# Supplementary material for: Randomly incorporated genomic N6‐methyldeoxyadenosine delays zygotic transcription initiation in a cnidarian
Source: EMBO J. 2023 Jul 4;42(15):e112934. doi: 10.15252/embj.2022112934 (PMC10390872; doi:10.15252/embj.2022112934)
Supplement: Supplementary file 3 — Table EV1 [file EMBJ-42-e112934-s005.xlsx]

## Sheet: Sheet1
Table EV1 Nuclear localization signal of methylation associated enzymes in Hydractinia
Enzyme	cNLS Score	NLSdb ConfNuc	1st/2nd PSORT	1st PSORT Score	2nd PSORT Score
DNMT3A_HSAP	18.5	6	Cytop/Nucl	16	10
Dnmt3_HSYM	7.5	3	Nucl/Cytop-Nuc	16.5	15.5
METTL4_HSAP	10.5	9	Nucl/Cytop-Nuc	20.5	15.5
Mettl4_HSYM	7.3	14	Nucl/Cytop-Nuc	19	16.5
Mettl4-CELE	10	0	Nucl/Cytop-Nuc	18	14
N6AMT1_HSAP	0	0	Cytop/Cytop-Nuc	17	15.5
N6amt1_HSYM	0	0	Cytosk/Cytop	15	7
ALKBH1_HSAP	6	0	Cytop-Nuc/Cytop	11.5	10.5
Alkbh1_HSYM	8.5	0	Cytop/Cytop-Nuc	23	17
The cNLS mapper score indicates the probability that a given protein sequence contains a NLS. 0 indicates no NLS detected. NLSdb ConfNuc indicates the number of protein sequence in the NLS database that match the enquiry. PSORT is the localization prediction made by Wolf-PSORT with 1st/2nd PSORT indicating the first and the second-best localization prediction, respectively. The 1st PSORT score in…
