# Supplementary material for: Randomly incorporated genomic N6‐methyldeoxyadenosine delays zygotic transcription initiation in a cnidarian
Source: EMBO J. 2023 Jul 4;42(15):e112934. doi: 10.15252/embj.2022112934 (PMC10390872; doi:10.15252/embj.2022112934)
Supplement: Supplementary file 4 — Dataset EV1 [file EMBJ-42-e112934-s003.xlsx]

## Sheet: Stats
	Genome Reference Size				406663979
	Double-Stranded Genome Size				813327958
	AT%				0.6686
	Exons				36378175
	Introns				130275309
	Intergenic				240010495
									mA'/A'
						16c	64c	Adults	16c	64c	Adults
	A in double stranded genome			Whole genome	271895438	36403	14698	13573	0.000133886	5.40575e-05	4.99199e-05
				Exons	22508141	6665	2124	1087	0.000296115	9.43659e-05	4.82936e-05
				Introns	91205388	22369	8386	6168	0.00024526	9.19463e-05	6.76276e-05
				Intergenic	158181909	7369	4188	6318	4.65856e-05	2.64758e-05	3.99414e-05
	IPD >3.0
		16c	64c	Adult
	0.00-0.05	0	0	0
	0.05-0.10	0	0	0
	0.10-0.15	0	0	0
	0.15-0.20	1	0	1
	0.20-0.25	5	5	9
	0.25-0.30	25	31	46
	0.30-0.35	193	81	135
	0.35-0.40	688	190	250
	0.40-0.45	1726	398	447
	0.45-0.50	2759	775	670
	0.50-0.55	3830	1225	988
	0.55-0.60	4210	1589	1186
	0.60-0.65	4225	1791	1337
	0.65-0.70	3891	1600	1370
	0.70-0.75	3233	1452	1315
	0.75-0.80	2715	1309	1256
	0.80-0.85	2254	1030	1061
	0.85-0.90	1671	797	896
	0.90-0.95	1252	641	749				16c	64c	Adult
	0.95-1.00	3725	1784	1861	0.113949			0.102327	0.121377	0.13707
	1	2281	1094	1092	0.0690652		0.0690652	0.0626597	0.0744319	0.0804301
							4467
	Sum	36403	14698	13577	64678		64678

## Sheet: 16c_1
Scaffold	Position	IPDRatio	Coverage	Score(Pval)	Frac	Direction	QV
HyS0001	59128	2.36	22	20	0.553	reverse	3
HyS0001	89630	3	13	23	0.727	forward	3
HyS0001	90427	2.38	17	22	0.493	forward	5
HyS0001	107569	4.8	26	39	0.906	reverse	25
HyS0001	108027	2.48	29	27	0.499	forward	6
HyS0001	108780	2.51	46	37	1	reverse	43
HyS0001	108784	2.33	49	33	0.775	reverse	41
HyS0001	108791	4.18	35	49	0.831	forward	31
HyS0001	109216	3.1	41	38	0.684	reverse	23
HyS0001	109235	3.38	39	63	1	forward	36
HyS0001	109246	3.49	38	37	0.71	forward	17
HyS0001	110714	3.04	26	26	0.423	reverse	7
HyS0001	112216	2.08	25	22	0.743	reverse	7
HyS0001	112252	2.28	26	23	0.636	forward	9
HyS0001	114030	2.07	37	20	0.314	forward	10
HyS0001	116757	2.73	44	37	0.503	forward	17
HyS0001	116766	3.84	50	49	0.647	reverse	28
HyS0001	117169	2.06	41	23	0.368	forward	20
HyS0001	117174	3.36	47	41	0.696	reverse	13
HyS0001	117554	1.93	54	24	0.325	reverse	7
HyS0001	118420	2.06	52	22	0.299	forward	9
HyS0001	118439	2.38	51	31	0.568	forward	14
HyS0001	119323	2.28	49	26	0.35	forward	6
HyS0001	120050	3.15	49	45	0.611	reverse	12
HyS0001	120906	2.13	57	31	0.424	reverse	11
HyS0001	121567	2.48	50	35	0.503	reverse	17
HyS0001	122832	2.52	44	34	0.52	reverse	5
HyS0001	124778	2.13	45	25	0.426	forward	20
HyS0001	125293	2.75	31	29	0.632	forward	14
HyS0001	125619	2.6	35	32	0.598	forward	21
HyS0001	126073	2.66	38	26	0.622	reverse	5
HyS0001	126601	4.74	33	41	0.863	reverse	28
HyS0001	129820	3.46	25	20	0.521	forward	7
HyS0001	129825	4.23	36	44	0.8	reverse	23
HyS0001	131046	3.05	31	24	0.515	forward	8
HyS0001	135557	3.17	96	62	0.536	reverse	44
HyS0001	135971	1.8	110	29	0.509	reverse	10
HyS0001	136328	2.79	104	59	0.466	forward	27
HyS0001	137235	2.36	79	48	0.494	reverse	6
HyS0001	139432	5.43	34	32	0.617	reverse	17
HyS0001	153631	2.92	17	24	0.875	forward	8
HyS0001	159300	2.2	44	25	0.44	forward	7
HyS0001	159311	3.66	43	43	0.645	forward	34
HyS0001	159620	2.47	41	32	0.477	forward	4
HyS0001	173832	4.13	29	28	0.525	reverse	10
HyS0001	177351	3.81	32	37	0.654	reverse	7
HyS0001	177985	2.31	34	22	0.38	forward	4
HyS0001	180045	2.38	37	21	0.341	forward	4
HyS0001	181501	2.75	27	32	0.693	reverse	14
HyS0001	183689	2.79	35	31	0.601	forward	17
HyS0001	185036	2.49	42	29	0.719	forward	10
HyS0001	185180	1.86	51	21	0.33	forward	9
HyS0001	185466	2.04	54	27	0.339	forward	3
HyS0001	187177	3.54	39	38	0.646	forward	21
HyS0001	190349	2.17	39	27	0.384	reverse	4
HyS0001	192011	2.23	36	22	0.422	reverse	5
HyS0001	196548	2.78	48	36	0.568	reverse	16
HyS0001	196652	2.32	52	31	0.594	reverse	3
HyS0001	197215	1.95	48	23	0.334	reverse	10
HyS0001	198545	2.1	52	26	0.379	forward	22
HyS0001	198583	2.52	51	40	0.951	forward	32
HyS0001	199168	2.34	43	25	0.394	reverse	3
HyS0001	200777	5.2	55	54	0.64	reverse	16
HyS0001	200896	2.65	55	27	0.322	reverse	4
HyS0001	201529	2.25	59	31	0.409	forward	25
HyS0001	201718	2.12	54	34	0.493	forward	14
HyS0001	202224	2.99	31	27	0.441	reverse	4
HyS0001	261133	4.82	29	28	0.533	reverse	16
HyS0001	315933	3.28	31	26	0.46	reverse	10
HyS0001	316426	2.26	36	26	0.626	forward	18
HyS0001	319982	2.9	36	40	0.642	reverse	20
HyS0001	321226	2.69	37	28	0.414	forward	9
HyS0001	322223	2.35	39	26	0.465	reverse	12
HyS0001	322304	3.4	37	33	0.567	reverse	19
HyS0001	323740	2.63	39	23	0.39	reverse	4
HyS0001	324506	2.88	38	28	0.454	reverse	6
HyS0001	325835	1.93	58	24	0.317	reverse	4
HyS0001	325967	2.16	46	26	0.472	forward	10
HyS0001	326622	2.61	47	33	0.458	reverse	4
HyS0001	327249	2.42	50	40	0.668	forward	25
HyS0001	327827	2.4	37	23	0.383	reverse	7
HyS0001	327870	3.18	35	25	0.425	reverse	8
HyS0001	327889	1.94	39	21	0.393	forward	7
HyS0001	328602	2.61	59	42	0.722	reverse	23
HyS0001	328767	2.11	68	30	0.342	reverse	6
HyS0001	328849	1.84	85	29	0.295	forward	8
HyS0001	329026	2.08	89	34	0.406	forward	13
HyS0001	329053	2.26	88	38	0.361	forward	27
HyS0001	330899	2.69	35	23	0.415	reverse	5
HyS0001	332822	2.3	49	26	0.527	reverse	12
HyS0001	332907	2.84	46	40	0.843	forward	26
HyS0001	332916	4.48	48	61	0.921	reverse	49
HyS0001	333086	2.12	50	28	0.52	forward	6
HyS0001	333374	2.93	42	29	0.413	forward	6
HyS0001	333975	2.48	42	30	0.613	reverse	10
HyS0001	335712	2.98	40	33	0.523	reverse	10
HyS0001	336083	2.9	48	37	0.589	forward	29
HyS0001	337439	1.83	61	20	0.436	forward	4
HyS0001	338184	2.08	124	41	0.355	forward	23
HyS0001	338221	1.75	105	33	0.301	reverse	8
HyS0001	338997	2.49	52	40	0.518	forward	6
HyS0001	341108	2.57	47	39	0.61	forward	22
HyS0001	341923	1.85	45	20	0.364	forward	5
HyS0001	342704	2.9	42	36	0.768	reverse	18
HyS0001	344580	3.01	39	38	0.706	reverse	5
HyS0001	344672	3.17	39	38	0.744	reverse	20
HyS0001	347546	3.66	26	28	0.641	reverse	13
HyS0001	349898	3.22	26	24	0.644	reverse	9
HyS0001	350104	1.93	36	21	0.686	forward	12
HyS0001	352939	1.87	70	25	0.356	forward	4
HyS0001	355156	2.07	59	23	0.233	forward	3
HyS0001	355285	2.45	87	47	0.339	reverse	16
HyS0001	355835	2.21	65	29	0.404	reverse	21
HyS0001	356873	2.09	62	28	0.392	forward	12
HyS0001	356893	1.86	54	20	0.258	reverse	3
HyS0001	357781	2.91	35	36	0.645	reverse	11
HyS0001	358421	2.62	33	22	0.412	reverse	6
HyS0001	361006	2.33	37	22	0.37	forward	9
HyS0001	362288	2.4	29	25	0.683	reverse	13
HyS0001	362346	3.3	30	26	0.438	forward	4
HyS0001	366700	3.63	58	33	0.396	reverse	25
HyS0001	369640	1.81	67	21	0.254	forward	5
HyS0001	373353	2.51	20	21	0.52	reverse	6
HyS0001	381136	4.91	12	22	0.894	reverse	3
HyS0001	382873	3.33	22	27	0.674	reverse	12
HyS0001	385154	2.33	40	26	0.503	forward	5
HyS0001	385735	1.92	42	21	0.234	reverse	4
HyS0001	385938	2.7	44	26	0.42	forward	7
HyS0001	386355	2.59	38	25	0.571	forward	17
HyS0001	386509	2.84	39	33	0.531	forward	17
HyS0001	386799	2.77	39	34	0.595	forward	26
HyS0001	389694	2.72	37	24	0.398	reverse	5
HyS0001	389896	2.17	35	25	0.502	reverse	5
HyS0001	390151	2.26	34	20	0.467	reverse	14
HyS0001	390264	2.33	25	26	0.737	forward	4
HyS0001	391511	3.04	23	21	0.511	forward	8
HyS0001	430099	2.85	30	24	0.384	reverse	3
HyS0001	431163	4.13	20	23	0.57	reverse	7
HyS0001	432865	3.23	31	25	0.389	reverse	7
HyS0001	433019	2.62	31	23	0.364	reverse	6
HyS0001	435085	2.53	30	31	0.518	forward	30
HyS0001	439919	2.96	17	23	0.959	forward	9
HyS0001	442506	2.4	20	20	0.672	forward	11
HyS0001	444166	3.15	27	32	0.715	forward	18
HyS0001	444331	3.11	25	21	0.491	reverse	5
HyS0001	444654	2.19	27	21	0.57	forward	4
HyS0001	447405	5.51	12	24	0.905	reverse	7
HyS0001	452524	3.99	28	49	0.982	reverse	36
HyS0001	452899	2.96	22	26	0.565	forward	4
HyS0001	454816	2.64	35	27	0.487	reverse	5
HyS0001	458269	2.61	41	37	0.852	reverse	28
HyS0001	458273	3.1	40	31	0.407	reverse	4
HyS0001	459508	3.41	29	42	0.816	reverse	23
HyS0001	508234	2.53	64	42	0.551	reverse	14
HyS0001	509386	2.1	35	26	0.642	reverse	7
HyS0001	509606	2.64	34	35	0.592	reverse	7
HyS0001	509622	3.88	26	34	0.67	forward	9
HyS0001	509627	6.85	34	88	1	reverse	68
HyS0001	509634	2.25	34	20	0.367	reverse	9
HyS0001	509869	2.92	25	26	0.645	forward	4
HyS0001	509883	3.56	25	31	0.668	forward	9
HyS0001	509906	3.87	25	30	0.64	forward	9
HyS0001	510265	2.19	27	21	0.621	forward	7
HyS0001	510300	4.18	30	42	0.811	reverse	22
HyS0001	512094	2.7	31	27	0.606	forward	3
HyS0001	512478	2.17	30	21	0.527	forward	6
HyS0001	513141	2.79	27	40	0.916	forward	21
HyS0001	513394	3.7	29	22	0.387	forward	4
HyS0001	516469	4.53	38	45	0.776	forward	19
HyS0001	518812	2.68	62	43	0.588	reverse	12
HyS0001	520041	2.21	31	23	0.625	forward	7
HyS0001	521685	2.24	52	31	0.519	reverse	19
HyS0001	524025	1.87	76	26	0.31	forward	4
HyS0001	524128	1.94	77	21	0.166	forward	5
HyS0001	524443	2.18	64	28	0.405	forward	16
HyS0001	525760	2.47	79	41	0.353	reverse	14
HyS0001	525978	2.02	89	26	0.204	forward	20
HyS0001	526208	2.24	81	38	0.373	reverse	23
HyS0001	526673	2.94	84	52	0.42	forward	18
HyS0001	529070	2.05	126	39	0.249	reverse	13
HyS0001	529319	1.84	98	29	0.283	forward	17
HyS0001	529650	1.59	116	20	0.201	reverse	6
HyS0001	529684	2.19	131	49	0.425	reverse	23
HyS0001	529732	2.05	126	45	0.398	forward	18
HyS0001	529976	1.91	117	27	0.17	reverse	15
HyS0001	531932	4.06	24	31	0.869	forward	18
HyS0001	531939	2.43	23	23	0.803	forward	10
HyS0001	534873	4.59	27	33	0.87	forward	8
HyS0001	537296	4.4	19	21	0.592	reverse	8
HyS0001	540593	2.58	37	31	0.553	forward	9
HyS0001	540739	2.82	35	25	0.392	forward	9
HyS0001	541466	3.17	29	33	0.616	forward	16
HyS0001	543940	2.13	55	28	0.501	forward	19
HyS0001	544199	2.1	58	24	0.274	forward	6
HyS0001	544329	1.8	60	20	0.246	forward	7
HyS0001	544411	2.02	60	25	0.261	forward	5
HyS0001	544434	1.89	55	25	0.492	reverse	4
HyS0001	545080	2.01	46	23	0.373	forward	3
HyS0001	547338	2.16	38	24	0.508	forward	5
HyS0001	550072	2.72	74	39	0.419	forward	14
HyS0001	550374	1.93	71	26	0.268	reverse	4
HyS0001	551416	1.81	86	29	0.319	reverse	3
HyS0001	552428	2.23	32	22	0.437	forward	7
HyS0001	588164	4.08	17	23	0.688	reverse	5
HyS0001	588214	3.11	15	26	0.939	reverse	5
HyS0001	589292	3.35	16	23	0.725	reverse	6
HyS0001	614433	1.8	47	20	0.225	forward	5
HyS0001	614698	2.19	41	26	0.376	forward	7
HyS0001	615335	2.83	68	37	0.371	reverse	5
HyS0001	616433	1.81	41	20	0.224	forward	5
HyS0001	616641	3.19	36	27	0.471	forward	4
HyS0001	616687	3.06	50	42	0.569	reverse	3
HyS0001	639576	2.1	50	26	0.326	reverse	6
HyS0001	639598	2.21	51	28	0.389	reverse	9
HyS0001	639725	2.35	52	28	0.506	reverse	9
HyS0001	639851	2.78	51	38	0.438	reverse	4
HyS0001	640634	2.29	22	20	0.416	reverse	7
HyS0001	643090	2.89	20	20	0.515	forward	3
HyS0001	646024	2.37	20	20	0.476	forward	4
HyS0001	652003	3.2	18	23	0.65	forward	7
HyS0001	652988	2.93	26	22	0.439	forward	13
HyS0001	656010	1.68	79	20	0.234	reverse	7
HyS0001	656367	2.15	110	42	0.326	reverse	23
HyS0001	656713	2	104	35	0.347	forward	10
HyS0001	660723	1.58	186	28	0.151	forward	8
HyS0001	660742	1.65	189	32	0.174	forward	25
HyS0001	660785	2.08	138	35	0.23	reverse	14
HyS0001	660792	1.52	203	26	0.187	reverse	3
HyS0001	660881	1.5	192	24	0.155	forward	10
HyS0001	661048	1.84	200	52	0.213	reverse	11
HyS0001	661052	1.96	179	50	0.388	forward	20
HyS0001	662176	2.01	205	42	0.272	forward	30
HyS0001	662645	1.81	186	40	0.195	forward	7
HyS0001	662653	1.68	182	32	0.193	reverse	13
HyS0001	662701	1.58	180	26	0.194	reverse	14
HyS0001	662715	1.74	189	35	0.183	reverse	24
HyS0001	662723	1.64	164	31	0.334	forward	41
HyS0001	662937	2.76	86	41	0.346	forward	27
HyS0001	662959	1.8	75	21	0.196	forward	4
HyS0001	662986	2.04	82	28	0.403	forward	36
HyS0001	663376	2.13	68	30	0.399	reverse	21
HyS0001	663896	2.48	45	38	0.722	reverse	27
HyS0001	664332	1.99	42	20	0.352	reverse	4
HyS0001	664530	2.41	42	22	0.371	reverse	4
HyS0001	664587	2.51	34	21	0.367	forward	4
HyS0001	665131	2.34	40	22	0.285	reverse	4
HyS0001	665648	2.86	44	40	0.735	reverse	20
HyS0001	665737	2.28	47	20	0.423	reverse	3
HyS0001	665758	3.8	39	44	0.662	forward	38
HyS0001	665965	2.05	45	23	0.265	reverse	7
HyS0001	666170	3.12	36	31	0.458	forward	17
HyS0001	668231	2.45	30	25	0.375	reverse	5
HyS0001	669516	2.06	35	20	0.341	forward	3
HyS0001	672487	2.96	20	35	0.901	forward	18
HyS0001	672758	2.65	19	20	0.481	reverse	4
HyS0001	675849	2.83	22	25	0.572	forward	3
HyS0001	675973	2.3	22	22	0.606	forward	10
HyS0001	677087	2.66	28	20	0.42	forward	3
HyS0001	677337	4.5	31	50	1	forward	26
HyS0001	677688	3.28	32	27	0.476	forward	5
HyS0001	677987	5.64	32	45	0.999	forward	7
HyS0001	678044	2.86	40	35	0.535	reverse	14
HyS0001	678173	3.01	35	25	0.726	forward	10
HyS0001	678218	2.22	40	23	0.384	reverse	3
HyS0001	678304	4.87	40	50	0.71	forward	17
HyS0001	679144	3.24	43	45	0.749	forward	10
HyS0001	679705	1.79	53	20	0.36	reverse	5
HyS0001	679936	2.82	48	35	0.46	forward	11
HyS0001	680227	1.97	49	25	0.349	reverse	4
HyS0001	680350	2.12	47	27	0.771	forward	5
HyS0001	680468	3.22	47	50	0.979	forward	25
HyS0001	680491	2.47	47	29	0.393	forward	11
HyS0001	682953	3.17	52	35	0.391	forward	5
HyS0001	683446	3.51	55	33	0.382	reverse	8
HyS0001	683552	5.28	56	51	0.533	forward	29
HyS0001	683590	1.73	57	21	0.223	reverse	6
HyS0001	684066	3.68	56	49	0.672	reverse	7
HyS0001	684070	3.75	58	50	0.657	reverse	14
HyS0001	685197	2.12	63	27	0.334	reverse	4
HyS0001	685204	2.15	63	24	0.412	reverse	8
HyS0001	685454	2.56	55	36	0.389	reverse	3
HyS0001	685534	3.63	52	42	0.576	reverse	14
HyS0001	685538	4.01	54	53	0.687	reverse	40
HyS0001	685767	2.56	53	35	0.504	reverse	32
HyS0001	686402	2.34	58	30	0.431	forward	5
HyS0001	686670	2.57	60	39	0.559	forward	11
HyS0001	686853	2.06	54	25	0.389	forward	4
HyS0001	690683	2.53	32	26	0.524	forward	5
HyS0001	691466	3.98	31	34	0.616	reverse	19
HyS0001	692077	4.22	38	39	0.698	reverse	11
HyS0001	692089	2.44	34	22	0.346	forward	7
HyS0001	692097	4.02	39	34	0.458	reverse	12
HyS0001	692104	2.17	40	27	0.37	reverse	4
HyS0001	694079	2.3	47	29	0.49	reverse	23
HyS0001	694393	2.86	46	40	0.565	forward	11
HyS0001	696404	3.34	51	45	0.68	forward	8
HyS0001	697268	2.62	59	34	0.374	reverse	6
HyS0001	698848	2.45	56	30	0.443	reverse	5
HyS0001	698872	3.37	53	44	0.472	reverse	13
HyS0001	699078	2.22	56	35	0.416	reverse	11
HyS0001	701036	5.31	37	43	0.638	forward	11
HyS0001	701115	2.23	37	25	0.459	forward	7
HyS0001	701697	2.24	48	21	0.274	reverse	7
HyS0001	701781	2.38	50	34	0.444	reverse	7
HyS0001	703105	2.83	48	43	0.666	reverse	35
HyS0001	703775	2.36	32	25	0.553	forward	14
HyS0001	704965	1.67	302	43	0.194	reverse	6
HyS0001	705192	1.55	314	31	0.247	reverse	4
HyS0001	705580	1.56	318	34	0.185	forward	14
HyS0001	706183	1.59	288	34	0.226	forward	37
HyS0001	708043	2.23	67	38	0.426	reverse	25
HyS0001	713466	1.66	89	23	0.217	forward	3
HyS0001	719103	2.26	40	24	0.536	forward	6
HyS0001	719105	2.64	51	27	0.345	reverse	6
HyS0001	719636	2.48	40	20	0.314	reverse	4
HyS0001	720578	2.83	35	35	0.603	forward	6
HyS0001	721857	2.26	33	21	0.434	forward	5
HyS0001	723314	3.58	37	23	0.38	reverse	6
HyS0001	724281	2.24	43	28	0.484	forward	5
HyS0001	726263	3.03	44	48	0.936	forward	31
HyS0001	726272	2.34	43	26	0.462	reverse	11
HyS0001	727770	2.74	38	32	0.552	reverse	10
HyS0001	727933	2.64	36	24	0.425	reverse	9
HyS0001	728679	2.49	35	22	0.487	reverse	17
HyS0001	732199	2.27	29	22	0.384	forward	7
HyS0001	739217	3.13	50	42	0.567	forward	20
HyS0001	739461	2.59	58	41	0.975	reverse	24
HyS0001	739911	3.05	66	64	0.875	reverse	44
HyS0001	740315	2.19	53	24	0.326	reverse	6
HyS0001	740372	2.89	31	20	0.303	reverse	3
HyS0001	742965	1.99	36	22	0.392	reverse	10
HyS0001	743196	2.13	38	22	0.428	reverse	14
HyS0001	743860	3.46	36	42	0.713	reverse	13
HyS0001	744034	3.33	35	29	0.492	reverse	9
HyS0001	744802	2.11	44	26	0.659	forward	3
HyS0001	745918	2.59	53	35	0.543	reverse	12
HyS0001	747334	2	107	32	0.303	reverse	16
HyS0001	748164	2.3	49	24	0.325	forward	6
HyS0001	749728	2.8	48	32	0.387	forward	5
HyS0001	753045	1.67	88	21	0.248	reverse	6
HyS0001	753102	1.66	99	22	0.161	forward	6
HyS0001	754382	3.01	38	37	0.666	forward	23
HyS0001	754563	2.52	37	24	0.406	forward	17
HyS0001	754790	3.39	29	27	0.486	reverse	5
HyS0001	755474	2.47	35	25	0.392	forward	6
HyS0001	755807	2.79	35	33	0.72	forward	4
HyS0001	757609	3.22	35	33	0.609	forward	10
HyS0001	759084	2.47	33	27	0.585	forward	5
HyS0001	759931	2.16	57	31	0.556	forward	20
HyS0001	761506	2.86	35	27	0.496	forward	11
HyS0001	761758	2.21	35	22	0.425	forward	7
HyS0001	761841	1.98	34	21	0.745	forward	4
HyS0001	761942	2.49	34	32	0.742	forward	8
HyS0001	763150	2.83	30	26	0.444	forward	11
HyS0001	763192	3.21	28	26	0.651	forward	8
HyS0001	763845	2.99	28	22	0.436	forward	3
HyS0001	764016	4.9	32	31	0.537	forward	5
HyS0001	765982	1.65	82	21	0.342	forward	6
HyS0001	766204	1.71	78	23	0.229	reverse	4
HyS0001	766260	1.89	81	31	0.278	forward	10
HyS0001	771844	1.94	91	32	0.352	forward	12
HyS0001	771898	2.03	84	31	0.287	forward	3
HyS0001	773273	2.24	110	45	0.468	forward	31
HyS0001	773278	2.93	116	67	0.487	reverse	21
HyS0001	773931	2.42	90	39	0.367	forward	4
HyS0001	774245	3.92	65	46	0.653	forward	23
HyS0001	774616	1.97	77	23	0.222	forward	10
HyS0001	774696	1.78	77	28	0.275	reverse	8
HyS0001	774776	2.15	75	32	0.357	forward	9
HyS0001	775233	2.06	80	32	0.348	reverse	6
HyS0001	777635	3.28	23	25	0.674	reverse	9
HyS0001	778025	2.93	24	20	0.543	reverse	4
HyS0001	778923	2.36	27	25	0.468	reverse	7
HyS0001	779476	2.53	41	30	0.451	reverse	4
HyS0001	779600	2.35	44	33	0.535	reverse	23
HyS0001	780840	1.93	111	26	0.221	reverse	4
HyS0001	781263	2.33	117	45	0.324	forward	15
HyS0001	781522	2.61	117	57	0.479	reverse	29
HyS0001	781592	2.24	106	38	0.252	reverse	6
HyS0001	781673	2	121	41	0.349	reverse	11
HyS0001	781778	3.54	125	85	0.492	reverse	14
HyS0001	781861	2.36	126	50	0.403	forward	38
HyS0001	781865	2.12	133	52	0.462	forward	60
HyS0001	783001	2.62	40	29	0.48	forward	4
HyS0001	786582	2.81	32	27	0.543	forward	14
HyS0001	787408	3.16	25	34	0.779	forward	9
HyS0001	787693	3.64	20	35	0.782	reverse	13
HyS0001	788999	2.65	22	20	0.429	forward	3
HyS0001	790052	2.94	20	25	0.753	forward	6
HyS0001	790353	3.85	19	21	0.539	forward	5
HyS0001	795532	1.97	46	20	0.353	reverse	9
HyS0001	796956	2.22	44	24	0.416	reverse	7
HyS0001	799166	2.14	43	24	0.272	forward	9
HyS0001	799234	2.8	34	27	0.449	reverse	17
HyS0001	799236	3.03	43	36	0.485	forward	22
HyS0001	799246	2.87	43	39	0.534	forward	13
HyS0001	801100	2.93	42	35	0.443	forward	8
HyS0001	802044	3.45	40	32	0.534	reverse	9
HyS0001	802245	3.34	42	36	0.611	reverse	33
HyS0001	803669	2.24	34	20	0.433	reverse	4
HyS0001	804389	3.88	33	38	0.74	reverse	20
HyS0001	805010	2.4	32	21	0.36	reverse	3
HyS0001	805838	3.65	42	34	0.436	forward	17
HyS0001	806121	4.11	41	35	0.599	forward	14
HyS0001	806736	4.13	27	31	0.636	reverse	20
HyS0001	810220	2.46	34	22	0.336	reverse	6
HyS0001	811048	2	43	24	0.337	forward	3
HyS0001	811393	2.88	42	29	0.494	forward	20
HyS0001	811445	2.97	42	46	1	forward	19
HyS0001	811475	2.71	40	23	0.337	forward	11
HyS0001	811511	1.92	41	20	0.264	reverse	3
HyS0001	813490	2.63	21	25	0.425	reverse	7
HyS0001	813519	2.38	25	25	0.689	reverse	7
HyS0001	816519	3.26	30	27	0.472	reverse	11
HyS0001	817898	3.45	23	24	0.613	reverse	10
HyS0001	818278	2.9	26	22	0.454	reverse	3
HyS0001	823645	3.16	23	31	0.71	reverse	11
HyS0001	823913	2.17	53	27	0.389	reverse	18
HyS0001	823920	2.41	47	32	0.466	reverse	26
HyS0001	823923	2.27	53	28	0.358	reverse	14
HyS0001	823958	1.89	53	22	0.275	reverse	6
HyS0001	824064	2.25	56	27	0.276	reverse	9
HyS0001	824074	1.9	58	27	0.391	reverse	27
HyS0001	824077	2.5	62	39	0.388	forward	16
HyS0001	824085	2.56	56	28	0.382	reverse	25
HyS0001	824836	1.86	71	23	0.309	reverse	14
HyS0001	825368	3.56	81	81	0.746	forward	43
HyS0001	825931	2.6	99	61	0.406	reverse	3
HyS0001	826022	2.77	94	49	0.363	reverse	12
HyS0001	826292	2.3	110	47	0.389	reverse	24
HyS0001	826422	2.11	109	34	0.308	reverse	14
HyS0001	827034	2.14	96	33	0.322	reverse	33
HyS0001	828270	1.8	78	24	0.253	reverse	4
HyS0001	828928	1.78	51	20	0.316	reverse	3
HyS0001	829248	3.85	63	51	0.505	forward	28
HyS0001	830024	2.31	49	26	0.466	forward	3
HyS0001	830167	2.14	46	22	0.272	forward	4
HyS0001	830455	2.38	31	26	0.515	reverse	21
HyS0001	830911	2.2	39	23	0.414	reverse	11
HyS0001	837243	3.4	27	24	0.545	reverse	10
HyS0001	837468	2.46	29	24	0.446	reverse	12
HyS0001	838396	2.4	26	22	0.451	reverse	15
HyS0001	844710	2.13	21	22	0.763	reverse	5
HyS0001	858701	3.16	35	44	1	reverse	28
HyS0001	858788	2.1	35	20	0.427	reverse	8
HyS0001	860868	4.73	26	31	0.666	forward	13
HyS0001	860889	2.62	33	24	0.485	forward	5
HyS0001	860897	2.87	29	21	0.445	reverse	4
HyS0001	860910	3.62	33	34	0.815	forward	11
HyS0001	862493	2.67	37	28	0.484	forward	9
HyS0001	863049	2.89	39	32	0.567	reverse	5
HyS0001	863302	1.98	37	21	0.396	forward	4
HyS0001	863577	3.59	43	60	0.997	reverse	10
HyS0001	863862	2.57	42	30	0.481	reverse	9
HyS0001	863968	2.24	37	22	0.474	forward	3
HyS0001	864973	2.24	43	23	0.376	forward	5
HyS0001	867437	3.09	47	35	0.486	reverse	5
HyS0001	867490	2.01	51	20	0.397	reverse	7
HyS0001	867725	2.79	46	38	0.804	reverse	21
HyS0001	867808	2.88	39	31	0.432	forward	13
HyS0001	868766	2.67	39	39	0.859	forward	33
HyS0001	870378	4.02	46	39	0.553	forward	18
HyS0001	870653	2.64	54	33	0.336	reverse	10
HyS0001	870705	2.33	53	32	0.536	reverse	16
HyS0001	871063	2.69	46	26	0.498	forward	26
HyS0001	871445	2.15	48	25	0.316	reverse	6
HyS0001	871635	2.11	48	21	0.271	reverse	5
HyS0001	871647	2.41	47	30	0.428	reverse	9
HyS0001	871668	3.23	39	33	0.615	forward	25
HyS0001	871796	2.69	38	25	0.44	forward	4
HyS0001	872336	2.18	39	20	0.457	reverse	5
HyS0001	872930	2.01	42	24	0.305	reverse	5
HyS0001	875673	2.93	40	25	0.427	forward	10
HyS0001	876002	2.32	30	24	0.537	forward	13
HyS0001	901347	2.39	39	23	0.416	reverse	4
HyS0001	901736	6.07	35	36	0.641	reverse	18
HyS0001	901998	2.09	45	25	0.363	forward	3
HyS0001	902295	2.17	48	25	0.616	forward	5
HyS0001	902437	3.49	46	37	0.526	forward	22
HyS0001	902591	2.09	50	27	0.435	forward	5
HyS0001	904598	2.38	49	31	0.46	reverse	5
HyS0001	905208	2.74	37	25	0.445	forward	9
HyS0001	906277	2.94	41	29	0.475	forward	12
HyS0001	908873	2.06	45	21	0.403	forward	13
HyS0001	908920	2.79	42	28	0.407	forward	5
HyS0001	908972	3.16	41	32	0.471	forward	20
HyS0001	910263	2.9	34	34	0.504	reverse	19
HyS0001	912010	3.51	18	26	0.836	reverse	4
HyS0001	913271	3.91	18	24	0.842	reverse	9
HyS0001	913360	4.81	15	23	0.844	reverse	17
HyS0001	913539	3.48	18	20	0.726	reverse	7
HyS0001	914483	2.92	25	23	0.495	forward	4
HyS0001	917640	2.21	38	25	0.366	forward	4
HyS0001	921221	2.53	29	23	0.454	forward	5
HyS0001	922531	1.76	70	20	0.404	forward	8
HyS0001	923281	3.61	29	46	0.941	forward	10
HyS0001	925337	3.95	38	51	0.902	reverse	56
HyS0001	925620	4.26	34	44	0.81	forward	14
HyS0001	925716	2.18	38	25	0.366	reverse	6
HyS0001	926150	5.27	29	44	0.87	forward	20
HyS0001	926155	5.47	33	39	0.894	reverse	14
HyS0001	935891	2.23	59	31	0.592	reverse	11
HyS0001	936300	2.72	68	35	0.357	reverse	9
HyS0001	984051	3.84	23	30	0.767	forward	12
HyS0001	984056	3.85	25	33	0.663	reverse	7
HyS0001	984485	3.54	20	22	0.46	forward	6
HyS0001	987807	3.61	28	24	0.591	reverse	7
HyS0001	988522	5.48	27	43	0.96	reverse	20
HyS0001	992319	2.68	27	26	0.755	forward	5
HyS0001	994960	2.1	20	20	0.381	reverse	12
HyS0001	996734	3.04	20	23	0.625	forward	6
HyS0001	1000875	2.58	80	45	0.68	reverse	24
HyS0001	1000917	2.61	72	41	0.446	forward	14
HyS0001	1000922	2.49	81	40	0.375	reverse	4
HyS0001	1001381	3.12	88	67	0.706	reverse	29
HyS0001	1001986	2.87	105	65	0.659	forward	30
HyS0001	1001991	1.93	87	31	0.24	reverse	7
HyS0001	1002008	2.55	100	44	0.456	reverse	10
HyS0001	1002898	2.43	108	50	0.619	forward	20
HyS0001	1003167	1.76	104	24	0.357	reverse	8
HyS0001	1003213	1.71	117	28	0.306	forward	29
HyS0001	1003572	1.66	111	24	0.33	reverse	13
HyS0001	1003678	2.08	105	38	0.321	forward	19
HyS0001	1003736	1.84	113	33	0.27	forward	14
HyS0001	1003832	1.88	111	27	0.312	forward	16
HyS0001	1004022	2.43	109	52	0.579	forward	26
HyS0001	1004728	1.56	109	20	0.475	reverse	45
HyS0001	1004764	1.69	111	26	0.215	forward	11
HyS0001	1007113	2.43	34	21	0.342	forward	7
HyS0001	1008983	3.15	17	21	0.697	forward	5
HyS0001	1049158	2.36	26	23	0.762	forward	5
HyS0001	1050332	2.93	35	33	0.602	forward	7
HyS0001	1051051	2.54	44	25	0.36	forward	10
HyS0001	1051470	4.1	32	45	0.825	reverse	25
HyS0001	1052254	2.59	38	27	0.522	reverse	7
HyS0001	1054317	5.17	15	24	0.698	forward	14
HyS0001	1055384	4.56	20	26	0.646	forward	12
HyS0001	1087043	4.67	13	29	1	forward	10
HyS0001	1087284	2.04	33	20	0.227	reverse	15
HyS0001	1088179	2.81	28	27	0.391	reverse	16
HyS0001	1088813	3.2	37	29	0.549	forward	4
HyS0001	1088926	2.85	38	37	0.661	forward	5
HyS0001	1102433	3.05	17	26	0.765	reverse	11
HyS0001	1103094	4.72	17	24	0.71	reverse	9
HyS0001	1107368	2.71	26	28	0.91	forward	3
HyS0001	1108499	2.81	32	21	0.401	forward	4
HyS0001	1108780	3.46	33	35	0.606	forward	10
HyS0001	1111015	3.45	26	23	0.447	reverse	3
HyS0001	1111430	2.19	33	20	0.388	forward	6
HyS0001	1111466	2.11	32	21	0.616	reverse	4
HyS0001	1114172	2.45	21	24	0.616	reverse	9
HyS0001	1138773	2.32	32	20	0.521	forward	4
HyS0001	1140247	2.03	31	21	0.464	forward	7
HyS0001	1142379	2.75	29	28	0.731	reverse	9
HyS0001	1143845	2.37	31	22	0.389	forward	5
HyS0001	1144125	1.8	92	30	0.306	reverse	14
HyS0001	1144293	1.51	93	20	0.151	forward	8
HyS0001	1154231	3.54	36	44	0.755	forward	26
HyS0001	1157406	2.78	34	24	0.447	reverse	4
HyS0001	1157644	2.51	36	28	0.46	reverse	5
HyS0001	1157700	3.49	39	32	0.497	reverse	10
HyS0001	1158766	2.32	37	23	0.451	reverse	4
HyS0001	1162292	2.54	31	26	0.538	reverse	22
HyS0001	1164120	2.14	36	27	0.657	reverse	23
HyS0001	1164384	2.28	35	23	0.429	reverse	4
HyS0001	1164497	2.31	28	25	0.584	forward	4
HyS0001	1166184	2.2	28	24	0.609	reverse	6
HyS0001	1168811	4.55	23	31	0.699	forward	9
HyS0001	1169503	2.67	34	23	0.395	reverse	8
HyS0001	1169522	2.62	35	22	0.352	reverse	5
HyS0001	1169898	6.68	21	24	0.546	forward	3
HyS0001	1171611	3.45	33	34	0.69	reverse	19
HyS0001	1173525	2.24	40	21	0.352	reverse	3
HyS0001	1174556	2.65	38	27	0.69	reverse	5
HyS0001	1175603	2.23	41	28	0.418	reverse	4
HyS0001	1175719	3.66	38	36	0.542	forward	25
HyS0001	1176491	2.47	40	26	0.411	forward	6
HyS0001	1177368	2.68	42	37	0.517	reverse	11
HyS0001	1178421	2.41	41	21	0.299	forward	5
HyS0001	1182221	3.76	34	41	0.758	forward	29
HyS0001	1182245	2.05	35	24	0.4	reverse	5
HyS0001	1182924	2.21	40	20	0.311	reverse	4
HyS0001	1184777	2	35	21	0.437	forward	4
HyS0001	1185137	2.66	36	27	0.464	reverse	11
HyS0001	1186007	2.35	36	25	0.367	forward	4
HyS0001	1186418	2.97	29	36	0.805	reverse	15
HyS0001	1202808	3	18	23	0.676	reverse	4
HyS0001	1203826	4.72	20	29	0.753	reverse	6
HyS0001	1203834	2.69	20	23	0.841	reverse	12
HyS0001	1210513	2.24	27	26	0.583	forward	8
HyS0001	1210946	4.04	24	26	0.586	forward	6
HyS0001	1211425	2.67	26	30	0.885	forward	18
HyS0001	1215851	2.87	28	25	0.778	forward	11
HyS0001	1249640	4.32	21	21	0.521	reverse	6
HyS0001	1252074	3.67	31	32	0.706	forward	25
HyS0001	1254288	3.26	45	45	0.994	forward	23
HyS0001	1257401	2.2	44	24	0.528	forward	4
HyS0001	1258505	2.09	43	23	0.454	forward	7
HyS0001	1280354	3.36	16	31	1	reverse	12
HyS0001	1282312	3.05	17	22	0.616	reverse	5
HyS0001	1284574	3.67	20	20	0.541	reverse	3
HyS0001	1315812	3.6	21	36	0.889	forward	11
HyS0001	1317397	2.76	23	21	0.589	forward	7
HyS0001	1317839	2.31	25	27	0.844	forward	5
HyS0001	1318634	3.22	23	37	0.924	forward	5
HyS0001	1322044	3.2	19	23	0.68	forward	4
HyS0001	1328991	2.42	23	23	0.612	reverse	3
HyS0001	1329420	4.67	38	62	1	forward	43
HyS0001	1329482	2.5	39	25	0.535	forward	12
HyS0001	1330002	2.2	41	26	0.483	forward	3
HyS0001	1331260	3.03	42	36	0.624	forward	5
HyS0001	1331362	4.45	44	53	0.696	forward	33
HyS0001	1331779	2.02	42	26	0.625	forward	6
HyS0001	1333126	2.62	32	23	0.426	reverse	5
HyS0001	1336791	2.13	36	23	0.444	reverse	21
HyS0001	1336872	2.34	35	21	0.343	reverse	7
HyS0001	1336881	3.96	41	62	0.984	forward	16
HyS0001	1336923	3.11	35	32	0.574	reverse	21
HyS0001	1336944	3.16	36	28	0.396	reverse	4
HyS0001	1336955	2.66	36	23	0.385	reverse	4
HyS0001	1337005	2.3	37	26	0.559	reverse	23
HyS0001	1337060	4.52	40	61	0.901	forward	35
HyS0001	1337350	2.27	46	23	0.282	reverse	4
HyS0001	1337367	2.46	52	29	0.364	forward	5
HyS0001	1337380	2.32	46	23	0.357	reverse	4
HyS0001	1337875	3.91	54	43	0.439	forward	4
HyS0001	1338428	2.49	46	25	0.33	reverse	6
HyS0001	1338702	2.68	57	42	0.547	forward	19
HyS0001	1338938	2.42	57	35	0.377	forward	3
HyS0001	1340806	2.45	33	32	0.648	reverse	9
HyS0001	1341591	4.18	39	34	0.47	forward	20
HyS0001	1341736	2.23	37	23	0.446	forward	11
HyS0001	1342456	2.51	41	31	0.499	forward	3
HyS0001	1342897	3.13	44	29	0.346	forward	5
HyS0001	1344363	2.7	41	31	0.599	forward	20
HyS0001	1344547	2.12	43	20	0.279	forward	8
HyS0001	1344885	2.68	43	32	0.533	forward	7
HyS0001	1345265	3.02	37	51	1	forward	21
HyS0001	1348083	2.87	29	27	0.595	reverse	15
HyS0001	1348367	2.65	39	28	0.455	forward	12
HyS0001	1349129	2.6	36	38	0.849	forward	33
HyS0001	1349572	2.29	33	20	0.381	forward	7
HyS0001	1356498	2.62	25	25	0.711	reverse	10
HyS0001	1356794	3.23	26	27	0.691	forward	10
HyS0001	1357961	2.75	26	26	0.595	reverse	4
HyS0001	1363251	2.67	28	24	0.501	reverse	7
HyS0001	1366300	2.32	35	27	0.485	forward	9
HyS0001	1368550	2.43	39	26	0.492	forward	6
HyS0001	1373489	3.48	30	35	0.813	forward	18
HyS0001	1374153	2.99	29	20	0.423	forward	5
HyS0001	1374250	5	30	37	0.707	reverse	14
HyS0001	1413505	3.44	14	25	0.762	reverse	8
HyS0001	1446604	2.71	28	27	0.537	reverse	10
HyS0001	1448856	2.97	33	37	0.765	reverse	12
HyS0001	1452127	2.14	41	22	0.359	reverse	4
HyS0001	1452250	2.01	40	21	0.286	reverse	3
HyS0001	1452774	2.24	39	27	0.949	reverse	3
HyS0001	1453209	1.96	40	23	0.616	reverse	9
HyS0001	1453952	2.95	38	25	0.363	reverse	12
HyS0001	1453965	2.37	41	23	0.382	forward	6
HyS0001	1454419	1.89	43	20	0.33	forward	4
HyS0001	1456429	1.89	55	22	0.365	forward	10
HyS0001	1462490	1.95	27	24	0.373	forward	3
HyS0001	1463138	2.32	36	27	0.919	forward	11
HyS0001	1463199	3.86	37	32	0.482	reverse	14
HyS0001	1463454	3.03	32	37	0.759	reverse	17
HyS0001	1465319	5.37	30	37	0.793	reverse	16
HyS0001	1468022	3.66	28	24	0.476	reverse	14
HyS0001	1470988	3.68	14	24	0.836	forward	11
HyS0001	1481780	1.94	38	20	0.28	reverse	3
HyS0001	1482321	2.43	33	28	0.621	forward	3
HyS0001	1483122	2.22	33	24	0.605	forward	17
HyS0001	1484394	2.46	41	26	0.485	reverse	3
HyS0001	1486172	2.43	32	22	0.396	reverse	9
HyS0001	1486274	2.19	30	25	0.464	reverse	7
HyS0001	1501538	3.43	20	25	0.662	reverse	5
HyS0001	1510676	3.28	21	21	0.5	forward	6
HyS0001	1515117	2.36	31	22	0.431	reverse	4
HyS0001	1517087	3.49	26	32	0.676	forward	4
HyS0001	1536600	2.7	21	23	0.566	reverse	3
HyS0001	1536615	2.53	22	22	0.505	reverse	5
HyS0001	1537226	2.28	28	23	0.496	forward	4
HyS0001	1537503	3.32	27	23	0.448	forward	3
HyS0001	1538921	3.5	24	30	0.64	forward	14
HyS0001	1539014	3.25	22	26	0.65	forward	6
HyS0001	1540599	2.33	29	24	0.624	forward	19
HyS0001	1544108	4.5	12	20	0.674	reverse	3
HyS0001	1551200	4.86	16	22	0.776	forward	6
HyS0001	1552660	2.77	47	28	0.379	reverse	6
HyS0001	1552700	1.95	48	20	0.271	reverse	4
HyS0001	1553199	3.4	50	39	0.439	forward	31
HyS0001	1553235	2.52	47	27	0.432	forward	3
HyS0001	1553547	2.22	50	28	0.346	forward	6
HyS0001	1553557	2.32	51	29	0.417	forward	14
HyS0001	1568812	4.97	29	39	0.738	reverse	18
HyS0001	1569755	2.01	42	21	0.275	reverse	3
HyS0001	1571697	2.48	46	32	0.496	reverse	8
HyS0001	1572644	2.43	44	25	0.277	forward	11
HyS0001	1572785	1.93	55	27	0.326	forward	11
HyS0001	1572847	2.53	46	30	0.467	reverse	13
HyS0001	1574259	2.62	43	28	0.529	forward	17
HyS0001	1574960	2.66	45	26	0.375	forward	4
HyS0001	1575194	4.62	42	70	0.924	reverse	54
HyS0001	1575350	3.78	40	42	0.9	reverse	18
HyS0001	1575837	3	38	31	0.547	reverse	12
HyS0001	1576512	4.1	32	29	0.48	reverse	7
HyS0001	1576888	2.24	39	29	0.447	forward	4
HyS0001	1577925	4.14	27	24	0.503	reverse	4
HyS0001	1578693	2.72	47	32	0.463	forward	25
HyS0001	1578733	2.98	48	44	0.579	forward	17
HyS0001	1580077	2.13	43	21	0.446	forward	3
HyS0001	1581485	2.19	32	21	0.315	forward	4
HyS0001	1581494	2.3	32	24	0.403	forward	9
HyS0001	1581753	2.54	39	30	0.379	forward	4
HyS0001	1582674	1.65	45	21	0.242	forward	3
HyS0001	1582713	2.17	45	20	0.349	reverse	4
HyS0001	1583604	3.09	41	26	0.38	reverse	6
HyS0001	1583878	2.51	29	30	0.58	reverse	14
HyS0001	1588141	2.86	27	31	0.612	reverse	5
HyS0001	1588706	4.1	25	32	0.928	reverse	15
HyS0001	1589011	2.56	28	24	0.541	forward	7
HyS0001	1590065	2.95	35	36	0.667	forward	4
HyS0001	1590073	2.75	35	23	0.371	reverse	16
HyS0001	1591676	3.91	32	26	0.536	forward	4
HyS0001	1591747	4.48	30	45	0.835	forward	27
HyS0001	1592209	2.47	31	21	0.464	forward	4
HyS0001	1592285	2.34	30	20	0.381	reverse	4
HyS0001	1593218	3.07	27	23	0.399	forward	10
HyS0001	1598626	2.47	25	20	0.358	reverse	4
HyS0001	1599931	3.11	22	26	0.561	forward	5
HyS0001	1603283	3.41	26	30	0.636	forward	10
HyS0001	1604540	2.39	31	23	0.422	forward	11
HyS0001	1605222	2.36	28	26	0.445	forward	3
HyS0001	1607825	4.96	16	27	0.86	forward	5
HyS0001	1618635	3.53	30	25	0.477	forward	5
HyS0001	1620403	2.45	35	28	0.564	reverse	7
HyS0001	1621553	2.01	33	22	0.311	reverse	4
HyS0001	1621983	2.19	45	27	0.808	forward	27
HyS0001	1625206	2.1	42	21	0.437	forward	8
HyS0001	1626951	3.73	31	36	0.803	reverse	9
HyS0001	1627370	3.07	31	27	0.408	reverse	4
HyS0001	1628230	3.11	25	31	0.576	reverse	5
HyS0001	1628233	3.12	29	29	0.518	reverse	9
HyS0001	1630233	2.54	27	22	0.501	forward	4
HyS0001	1630517	2.58	22	28	0.957	reverse	6
HyS0001	1646490	2.5	20	25	0.883	forward	8
HyS0001	1647718	2.89	104	66	0.593	reverse	43
HyS0001	1647845	1.76	89	24	0.337	forward	18
HyS0001	1648455	1.59	111	23	0.572	reverse	32
HyS0001	1648549	1.82	118	27	0.308	reverse	6
HyS0001	1649866	1.76	163	35	0.3	reverse	22
HyS0001	1650016	1.71	195	31	0.201	reverse	3
HyS0001	1650146	3.35	171	125	0.687	forward	125
HyS0001	1650884	1.66	279	33	0.22	reverse	18
HyS0001	1650991	2.12	241	68	0.367	forward	24
HyS0001	1651057	1.77	269	45	0.188	reverse	25
HyS0001	1651294	8.5	210	224	0.751	forward	219
HyS0001	1651412	2.26	191	65	0.444	forward	17
HyS0001	1651843	2.07	196	60	0.322	reverse	17
HyS0001	1652614	2.62	62	44	0.429	reverse	11
HyS0001	1652653	1.69	82	21	0.303	forward	7
HyS0001	1652711	2.18	99	45	0.303	forward	30
HyS0001	1652844	2.15	126	41	0.257	forward	17
HyS0001	1652847	1.95	120	35	0.246	forward	8
HyS0001	1654046	1.73	112	22	0.315	reverse	7
HyS0001	1654094	2.45	124	75	0.425	forward	4
HyS0001	1655497	1.88	51	23	0.365	forward	17
HyS0001	1655633	2.06	57	24	0.269	reverse	8
HyS0001	1655688	1.88	60	21	0.277	reverse	16
HyS0001	1655701	2.05	58	27	0.285	reverse	11
HyS0001	1658146	2.2	53	30	0.408	forward	14
HyS0001	1658581	2.03	56	22	0.258	forward	8
HyS0001	1659945	2.33	75	39	0.419	forward	11
HyS0001	1660365	1.7	105	24	0.346	forward	5
HyS0001	1660917	1.81	109	30	0.224	forward	6
HyS0001	1660986	2.31	96	32	0.246	reverse	7
HyS0001	1661175	2.19	57	27	0.479	forward	6
HyS0001	1661252	2.36	125	44	0.329	forward	19
HyS0001	1661315	2.59	144	68	0.517	reverse	45
HyS0001	1662426	1.85	175	38	0.174	reverse	3
HyS0001	1663090	2.7	132	68	0.371	reverse	81
HyS0001	1664683	1.98	50	21	0.353	reverse	7
HyS0001	1665348	2.33	62	27	0.36	reverse	18
HyS0001	1665883	2.01	68	27	0.271	reverse	10
HyS0001	1668622	2.81	50	38	0.536	forward	6
HyS0001	1671420	2.14	67	29	0.333	forward	5
HyS0001	1671893	2.21	62	38	0.422	forward	10
HyS0001	1673041	2.42	37	23	0.421	forward	7
HyS0001	1673185	2.88	31	30	0.602	forward	16
HyS0001	1673257	3.06	30	29	0.573	forward	6
HyS0001	1674008	2.06	34	20	0.659	reverse	8
HyS0001	1674860	1.93	72	28	0.444	forward	23
HyS0001	1675175	2.09	63	26	0.529	reverse	10
HyS0001	1676130	2.72	30	26	0.66	forward	11
HyS0001	1676274	2.89	29	26	0.609	forward	5
HyS0001	1677316	2.56	25	29	0.668	forward	13
HyS0001	1684657	2.9	50	39	0.53	forward	19
HyS0001	1685059	1.76	72	24	0.308	forward	8
HyS0001	1685409	2.21	78	34	0.325	reverse	6
HyS0001	1686775	2.7	130	74	0.698	forward	67
HyS0001	1686976	1.91	129	35	0.431	reverse	5
HyS0001	1687047	1.76	119	29	0.32	reverse	8
HyS0001	1687323	2.71	125	62	0.417	reverse	47
HyS0001	1687384	4.45	127	101	0.603	forward	84
HyS0001	1687405	1.53	124	20	0.233	forward	4
HyS0001	1687685	2.28	53	23	0.289	reverse	9
HyS0001	1691770	2.28	50	27	0.378	reverse	14
HyS0001	1691949	1.97	58	24	0.419	reverse	8
HyS0001	1692264	2	85	33	0.496	reverse	23
HyS0001	1693664	2.84	24	25	0.586	reverse	14
HyS0001	1696665	3.05	30	25	0.527	reverse	10
HyS0001	1701363	3.54	32	33	0.604	reverse	21
HyS0001	1708363	2.6	48	31	0.355	reverse	5
HyS0001	1708409	2.68	56	28	0.361	reverse	8
HyS0001	1708478	2.95	60	42	0.403	forward	34
HyS0001	1709353	2.86	102	50	0.351	forward	31
HyS0001	1709459	2.44	98	46	0.436	reverse	23
HyS0001	1710119	2.37	74	40	0.399	forward	17
HyS0001	1711486	2.36	59	30	0.414	forward	25
HyS0001	1712416	2.45	68	42	0.391	forward	16
HyS0001	1712442	2.01	72	28	0.426	forward	7
HyS0001	1714096	2.86	74	40	0.41	reverse	12
HyS0001	1716649	3.17	24	30	0.977	forward	8
HyS0001	1741542	2.77	32	22	0.466	reverse	6
HyS0001	1742157	1.92	39	25	0.209	reverse	10
HyS0001	1742291	3.28	39	24	0.335	reverse	6
HyS0001	1742516	2.29	43	26	0.542	forward	14
HyS0001	1742937	2.38	44	23	0.403	reverse	4
HyS0001	1745868	2.34	55	33	0.447	forward	21
HyS0001	1746232	1.81	51	20	0.259	forward	4
HyS0001	1746419	2.23	57	31	0.349	forward	4
HyS0001	1746546	2.15	51	22	0.273	reverse	6
HyS0001	1747023	1.74	117	27	0.169	reverse	6
HyS0001	1747879	1.85	121	35	0.296	forward	5
HyS0001	1748407	1.81	93	25	0.209	reverse	6
HyS0001	1748971	3.42	59	63	0.847	reverse	50
HyS0001	1749239	1.83	59	24	0.33	reverse	11
HyS0001	1750521	2.35	46	28	0.436	forward	19
HyS0001	1751091	2.93	53	40	0.557	reverse	7
HyS0001	1752643	2.55	41	28	0.428	forward	10
HyS0001	1753398	2.92	40	37	0.654	forward	15
HyS0001	1758689	2.82	22	23	0.691	reverse	11
HyS0001	1764492	3.16	17	24	0.67	reverse	8
HyS0001	1778159	3.38	24	32	0.777	forward	10
HyS0001	1778904	3.6	21	26	0.602	reverse	5
HyS0001	1782746	4.1	20	26	0.633	reverse	4
HyS0001	1785007	4.17	15	31	0.887	reverse	12
HyS0001	1810559	6.03	14	24	0.874	forward	7
HyS0001	1826239	3.43	21	28	0.808	reverse	9
HyS0001	1826632	2.92	16	27	0.882	forward	4
HyS0001	1826737	4.08	16	25	0.702	forward	5
HyS0001	1835990	4.4	22	23	0.536	reverse	3
HyS0001	1838022	2.26	28	23	0.443	reverse	5
HyS0001	1840103	3.14	27	22	0.495	reverse	11
HyS0001	1841607	3.55	30	29	0.575	reverse	4
HyS0001	1842976	2.9	38	28	0.414	reverse	4
HyS0001	1843018	2.96	33	26	0.468	forward	5
HyS0001	1845648	2.56	29	28	0.713	reverse	7
HyS0001	1846293	4.28	25	40	0.839	reverse	16
HyS0001	1846297	3.53	23	50	1	reverse	46
HyS0001	1847716	6.22	20	31	0.844	reverse	5
HyS0001	1863860	2.07	38	22	0.384	forward	4
HyS0001	1865756	3.98	23	30	0.728	reverse	13
HyS0001	1867413	3.88	30	39	0.67	forward	25
HyS0001	1868475	2.97	24	27	0.726	forward	15
HyS0001	1869408	2.98	27	24	0.504	forward	8
HyS0001	1870770	2.66	24	22	0.525	forward	8
HyS0001	1870779	4.01	25	23	0.496	forward	5
HyS0001	1871702	2.87	24	32	0.932	forward	21
HyS0001	1872512	2.77	30	28	0.532	reverse	8
HyS0001	1872526	3.18	31	27	0.525	reverse	8
HyS0001	1878741	2.62	34	24	0.556	reverse	13
HyS0001	1878785	3.15	28	23	0.55	forward	8
HyS0001	1879679	3.13	31	32	0.546	reverse	17
HyS0001	1881292	3.05	31	28	0.568	forward	5
HyS0001	1881322	4.64	32	42	0.807	forward	21
HyS0001	1881892	3.61	30	21	0.396	forward	5
HyS0001	1901695	2.41	34	23	0.392	reverse	9
HyS0001	1904143	2.65	38	29	0.523	reverse	5
HyS0001	1904436	2.41	38	22	0.351	reverse	3
HyS0001	1905811	1.92	31	20	0.29	reverse	4
HyS0001	1906890	3.94	31	32	0.552	forward	13
HyS0001	1907054	3.2	29	28	0.536	reverse	12
HyS0001	1909168	2.11	42	23	0.306	reverse	4
HyS0001	1909620	2.42	27	23	0.388	forward	5
HyS0001	1910334	3.54	22	23	0.513	forward	7
HyS0001	1911760	2.8	40	20	0.261	reverse	4
HyS0001	1914823	2.03	43	21	0.275	reverse	5
HyS0001	1915914	2.66	40	25	0.431	reverse	7
HyS0001	1917027	2.54	27	20	0.441	forward	3
HyS0001	1924700	3.42	20	27	0.786	reverse	16
HyS0001	1924736	2.34	23	20	0.702	forward	16
HyS0001	1925252	2.66	24	22	0.567	reverse	4
HyS0001	1928132	1.57	117	24	0.23	reverse	13
HyS0001	1928145	1.96	104	30	0.235	forward	6
HyS0001	1928559	2.41	79	40	0.313	forward	6
HyS0001	1928576	1.66	79	21	0.293	reverse	4
HyS0001	1928879	3.51	46	46	0.674	reverse	11
HyS0001	1930041	3.49	25	31	0.759	reverse	16
HyS0001	1931579	3.2	22	26	0.711	forward	7
HyS0001	1933429	3.86	17	35	1	forward	3
HyS0001	1943022	3.04	42	37	0.66	reverse	10
HyS0001	1943312	2.89	43	38	0.607	forward	30
HyS0001	1943420	2.74	33	22	0.382	reverse	5
HyS0001	1945122	4.02	40	46	0.658	reverse	33
HyS0001	1945154	2.29	39	29	0.431	reverse	9
HyS0001	1945383	2.79	37	24	0.334	forward	8
HyS0001	1949143	4.64	28	40	0.953	reverse	21
HyS0001	1950227	2.85	33	29	0.524	forward	14
HyS0001	1950545	2.55	20	21	0.515	reverse	4
HyS0001	1951151	3.71	34	55	1	forward	31
HyS0001	1951452	2.53	32	27	0.533	forward	7
HyS0001	1952213	2.71	34	25	0.422	forward	10
HyS0001	1975160	2.9	14	23	0.853	forward	5
HyS0001	1976431	2.87	22	24	0.576	reverse	3
HyS0001	1981378	2.71	28	28	0.696	forward	12
HyS0001	1985890	2.77	30	24	0.467	forward	11
HyS0001	1989869	4.19	16	25	0.767	forward	6
HyS0001	1992199	3.55	26	23	0.503	reverse	12
HyS0001	1992232	2.98	26	27	0.537	forward	7
HyS0001	1992301	2.25	26	28	0.496	reverse	7
HyS0001	1994092	4.42	18	21	0.578	forward	8
HyS0001	1995083	2.66	24	23	0.579	reverse	7
HyS0001	1997235	2.82	30	23	0.505	reverse	4
HyS0001	1998971	3.45	34	33	0.582	reverse	4
HyS0001	1999987	3.72	28	25	0.462	reverse	8
HyS0001	2003774	3.34	26	22	0.443	reverse	16
HyS0001	2015000	1.95	27	20	0.375	forward	4
HyS0001	2015097	4.4	23	25	0.558	reverse	16
HyS0001	2015332	3.82	30	33	0.981	forward	6
HyS0001	2015654	3.75	27	22	0.435	reverse	16
HyS0001	2015813	6.4	27	35	0.834	reverse	7
HyS0001	2015962	2.33	27	20	0.424	forward	8
HyS0001	2016178	2.11	33	25	0.528	reverse	19
HyS0001	2017758	2.39	33	20	0.366	forward	11
HyS0001	2018070	3.9	33	34	0.659	reverse	28
HyS0001	2018074	3.2	33	35	0.732	reverse	9
HyS0001	2019085	2.25	33	25	0.397	reverse	5
HyS0001	2020093	3	29	27	0.588	forward	4
HyS0001	2021536	2.48	34	24	0.407	forward	3
HyS0001	2023170	5.74	26	27	0.56	reverse	3
HyS0001	2025024	2.34	60	34	0.388	reverse	8
HyS0001	2026930	2.93	28	29	0.612	reverse	14
HyS0001	2027194	2.36	28	21	0.51	reverse	13
HyS0001	2028546	2.18	24	21	0.591	forward	7
HyS0001	2030279	3.44	22	23	0.549	reverse	4
HyS0001	2030393	2.38	21	20	0.783	reverse	8
HyS0001	2043116	3.83	13	21	0.643	reverse	4
HyS0001	2047022	2.87	13	24	0.915	reverse	11
HyS0001	2054375	3.93	11	20	0.804	reverse	6
HyS0001	2063469	7.21	19	38	0.853	forward	11
HyS0001	2063826	2.75	17	24	0.731	reverse	8
HyS0001	2066600	3.35	23	22	0.503	forward	8
HyS0001	2066651	3.2	24	33	0.984	forward	17
HyS0001	2070535	2.16	32	24	0.397	reverse	3
HyS0001	2078103	2.32	42	26	0.454	forward	5
HyS0001	2078348	1.99	41	20	0.347	forward	4
HyS0001	2082314	3.48	44	38	0.562	reverse	15
HyS0001	2083212	2.53	43	24	0.402	forward	6
HyS0001	2084535	2.36	41	28	0.594	reverse	4
HyS0001	2084735	2.19	41	20	0.325	forward	4
HyS0001	2084791	2.86	38	26	0.428	forward	8
HyS0001	2084888	2.24	38	22	0.408	forward	10
HyS0001	2085478	2.97	30	24	0.42	reverse	11
HyS0001	2085509	5.09	31	37	0.641	reverse	8
HyS0001	2089890	2.45	25	27	0.759	reverse	6
HyS0001	2091588	2.86	33	31	0.64	reverse	4
HyS0001	2093816	5.84	28	33	0.768	forward	9
HyS0001	2094547	3.39	30	32	0.675	forward	5
HyS0001	2094673	3.37	33	32	0.45	reverse	7
HyS0001	2095114	1.88	33	20	0.401	forward	9
HyS0001	2099226	2.54	27	21	0.515	reverse	4
HyS0001	2099632	2.79	23	22	0.675	forward	7
HyS0001	2100894	3.01	21	26	0.696	reverse	11
HyS0001	2101239	2.53	21	25	0.779	reverse	4
HyS0001	2102520	2.45	23	22	0.504	reverse	6
HyS0001	2102984	4.44	26	23	0.469	forward	9
HyS0001	2108102	5.16	31	32	0.612	reverse	15
HyS0001	2108118	2.42	31	23	0.447	reverse	4
HyS0001	2109071	2.43	26	21	0.339	reverse	3
HyS0001	2111361	2.29	37	25	0.383	forward	7
HyS0001	2111856	3.91	36	39	0.648	forward	8
HyS0001	2116638	3.55	23	29	0.732	forward	7
HyS0001	2122176	2.84	37	25	0.459	reverse	19
HyS0001	2122676	2.78	41	27	0.776	reverse	17
HyS0001	2122956	2.28	37	24	0.371	forward	3
HyS0001	2123906	2.32	41	30	0.409	reverse	11
HyS0001	2124968	2.37	43	30	0.469	reverse	18
HyS0001	2127389	3.32	23	20	0.468	reverse	3
HyS0001	2134157	5.8	15	30	0.831	forward	9
HyS0001	2143325	4.15	25	37	0.814	reverse	12
HyS0001	2143703	3.51	25	28	0.576	reverse	13
HyS0001	2149503	2.94	23	23	0.37	forward	14
HyS0001	2149708	3.03	29	24	0.492	reverse	4
HyS0001	2149742	2.98	26	24	0.423	reverse	6
HyS0001	2151827	2.48	27	20	0.462	reverse	5
HyS0001	2154134	3.26	35	30	0.435	reverse	3
HyS0001	2154993	2.84	35	29	0.83	reverse	7
HyS0001	2156167	3.24	32	32	0.581	reverse	4
HyS0001	2157011	3.35	32	36	0.718	reverse	17
HyS0001	2157799	2.28	42	31	0.652	forward	26
HyS0001	2157974	2.91	44	28	0.404	forward	6
HyS0001	2158486	5.77	28	32	0.609	reverse	8
HyS0001	2158560	2.15	30	24	0.856	reverse	14
HyS0001	2159051	3.09	29	33	0.713	reverse	8
HyS0001	2200874	2.26	25	23	0.477	reverse	3
HyS0001	2201306	2.51	40	30	0.544	forward	5
HyS0001	2201406	2.73	35	32	0.602	forward	5
HyS0001	2205055	1.89	35	20	0.25	forward	4
HyS0001	2206194	2.38	39	28	0.832	reverse	11
HyS0001	2207748	2.87	30	23	0.451	reverse	6
HyS0001	2214534	3.81	33	27	0.42	reverse	7
HyS0001	2214882	2.28	38	29	0.335	forward	9
HyS0001	2217178	3.56	35	40	1	forward	6
HyS0001	2241819	4.09	22	23	0.535	reverse	8
HyS0001	2242972	2.63	21	20	0.972	reverse	6
HyS0001	2250766	2.18	36	23	0.359	forward	4
HyS0001	2251476	2.66	31	27	0.537	reverse	3
HyS0001	2252669	4.23	25	53	1	reverse	33
HyS0001	2277775	3.11	19	22	0.551	reverse	4
HyS0001	2277777	2.43	19	20	0.469	reverse	3
HyS0001	2278909	2.97	27	29	0.648	reverse	13
HyS0001	2280064	4.68	24	37	0.739	reverse	13
HyS0001	2281551	2.36	46	25	0.33	reverse	7
HyS0001	2306087	2.24	55	25	0.31	forward	12
HyS0001	2306408	1.6	81	21	0.159	reverse	10
HyS0001	2306457	1.96	81	26	0.599	reverse	6
HyS0001	2306467	1.88	93	27	0.234	forward	16
HyS0001	2306473	1.64	93	20	0.219	forward	9
HyS0001	2306485	1.98	94	31	0.327	forward	36
HyS0001	2306492	2.01	94	34	0.278	forward	18
HyS0001	2306496	1.97	89	27	0.203	reverse	11
HyS0001	2306515	1.82	90	22	0.226	forward	4
HyS0001	2306519	1.96	94	35	0.27	forward	8
HyS0001	2306540	1.93	95	29	0.245	forward	7
HyS0001	2306542	1.81	95	25	0.317	forward	9
HyS0001	2306751	1.84	99	24	0.272	forward	10
HyS0001	2306755	2.01	97	33	0.309	reverse	21
HyS0001	2306934	2.16	93	27	0.268	reverse	11
HyS0001	2307516	2.52	112	54	0.496	forward	34
HyS0001	2308945	1.91	159	48	0.356	reverse	47
HyS0001	2309172	1.5	187	22	0.13	reverse	4
HyS0001	2309194	1.79	185	40	0.268	reverse	15
HyS0001	2309220	1.75	184	38	0.182	reverse	13
HyS0001	2309240	1.57	177	25	0.272	reverse	12
HyS0001	2309371	1.51	187	22	0.222	reverse	11
HyS0001	2309384	1.66	187	34	0.202	reverse	22
HyS0001	2309686	1.81	182	39	0.182	forward	10
HyS0001	2309901	2.28	195	67	0.551	reverse	73
HyS0001	2310106	1.59	188	28	0.146	reverse	20
HyS0001	2310254	1.55	216	27	0.155	reverse	20
HyS0001	2310457	1.71	225	40	0.377	reverse	11
HyS0001	2311111	3.2	256	129	0.54	reverse	159
HyS0001	2311198	1.69	236	34	0.781	reverse	55
HyS0001	2311199	1.81	258	39	0.419	reverse	7
HyS0001	2311599	1.8	249	41	0.198	forward	4
HyS0001	2311622	1.5	274	28	0.295	reverse	4
HyS0001	2311681	1.69	278	39	0.246	reverse	18
HyS0001	2311823	1.57	284	28	0.268	reverse	48
HyS0001	2311827	1.7	280	37	0.185	reverse	29
HyS0001	2311937	2.03	277	67	0.328	reverse	67
HyS0001	2311946	1.63	290	35	0.214	reverse	38
HyS0001	2312030	2.45	283	78	0.615	reverse	98
HyS0001	2312099	1.65	285	34	0.47	reverse	10
HyS0001	2312113	1.73	295	44	0.204	reverse	39
HyS0001	2312198	1.69	284	42	0.266	forward	21
HyS0001	2312221	2.14	274	63	0.375	forward	17
HyS0001	2312292	2.1	290	59	0.405	forward	53
HyS0001	2312518	1.71	289	41	0.213	forward	23
HyS0001	2312872	1.93	321	63	0.281	reverse	62
HyS0001	2313203	1.5	323	30	0.136	forward	31
HyS0001	2313360	1.78	341	45	0.303	forward	9
HyS0001	2314099	1.53	269	29	0.19	reverse	13
HyS0001	2314172	1.67	321	42	0.238	forward	31
HyS0001	2314223	2.56	314	104	0.457	forward	105
HyS0001	2314278	2.43	296	89	0.491	reverse	55
HyS0001	2314438	1.92	295	61	0.247	forward	14
HyS0001	2315144	1.77	292	50	0.285	reverse	12
HyS0001	2315211	1.66	307	41	0.178	reverse	36
HyS0001	2315250	2.01	298	69	0.247	forward	57
HyS0001	2315504	1.6	267	36	0.266	reverse	44
HyS0001	2315527	1.57	284	32	0.175	reverse	16
HyS0001	2315619	1.5	287	28	0.188	reverse	25
HyS0001	2315648	1.68	286	41	0.263	reverse	33
HyS0001	2315889	2.09	284	72	0.32	forward	31
HyS0001	2316192	1.8	262	57	0.208	reverse	14
HyS0001	2316212	2.54	263	94	0.332	reverse	45
HyS0001	2316585	1.84	247	32	0.472	reverse	18
HyS0001	2317390	1.55	198	26	0.22	forward	6
HyS0001	2317822	1.59	201	32	0.117	forward	3
HyS0001	2317866	1.55	202	29	0.205	reverse	9
HyS0001	2317996	1.53	174	25	0.225	forward	13
HyS0001	2318471	1.77	186	33	0.177	forward	8
HyS0001	2318495	1.68	163	34	0.267	forward	29
HyS0001	2318508	1.55	181	28	0.181	forward	12
HyS0001	2318608	1.97	170	50	0.313	forward	33
HyS0001	2318721	2.61	168	68	0.363	forward	42
HyS0001	2318949	1.63	144	28	0.249	forward	23
HyS0001	2319099	1.56	148	26	0.215	forward	5
HyS0001	2319212	2.21	144	59	0.363	forward	30
HyS0001	2319398	2.49	144	59	0.36	forward	38
HyS0001	2320192	1.63	104	22	0.253	forward	3
HyS0001	2320213	1.98	114	32	0.349	forward	23
HyS0001	2320688	2.26	95	41	0.375	reverse	17
HyS0001	2320890	2.16	98	35	0.328	forward	5
HyS0001	2320952	2.67	96	63	0.854	forward	35
HyS0001	2321017	2.43	91	46	0.512	forward	4
HyS0001	2321482	2.48	80	48	0.47	forward	27
HyS0001	2321488	1.84	79	22	0.578	forward	7
HyS0001	2322022	1.69	68	23	0.339	reverse	9
HyS0001	2322346	2.26	83	32	0.292	forward	10
HyS0001	2323070	1.96	72	28	0.292	forward	4
HyS0001	2323527	2.22	64	32	0.332	forward	18
HyS0001	2324732	1.6	167	26	0.104	forward	3
HyS0001	2324752	2.76	159	75	0.542	forward	63
HyS0001	2324913	2.61	173	66	0.332	reverse	22
HyS0001	2325174	2.14	153	61	0.446	forward	61
HyS0001	2377281	2.6	17	25	0.839	forward	4
HyS0001	2380099	3.05	39	49	1	forward	30
HyS0001	2384331	4.89	34	33	0.63	reverse	12
HyS0001	2409735	5.96	13	25	0.746	forward	8
HyS0001	2410413	3.19	13	24	1	forward	5
HyS0001	2415311	3.49	26	30	0.684	forward	4
HyS0001	2419340	4.27	14	21	0.676	reverse	6
HyS0001	2425746	2.55	28	23	0.619	reverse	9
HyS0001	2430221	2.03	27	20	0.346	reverse	3
HyS0001	2431531	2.6	29	23	0.499	forward	5
HyS0001	2433351	2.79	30	25	0.633	forward	5
HyS0001	2434143	3.31	25	27	0.573	forward	3
HyS0001	2434206	2.9	27	32	0.622	forward	7
HyS0001	2437066	3.9	31	31	0.583	reverse	19
HyS0001	2439250	3.39	27	31	0.641	forward	3
HyS0001	2440872	3.33	28	23	0.491	reverse	4
HyS0001	2456178	2.34	25	21	0.428	reverse	3
HyS0001	2460983	2.58	38	32	0.566	forward	4
HyS0001	2462453	3.61	52	39	0.429	forward	23
HyS0001	2463477	2.94	41	33	0.44	reverse	3
HyS0001	2463719	2.62	48	39	0.632	forward	24
HyS0001	2466869	2.65	34	21	0.292	reverse	11
HyS0001	2466895	3.22	31	21	0.379	forward	10
HyS0001	2467270	1.99	36	21	0.346	reverse	9
HyS0001	2468106	3.01	41	38	0.702	reverse	18
HyS0001	2470101	4.15	33	36	0.752	forward	32
HyS0001	2490240	5.47	15	24	0.757	reverse	11
HyS0001	2508569	2.95	21	22	0.596	reverse	4
HyS0001	2508651	2.08	23	20	0.566	forward	5
HyS0001	2515780	3.66	21	34	0.814	forward	6
HyS0001	2522103	3.24	27	27	0.648	forward	8
HyS0001	2522886	2.5	25	23	0.418	forward	3
HyS0001	2523716	3.64	18	30	0.884	reverse	13
HyS0001	2523739	2.84	18	20	0.544	reverse	7
HyS0001	2526859	6.21	27	39	0.937	reverse	5
HyS0001	2526883	3.29	41	51	0.972	forward	35
HyS0001	2527152	2.03	48	20	0.319	forward	4
HyS0001	2527212	2.11	43	23	0.421	forward	20
HyS0001	2528558	3.05	40	43	0.726	forward	5
HyS0001	2528669	3.55	33	32	0.769	reverse	12
HyS0001	2529396	2.42	35	21	0.348	reverse	3
HyS0001	2530597	2.27	32	27	0.767	forward	6
HyS0001	2531224	5.05	30	43	0.872	forward	16
HyS0001	2533001	3.05	21	37	1	forward	14
HyS0001	2533403	2.85	24	20	0.502	reverse	9
HyS0001	2538278	5.41	17	40	0.999	forward	9
HyS0001	2559050	4.67	14	27	0.804	forward	9
HyS0001	2560748	2.38	22	28	0.614	forward	3
HyS0001	2562380	2.28	29	20	0.395	forward	5
HyS0001	2562753	3.34	30	43	0.808	forward	12
HyS0001	2564157	2.51	24	21	0.461	forward	9
HyS0001	2566889	3.73	18	21	0.607	forward	7
HyS0001	2567437	2.56	15	23	0.67	forward	3
HyS0001	2568064	3.12	18	24	0.629	forward	5
HyS0001	2568986	6.12	15	25	0.71	reverse	8
HyS0001	2570258	2.46	29	25	0.516	forward	10
HyS0001	2570285	2.99	33	29	0.616	reverse	6
HyS0001	2570344	2.95	29	28	0.665	forward	4
HyS0001	2572780	6.98	13	21	0.673	forward	8
HyS0001	2581074	1.94	62	25	0.284	forward	4
HyS0001	2581251	1.77	84	26	0.286	reverse	3
HyS0001	2581361	1.65	72	20	0.188	forward	3
HyS0001	2581374	2.23	84	39	0.491	reverse	7
HyS0001	2599621	2.44	33	23	0.491	forward	9
HyS0001	2600297	2.92	31	35	0.607	forward	26
HyS0001	2602714	2.49	37	34	0.958	reverse	20
HyS0001	2603120	3.13	38	42	0.662	reverse	15
HyS0001	2603144	2.93	29	30	0.557	forward	6
HyS0001	2609031	2.13	44	24	0.366	forward	3
HyS0001	2609069	2.47	44	27	0.397	forward	9
HyS0001	2611107	3.41	31	46	0.774	reverse	20
HyS0001	2612462	2.49	35	24	0.366	forward	7
HyS0001	2614105	4.52	36	56	0.818	reverse	37
HyS0001	2614140	1.99	50	21	0.33	forward	5
HyS0001	2614460	3.29	40	38	0.58	reverse	11
HyS0001	2615740	3.65	45	59	0.82	forward	23
HyS0001	2616306	3.34	43	37	0.626	forward	3
HyS0001	2616490	2.36	40	23	0.497	forward	6
HyS0001	2616677	4.43	39	45	0.803	forward	7
HyS0001	2616941	2.34	31	27	0.402	reverse	8
HyS0001	2617366	3.79	36	39	0.642	forward	9
HyS0001	2617624	3.39	47	55	0.802	forward	6
HyS0001	2618592	2.05	38	27	0.522	forward	4
HyS0001	2625572	5.18	11	21	0.749	reverse	3
HyS0001	2628094	2.71	23	21	0.449	reverse	8
HyS0001	2628981	2.28	28	25	0.502	forward	5
HyS0001	2630488	3.67	36	32	0.559	reverse	22
HyS0001	2632374	2.69	29	21	0.367	forward	7
HyS0001	2635815	3.55	32	34	0.567	forward	8
HyS0001	2635899	2.26	39	24	0.713	forward	33
HyS0001	2636190	1.95	35	22	0.51	forward	13
HyS0001	2638507	2.34	28	25	0.591	forward	20
HyS0001	2639436	2.79	27	29	0.607	forward	10
HyS0001	2639634	3.6	24	22	0.498	forward	4
HyS0001	2653878	6.53	15	21	0.589	forward	3
HyS0001	2656011	2.53	20	20	0.65	reverse	10
HyS0001	2658321	4.05	24	30	0.694	reverse	14
HyS0001	2659301	3.57	24	27	0.571	forward	9
HyS0001	2664754	2.41	28	22	0.381	forward	3
HyS0001	2666878	2.85	38	34	0.676	forward	6
HyS0001	2667452	3.07	28	25	0.462	reverse	3
HyS0001	2670387	2.45	28	24	0.371	forward	5
HyS0001	2670389	2.31	28	21	0.472	forward	3
HyS0001	2700621	3.82	15	20	0.597	reverse	4
HyS0001	2720443	2.64	26	30	0.832	reverse	13
HyS0001	2721057	2.53	30	24	0.458	forward	7
HyS0001	2721548	3.69	27	26	0.549	reverse	3
HyS0001	2736274	2.99	34	25	0.473	forward	4
HyS0001	2737617	4.61	22	31	0.726	reverse	6
HyS0001	2741636	3.22	19	22	0.623	forward	10
HyS0001	2742595	2.3	15	21	0.708	forward	7
HyS0001	2758205	2.78	20	23	0.563	forward	6
HyS0001	2759324	3	25	23	0.545	forward	4
HyS0001	2762453	2.17	28	22	0.586	reverse	6
HyS0001	2764576	2.25	30	23	0.494	forward	10
HyS0001	2764717	2.63	32	25	0.604	forward	13
HyS0001	2771338	2.13	18	25	0.657	forward	3
HyS0001	2776474	4.6	15	21	0.604	forward	8
HyS0001	2776573	2.28	17	26	0.997	reverse	10
HyS0001	2786648	2.23	23	20	0.43	forward	4
HyS0001	2787263	2.7	21	20	0.521	reverse	5
HyS0001	2787866	2.93	22	21	0.534	reverse	5
HyS0001	2789570	2.84	21	23	0.738	forward	8
HyS0001	2790047	5.25	20	22	0.511	forward	4
HyS0001	2790049	2.19	25	21	0.592	reverse	12
HyS0001	2796021	2.89	21	25	0.678	reverse	6
HyS0001	2821766	2.39	39	26	0.388	reverse	10
HyS0001	2821774	1.77	41	20	0.238	forward	13
HyS0001	2823027	2.8	27	25	0.766	forward	5
HyS0001	2823320	2.96	28	23	0.47	forward	8
HyS0001	2823560	4.42	36	35	0.504	reverse	14
HyS0001	2824223	4.28	26	28	0.609	forward	4
HyS0001	2826474	2.73	34	24	0.398	reverse	10
HyS0001	2827356	2.79	38	29	0.482	forward	10
HyS0001	2829958	2.05	38	24	0.694	reverse	7
HyS0001	2830353	2.37	43	26	0.389	reverse	10
HyS0001	2830887	3.08	38	26	0.426	forward	4
HyS0001	2832011	3.38	44	43	0.648	reverse	21
HyS0001	2842270	3.5	15	23	0.724	reverse	4
HyS0001	2847032	3.07	36	32	0.615	reverse	19
HyS0001	2847486	2.95	38	27	0.417	reverse	10
HyS0001	2847659	3.02	28	33	1	forward	3
HyS0001	2847832	2.42	36	22	0.317	reverse	8
HyS0001	2848025	2.64	37	20	0.357	reverse	11
HyS0001	2848093	3.3	25	21	0.384	forward	8
HyS0001	2849152	2.64	35	25	0.403	reverse	14
HyS0001	2849895	2.45	25	21	0.569	reverse	8
HyS0001	2851713	4.89	32	44	0.771	reverse	30
HyS0001	2853537	2.25	40	24	0.332	reverse	6
HyS0001	2854523	3.14	42	29	0.46	forward	4
HyS0001	2855116	2.16	44	29	0.445	reverse	3
HyS0001	2855279	2.33	46	36	0.566	reverse	11
HyS0001	2855375	3.4	45	38	0.462	forward	28
HyS0001	2855638	3.3	45	34	0.5	reverse	19
HyS0001	2856560	3.35	47	44	0.588	reverse	6
HyS0001	2858044	2.59	36	29	0.578	reverse	11
HyS0001	2858048	2.33	31	25	0.491	reverse	3
HyS0001	2858263	2.1	36	22	0.458	reverse	4
HyS0001	2858730	2.98	32	25	0.466	reverse	4
HyS0001	2858825	4.84	33	46	0.833	reverse	34
HyS0001	2858941	2.26	35	25	0.562	forward	10
HyS0001	2860179	2.78	29	26	0.525	forward	6
HyS0001	2860340	2.73	23	21	0.67	reverse	9
HyS0001	2861207	2.99	23	21	0.389	forward	5
HyS0001	2879178	5.48	16	26	0.822	forward	7
HyS0001	2909281	4.02	26	33	0.814	forward	8
HyS0001	2909796	4.05	31	32	0.565	forward	19
HyS0001	2911303	3.2	22	22	0.486	reverse	5
HyS0001	2913590	1.93	32	20	0.348	forward	4
HyS0001	2915610	4.2	39	34	0.45	reverse	13
HyS0001	2916643	3.67	53	42	0.499	reverse	21
HyS0001	2917193	4.61	57	53	0.612	reverse	34
HyS0001	2917448	2.36	55	36	0.639	reverse	6
HyS0001	2919207	1.86	45	22	0.463	forward	3
HyS0001	2919915	3.07	45	32	0.442	reverse	9
HyS0001	2919963	1.86	48	21	0.267	reverse	5
HyS0001	2920447	2.91	40	31	0.447	reverse	5
HyS0001	2920901	2.76	47	39	0.612	reverse	13
HyS0001	2921966	2.97	48	34	0.443	reverse	13
HyS0001	2923096	3.27	48	37	0.493	forward	9
HyS0001	2923278	1.91	67	28	0.253	reverse	4
HyS0001	2923282	2.15	68	35	0.204	reverse	10
HyS0001	2923477	2.69	64	45	0.571	reverse	4
HyS0001	2924483	1.85	50	20	0.235	forward	6
HyS0001	2926777	2.35	58	33	0.984	reverse	16
HyS0001	2927979	1.98	50	22	0.166	forward	12
HyS0001	2929921	3.03	49	33	0.42	reverse	16
HyS0001	2930509	2.39	51	37	0.864	reverse	26
HyS0001	2930709	1.82	45	21	0.307	forward	6
HyS0001	2930728	2.67	45	34	0.435	forward	17
HyS0001	2931616	3.09	51	46	0.622	reverse	13
HyS0001	2932517	1.99	40	22	0.658	reverse	3
HyS0001	2933357	3.89	35	38	0.715	forward	8
HyS0001	2934166	2.49	38	28	0.366	reverse	12
HyS0001	2940176	2.19	43	30	0.357	reverse	4
HyS0001	2940667	2.85	46	25	0.36	reverse	7
HyS0001	2941609	3.1	44	37	0.566	reverse	5
HyS0001	2942489	2.21	113	45	0.38	reverse	10
HyS0001	2942712	1.84	95	26	0.248	forward	9
HyS0001	2943743	2.65	38	32	0.55	reverse	13
HyS0001	2944242	4.36	32	29	0.526	reverse	4
HyS0001	2944897	3.87	36	32	0.494	forward	13
HyS0001	2944899	2.09	36	21	0.497	reverse	5
HyS0001	2945582	2.96	28	34	0.632	forward	3
HyS0001	2945650	2.16	35	25	0.516	reverse	3
HyS0001	2947275	1.96	42	22	0.369	reverse	3
HyS0001	2947532	2.04	42	20	0.294	reverse	3
HyS0001	2949699	2.62	36	25	0.414	reverse	4
HyS0001	2952187	1.94	43	23	0.267	reverse	11
HyS0001	2953498	3.7	31	45	0.844	reverse	22
HyS0001	2954909	2.25	40	23	0.456	forward	8
HyS0001	2955122	3.04	41	30	0.52	forward	8
HyS0001	2956606	3.59	47	43	0.728	forward	10
HyS0001	2956984	2.62	40	30	0.428	forward	6
HyS0001	2957195	2.38	40	24	0.423	forward	5
HyS0001	2958406	2.52	64	34	0.316	reverse	3
HyS0001	2958487	2.68	64	44	0.555	forward	7
HyS0001	2959048	2.29	43	22	0.325	reverse	8
HyS0001	2959803	2.34	47	26	0.372	forward	10
HyS0001	2959872	2.08	45	21	0.327	forward	16
HyS0001	2961635	2.33	53	31	0.367	forward	8
HyS0001	2962563	2.04	48	26	0.795	forward	13
HyS0001	2963270	3.17	47	35	0.458	forward	13
HyS0001	2968028	4.26	40	33	0.528	forward	15
HyS0001	2969097	1.9	37	24	0.472	forward	4
HyS0001	2972819	3.54	26	24	0.564	forward	11
HyS0001	2974149	3.64	18	20	0.538	forward	4
HyS0001	2975214	3.07	22	22	0.559	reverse	6
HyS0001	2976772	3.68	22	36	0.93	reverse	21
HyS0001	2998665	4.23	13	20	0.773	forward	7
HyS0001	3037164	1.54	139	33	0.242	reverse	28
HyS0001	3037214	1.7	100	43	0.114	forward	12
HyS0001	3069674	2.48	39	25	0.442	forward	13
HyS0001	3078220	3.09	12	20	0.635	forward	4
HyS0001	3087195	2.57	18	20	0.678	forward	5
HyS0001	3089724	2.5	28	20	0.348	reverse	4
HyS0001	3099850	4.45	14	21	0.648	reverse	5
HyS0001	3100153	3.39	14	21	0.822	reverse	4
HyS0001	3136335	1.98	25	20	0.742	reverse	11
HyS0001	3136417	2.65	26	21	0.474	reverse	4
HyS0001	3136891	2.13	38	20	0.38	reverse	4
HyS0001	3138007	2.63	39	33	0.45	forward	13
HyS0001	3138604	2.47	37	27	0.505	forward	5
HyS0001	3143807	2.38	98	62	0.341	forward	34
HyS0001	3146883	2.77	24	21	0.637	forward	6
HyS0001	3147055	3.35	18	24	0.628	reverse	5
HyS0001	3152995	2.99	22	30	0.684	forward	9
HyS0001	3155258	3.05	32	29	0.567	reverse	6
HyS0001	3155468	2.13	34	20	0.326	reverse	10
HyS0001	3156974	3.33	27	32	0.845	forward	17
HyS0001	3158006	2.24	29	20	0.417	reverse	6
HyS0001	3168073	3.96	25	23	0.689	reverse	4
HyS0001	3171334	2.53	71	37	0.384	forward	33
HyS0001	3172540	1.96	93	32	0.386	forward	4
HyS0001	3173020	3.32	20	28	0.971	reverse	8
HyS0001	3203732	2.05	24	20	0.315	reverse	8
HyS0001	3204426	3.68	23	35	0.964	reverse	23
HyS0001	3205041	2.92	23	20	0.489	forward	5
HyS0001	3207224	2.13	23	23	0.729	reverse	7
HyS0001	3212639	3.52	18	22	0.537	forward	3
HyS0001	3215418	2.82	16	21	0.687	forward	9
HyS0001	3216394	2.67	26	29	0.724	reverse	4
HyS0001	3217229	2.84	27	34	0.769	reverse	10
HyS0001	3217280	2.99	23	27	0.514	forward	6
HyS0001	3217349	2.8	27	27	0.545	reverse	6
HyS0001	3244022	3.33	24	25	0.573	reverse	10
HyS0001	3246229	3.36	20	20	0.501	reverse	3
HyS0001	3246429	3.47	19	26	0.622	reverse	5
HyS0001	3251761	3.21	21	22	0.533	reverse	5
HyS0001	3272849	2.56	33	24	0.512	reverse	5
HyS0001	3274859	4.43	27	31	0.561	reverse	4
HyS0001	3276920	2.69	35	31	0.79	reverse	14
HyS0001	3278250	3.61	29	30	0.774	forward	18
HyS0001	3278798	2.68	28	22	0.44	reverse	8
HyS0001	3280670	2.69	31	30	0.698	reverse	19
HyS0001	3285318	2.85	19	24	0.624	reverse	4
HyS0001	3287347	2.29	21	23	0.87	forward	9
HyS0001	3288474	2.67	28	31	0.842	reverse	6
HyS0001	3289783	2.21	25	22	0.538	reverse	8
HyS0001	3290928	5.36	13	22	0.864	forward	4
HyS0001	3291980	5.85	18	27	0.785	reverse	7
HyS0001	3292235	4.13	21	30	0.757	forward	6
HyS0001	3293838	4.44	18	21	0.538	forward	11
HyS0001	3294580	3.77	26	37	1	reverse	4
HyS0001	3297205	4.95	22	34	0.937	forward	12
HyS0001	3298118	3.19	19	29	0.761	forward	5
HyS0001	3305199	2.27	41	23	0.357	reverse	7
HyS0001	3305791	6.17	35	30	0.511	forward	5
HyS0001	3308683	2.33	44	30	0.654	reverse	25
HyS0001	3308950	5.53	44	32	0.441	forward	5
HyS0001	3309285	2.38	38	23	0.346	forward	7
HyS0001	3309552	2.66	33	24	0.439	forward	4
HyS0001	3309675	2.62	34	31	0.722	reverse	20
HyS0001	3311163	2.95	28	22	0.43	reverse	7
HyS0001	3331818	3.37	20	20	0.458	forward	6
HyS0001	3335298	3.09	20	21	0.473	reverse	8
HyS0001	3336620	2.56	30	24	0.481	reverse	4
HyS0001	3337090	3.01	22	30	0.767	reverse	3
HyS0001	3337229	2.42	23	21	0.512	reverse	4
HyS0001	3371739	3.66	22	27	0.587	forward	15
HyS0001	3372304	5.43	25	29	0.63	forward	4
HyS0001	3373516	2.8	28	22	0.419	forward	5
HyS0001	3374787	2.68	22	25	0.538	forward	6
HyS0001	3376098	2.62	28	21	0.494	forward	8
HyS0001	3376326	2.51	24	20	0.395	reverse	4
HyS0001	3376756	4.85	26	32	0.644	reverse	16
HyS0001	3377423	3.61	26	38	0.815	reverse	10
HyS0001	3377492	6.19	26	37	0.855	reverse	10
HyS0001	3385317	4.02	17	20	0.528	reverse	3
HyS0001	3422573	4.71	24	28	0.601	forward	10
HyS0001	3423490	3.09	28	27	0.544	forward	7
HyS0001	3429480	2.37	24	23	0.542	forward	6
HyS0001	3429618	2.98	16	21	0.894	reverse	4
HyS0001	3436845	3.15	26	25	0.505	forward	5
HyS0001	3437125	4.31	33	54	0.92	forward	35
HyS0001	3438689	4.5	34	34	0.584	forward	15
HyS0001	3452126	3.19	16	23	0.59	reverse	4
HyS0001	3459227	4.43	20	22	0.559	forward	5
HyS0001	3507967	4.25	28	21	0.367	reverse	5
HyS0001	3507989	2.53	23	23	0.443	forward	6
HyS0001	3508370	2.46	29	21	0.567	forward	11
HyS0001	3510749	2.1	33	21	0.443	forward	9
HyS0001	3511160	2.52	36	23	0.453	forward	7
HyS0001	3511439	2.44	34	23	0.285	forward	13
HyS0001	3512042	3.34	36	33	0.651	forward	7
HyS0001	3514090	4.64	26	24	0.462	forward	4
HyS0001	3521868	2.41	29	21	0.435	reverse	8
HyS0001	3522500	2.78	32	26	0.545	reverse	11
HyS0001	3522907	2.39	28	24	0.404	forward	3
HyS0001	3527316	2.41	35	23	0.442	reverse	9
HyS0001	3532738	2.53	25	23	0.547	reverse	3
HyS0001	3533063	2.64	24	23	0.54	forward	6
HyS0001	3534364	3.04	22	23	0.499	reverse	8
HyS0001	3536869	5.92	17	28	0.731	forward	9
HyS0001	3545983	3.3	22	23	0.616	forward	7
HyS0001	3557089	3.09	36	31	0.527	forward	17
HyS0001	3560313	3.08	28	25	0.506	forward	4
HyS0001	3560521	2.32	29	22	0.57	forward	7
HyS0001	3568814	2.98	27	21	0.415	forward	4
HyS0001	3571638	2.89	31	25	0.525	forward	4
HyS0001	3572908	2.28	36	25	0.339	forward	12
HyS0001	3573299	2.14	39	22	0.357	reverse	4
HyS0001	3573396	5.31	38	29	0.456	forward	8
HyS0001	3573722	2.28	36	21	0.42	reverse	3
HyS0001	3573882	2.84	40	31	0.419	forward	16
HyS0001	3576048	2.44	47	26	0.347	forward	8
HyS0001	3576206	2.04	45	22	0.279	forward	5
HyS0001	3576627	2.61	43	34	0.478	forward	13
HyS0001	3576937	1.98	43	21	0.463	forward	7
HyS0001	3577041	2.24	39	21	0.26	forward	5
HyS0001	3577843	2.47	51	31	0.377	reverse	5
HyS0001	3578383	1.99	57	23	0.264	reverse	4
HyS0001	3580318	2.2	45	27	0.395	reverse	13
HyS0001	3580699	3.12	41	32	0.492	forward	3
HyS0001	3581333	2.78	41	28	0.474	reverse	6
HyS0001	3583067	2.75	31	22	0.356	forward	5
HyS0001	3584757	1.79	61	21	0.183	forward	4
HyS0001	3585862	3.07	28	24	0.443	reverse	3
HyS0001	3611323	2.34	24	26	0.629	reverse	12
HyS0001	3615363	2.81	27	25	0.508	reverse	6
HyS0001	3615733	2.91	25	30	0.709	forward	3
HyS0001	3615857	2.73	28	36	0.785	reverse	15
HyS0001	3616188	2.56	25	26	0.655	reverse	6
HyS0001	3617862	3.46	30	27	0.54	reverse	14
HyS0001	3618370	2.92	34	23	0.427	reverse	5
HyS0001	3620133	2.04	46	22	0.31	reverse	8
HyS0001	3620148	1.89	46	21	0.282	reverse	5
HyS0001	3620266	3.06	47	42	0.539	reverse	28
HyS0001	3621310	2.2	43	27	0.33	reverse	11
HyS0001	3624473	3.05	41	36	0.543	reverse	22
HyS0001	3624715	2.45	48	28	0.47	reverse	9
HyS0001	3626289	2.25	39	24	0.384	forward	11
HyS0001	3626528	2.75	36	27	0.471	reverse	5
HyS0001	3630019	2.46	23	28	0.448	reverse	3
HyS0001	3634237	3.02	17	20	0.535	forward	3
HyS0001	3634596	2.72	32	23	0.492	reverse	3
HyS0001	3649322	2.47	22	21	0.554	forward	3
HyS0001	3649666	3.39	23	32	0.668	forward	13
HyS0001	3650000	2.8	23	22	0.443	forward	3
HyS0001	3654095	3.27	32	31	0.722	reverse	17
HyS0001	3655837	4.13	30	47	0.97	reverse	26
HyS0001	3656324	4.1	23	21	0.671	forward	17
HyS0001	3656925	2.98	31	28	0.542	reverse	14
HyS0001	3666014	2.62	32	25	0.438	reverse	5
HyS0001	3666407	4.06	28	35	0.748	forward	4
HyS0001	3668559	2.48	35	30	0.451	reverse	4
HyS0001	3669424	2.8	29	30	0.815	forward	13
HyS0001	3671727	2.28	35	24	0.366	forward	15
HyS0001	3676739	3.72	21	20	0.462	reverse	10
HyS0001	3680379	3.49	28	23	0.424	reverse	3
HyS0001	3683657	2.85	26	21	0.448	reverse	5
HyS0001	3685190	2.39	32	23	0.384	forward	6
HyS0001	3688926	2.18	38	24	0.689	forward	13
HyS0001	3691046	3.77	26	25	0.515	reverse	4
HyS0001	3699861	2.44	31	24	0.34	forward	8
HyS0001	3700400	2.37	33	28	0.462	forward	5
HyS0001	3708791	3.31	24	38	0.941	reverse	5
HyS0001	3713122	3.12	32	39	0.74	forward	14
HyS0001	3714858	2.14	29	20	0.535	reverse	21
HyS0001	3716340	4.98	28	40	0.806	reverse	15
HyS0001	3717794	2.55	22	28	0.774	forward	5
HyS0001	3718692	6.68	20	40	0.903	forward	25
HyS0001	3719653	2.35	33	23	0.442	reverse	4
HyS0001	3721355	2.4	25	21	0.531	forward	3
HyS0001	3723655	3.78	18	25	1	reverse	5
HyS0001	3736155	5.64	17	21	0.56	forward	7
HyS0001	3739076	2.42	41	21	0.412	forward	6
HyS0001	3742506	2.63	26	22	0.46	reverse	7
HyS0001	3744360	3.38	34	58	1	reverse	39
HyS0001	3747554	2.83	24	26	0.742	reverse	8
HyS0001	3748733	2.09	25	20	0.4	reverse	10
HyS0001	3751332	2.93	28	26	0.567	reverse	6
HyS0001	3751766	4.88	24	85	1	forward	67
HyS0001	3751771	5.58	28	81	1	reverse	49
HyS0001	3752885	3.43	20	28	0.716	reverse	7
HyS0001	3753231	3.18	19	23	0.685	forward	5
HyS0001	3757412	2.93	34	30	0.535	reverse	12
HyS0001	3758751	2.35	29	26	0.466	forward	7
HyS0001	3759959	2.63	30	23	0.363	forward	4
HyS0001	3759971	5.44	36	61	1	reverse	31
HyS0001	3760477	2.36	33	23	0.348	forward	4
HyS0001	3766317	2.93	29	27	0.58	forward	13
HyS0001	3766606	2.69	30	29	0.65	forward	13
HyS0001	3766685	2.82	31	25	0.468	reverse	3
HyS0001	3767286	3.37	34	31	0.496	reverse	4
HyS0001	3768552	2.85	39	27	0.46	forward	14
HyS0001	3770875	2.4	37	25	0.452	reverse	7
HyS0001	3771391	2.38	44	33	0.56	reverse	7
HyS0001	3772246	2.82	42	42	0.701	reverse	11
HyS0001	3773186	5.83	45	58	0.688	forward	46
HyS0001	3778043	4.47	18	22	0.623	reverse	7
HyS0001	3783858	3.4	18	24	0.637	reverse	11
HyS0001	3787943	2.83	21	24	0.661	reverse	4
HyS0001	3811512	6.77	21	30	0.725	forward	17
HyS0001	3812276	3.52	33	35	0.751	forward	7
HyS0001	3813004	4.65	40	51	0.865	forward	38
HyS0001	3813431	4.49	36	51	0.85	reverse	26
HyS0001	3813486	3.4	41	50	0.809	forward	48
HyS0001	3813632	2.89	33	29	0.606	reverse	15
HyS0001	3814549	3.49	38	28	0.524	forward	16
HyS0001	3814553	2.14	43	20	0.452	forward	12
HyS0001	3819559	2.62	35	28	0.539	forward	9
HyS0001	3819621	2.25	39	26	0.695	reverse	23
HyS0001	3838482	2.58	17	24	0.967	reverse	5
HyS0001	3840385	2.22	25	20	0.45	reverse	8
HyS0001	3841120	3.96	25	37	0.819	reverse	10
HyS0001	3841162	6.5	21	49	1	forward	28
HyS0001	3841222	4.06	19	26	0.769	forward	4
HyS0001	3841408	7.1	19	53	1	reverse	16
HyS0001	3842923	3.45	14	20	0.64	forward	5
HyS0001	3850460	3.78	24	33	0.727	reverse	9
HyS0001	3852049	2.22	34	20	0.45	reverse	9
HyS0001	3853691	2.93	32	29	0.581	reverse	5
HyS0001	3854952	2.68	45	25	0.499	forward	5
HyS0001	3858320	2.27	39	24	0.354	reverse	3
HyS0001	3858872	2.31	40	27	0.345	forward	7
HyS0001	3858948	4.17	38	43	0.725	reverse	18
HyS0001	3860069	2.34	31	26	0.65	forward	14
HyS0001	3860508	2.78	25	22	0.599	forward	4
HyS0001	3864452	6.43	18	27	0.728	reverse	6
HyS0001	3867814	2.02	68	34	0.488	reverse	14
HyS0001	3867883	2.1	66	31	0.295	reverse	9
HyS0001	3867942	1.76	66	25	0.461	reverse	13
HyS0001	3868030	2.01	65	28	0.28	reverse	7
HyS0001	3868200	1.98	66	25	0.416	reverse	12
HyS0001	3868211	1.69	61	20	0.249	forward	3
HyS0001	3868330	1.95	68	30	0.519	reverse	4
HyS0001	3868459	1.93	70	28	0.397	reverse	29
HyS0001	3871705	2.22	52	35	0.554	reverse	11
HyS0001	3872024	1.66	69	20	0.255	reverse	20
HyS0001	3872145	1.91	88	22	0.196	forward	11
HyS0001	3872154	2.86	78	39	0.421	reverse	23
HyS0001	3872209	1.6	100	21	0.297	forward	13
HyS0001	3872284	1.71	78	21	0.266	reverse	13
HyS0001	3873902	3.59	19	23	0.621	reverse	4
HyS0001	3875378	2.69	26	21	0.416	reverse	4
HyS0001	3879507	2.6	21	23	0.589	forward	6
HyS0001	3880999	3.55	22	31	0.704	forward	8
HyS0001	3883372	3.72	62	43	0.439	reverse	5
HyS0001	3884153	3.15	44	44	0.769	forward	34
HyS0001	3884856	2.66	33	28	0.54	forward	19
HyS0001	3885037	2.53	37	27	0.711	reverse	12
HyS0001	3891045	2.71	23	20	0.466	forward	3
HyS0001	3892855	2.84	33	40	0.816	forward	23
HyS0001	3893068	3.87	23	23	0.622	reverse	14
HyS0001	3893982	2.77	29	30	0.717	reverse	3
HyS0001	3895755	2.25	24	20	0.485	reverse	5
HyS0001	3898249	3.64	34	38	0.698	forward	4
HyS0001	3898372	2.46	34	31	0.674	forward	7
HyS0001	3899082	2.36	35	27	0.51	forward	8
HyS0001	3910153	3.32	12	21	0.635	reverse	5
HyS0001	3914888	2.55	34	23	0.423	forward	9
HyS0001	3915324	2.2	33	23	0.395	forward	5
HyS0001	3917537	2.17	40	23	0.425	reverse	6
HyS0001	3919663	2.17	40	24	0.359	forward	7
HyS0001	3921641	2.92	24	21	0.443	reverse	4
HyS0001	3921702	3.59	24	23	0.508	reverse	5
HyS0001	3921728	2.4	24	20	0.492	reverse	6
HyS0001	3923207	6.58	18	34	1	reverse	8
HyS0001	3924148	6.69	12	20	0.594	forward	12
HyS0001	3932950	3.78	30	29	0.592	forward	6
HyS0001	3933166	2.99	32	25	0.488	forward	10
HyS0001	3933311	2.39	29	24	0.495	forward	8
HyS0001	3942681	2.51	46	30	0.391	forward	7
HyS0001	3943014	2.79	40	31	0.454	reverse	4
HyS0001	3944628	2.22	39	20	0.315	reverse	3
HyS0001	3948140	3.1	41	31	0.486	forward	14
HyS0001	3949309	2.08	38	22	0.35	reverse	6
HyS0001	3950333	2.33	31	25	0.596	forward	5
HyS0001	4001904	3.74	16	23	0.543	reverse	4
HyS0001	4023532	3.29	17	24	0.672	reverse	5
HyS0001	4023799	4.74	18	29	0.88	reverse	18
HyS0001	4024062	2.02	18	24	0.497	reverse	5
HyS0001	4034799	2.47	22	23	0.537	forward	4
HyS0001	4045575	2.23	23	21	0.589	reverse	6
HyS0001	4045727	2.92	24	24	0.581	reverse	4
HyS0001	4046608	4.93	24	28	0.598	reverse	11
HyS0001	4049487	2.51	23	29	1	forward	7
HyS0001	4063058	4.41	21	44	0.983	reverse	27
HyS0001	4064043	4.35	28	36	0.645	reverse	14
HyS0001	4064114	2.71	29	38	0.912	reverse	30
HyS0001	4065528	2.52	40	32	0.506	reverse	15
HyS0001	4066132	2.07	37	22	0.535	reverse	6
HyS0001	4066369	2.91	39	37	0.708	forward	20
HyS0001	4066432	2.84	36	30	0.462	forward	8
HyS0001	4068930	2.13	35	23	0.328	forward	4
HyS0001	4069897	2.24	33	24	0.529	forward	11
HyS0001	4070051	5.56	32	41	0.723	forward	22
HyS0001	4070061	2.43	31	23	0.532	forward	3
HyS0001	4070175	3.92	43	31	0.4	reverse	12
HyS0001	4071757	2.59	33	20	0.316	forward	7
HyS0001	4071824	1.94	39	22	0.299	reverse	3
HyS0001	4071956	2.14	33	27	0.37	forward	9
HyS0001	4072758	3.02	36	25	0.426	reverse	6
HyS0001	4074096	1.91	28	21	0.273	reverse	9
HyS0001	4075590	3.35	20	28	0.669	reverse	7
HyS0001	4078169	2.78	28	32	0.629	reverse	6
HyS0001	4087333	4.1	16	21	0.617	forward	4
HyS0001	4091441	2.49	32	25	0.449	reverse	6
HyS0001	4093442	3.85	42	41	0.623	reverse	20
HyS0001	4094387	2.14	34	21	0.486	forward	9
HyS0001	4096007	2.26	38	26	0.551	reverse	5
HyS0001	4096903	3	41	41	0.629	reverse	20
HyS0001	4098027	2.82	32	21	0.354	reverse	3
HyS0001	4102229	2.39	30	22	0.328	forward	4
HyS0001	4104318	2.67	19	23	0.615	forward	7
HyS0001	4104650	4.75	17	31	0.87	forward	14
HyS0001	4166591	2.6	21	21	0.567	reverse	6
HyS0001	4186854	3.75	13	22	0.869	reverse	5
HyS0001	4190975	2.33	79	38	0.366	reverse	15
HyS0001	4205269	4.61	11	24	1	reverse	7
HyS0001	4224342	2.59	29	27	0.807	forward	6
HyS0001	4224745	3.82	23	29	0.622	reverse	15
HyS0001	4226471	2.28	23	20	0.471	reverse	10
HyS0001	4226674	4.3	22	56	1	reverse	37
HyS0001	4227490	2.78	19	22	0.616	reverse	21
HyS0001	4256747	2.17	23	20	0.459	forward	5
HyS0001	4257411	2.66	44	37	0.556	forward	7
HyS0001	4257422	2.03	44	21	0.342	forward	7
HyS0001	4257592	4.18	56	49	0.546	reverse	24
HyS0001	4266224	2.85	23	25	0.561	reverse	9
HyS0001	4266603	3.56	26	26	0.556	reverse	9
HyS0001	4266757	2.72	26	32	0.812	reverse	19
HyS0001	4267600	2.55	31	27	0.647	reverse	16
HyS0001	4267725	3.06	27	22	0.478	forward	8
HyS0001	4267825	3.37	29	28	0.515	reverse	9
HyS0001	4268420	2.48	26	35	0.986	forward	9
HyS0001	4268801	2.66	26	23	0.475	forward	12
HyS0001	4270382	1.89	64	24	0.329	reverse	6
HyS0001	4271161	2.09	46	28	1	forward	14
HyS0001	4272816	2.87	27	27	0.555	reverse	4
HyS0001	4272870	3.28	19	22	0.571	forward	6
HyS0001	4291357	3.29	27	35	0.731	reverse	10
HyS0001	4293458	1.89	32	20	0.778	forward	4
HyS0001	4293787	5.94	34	34	0.522	forward	12
HyS0001	4295499	2.67	41	29	0.455	forward	6
HyS0001	4297185	2.87	37	26	0.58	forward	26
HyS0001	4297594	2.3	37	25	0.436	forward	16
HyS0001	4299254	2.38	33	22	0.396	reverse	13
HyS0001	4299411	2.55	39	26	0.405	forward	10
HyS0001	4301954	2.94	40	34	0.729	reverse	21
HyS0001	4302530	2.51	39	24	0.385	reverse	5
HyS0001	4307323	2.42	44	23	0.275	reverse	4
HyS0001	4307882	2.11	42	24	0.421	reverse	4
HyS0001	4308830	2.51	39	27	0.422	reverse	10
HyS0001	4308993	2.81	35	36	0.679	reverse	15
HyS0001	4309578	2.73	38	34	0.613	forward	11
HyS0001	4310102	4.97	35	36	0.592	reverse	12
HyS0001	4313454	3.04	24	20	0.436	forward	5
HyS0001	4313643	1.95	29	20	0.4	reverse	7
HyS0001	4313796	3.06	26	26	0.548	reverse	5
HyS0001	4321618	2.97	19	23	0.57	reverse	5
HyS0001	4321725	4.37	18	22	0.553	reverse	4
HyS0001	4332062	3.83	13	24	0.769	reverse	6
HyS0001	4339443	1.61	90	22	0.231	reverse	9
HyS0001	4339647	1.77	79	24	0.178	forward	4
HyS0001	4341261	5.58	11	33	1	reverse	17
HyS0001	4358725	2.96	16	22	0.778	reverse	4
HyS0001	4358762	3.59	16	24	0.696	reverse	5
HyS0001	4359318	3.34	15	22	0.676	reverse	6
HyS0001	4359968	2.36	28	20	0.573	forward	4
HyS0001	4360403	4.02	23	23	0.584	reverse	12
HyS0001	4360798	4.37	32	39	0.901	forward	11
HyS0001	4365269	4.73	27	45	0.889	forward	11
HyS0001	4365426	3.71	26	33	0.817	forward	13
HyS0001	4365498	2.21	27	21	0.547	forward	5
HyS0001	4365698	2.31	27	24	0.726	forward	7
HyS0001	4366287	2.81	27	27	0.603	forward	3
HyS0001	4366580	2.54	26	22	0.549	forward	6
HyS0001	4378347	4.98	21	34	0.789	forward	15
HyS0001	4394686	2.16	37	26	0.382	forward	5
HyS0001	4416251	2.12	46	28	0.352	forward	9
HyS0001	4416444	2.35	46	29	0.316	forward	17
HyS0001	4416461	2.45	49	32	0.422	reverse	11
HyS0001	4416610	2.68	48	40	0.587	forward	14
HyS0001	4417193	2.6	46	33	0.438	reverse	12
HyS0001	4417560	1.84	50	20	0.328	forward	11
HyS0001	4418290	2.18	38	22	0.514	forward	6
HyS0001	4422511	3.93	35	45	0.986	reverse	32
HyS0001	4423444	2.3	26	22	0.737	forward	5
HyS0001	4440497	2.13	25	20	0.381	reverse	6
HyS0001	4441938	3.19	25	27	0.694	reverse	11
HyS0001	4442638	3.37	24	24	0.513	forward	4
HyS0001	4442939	2.31	33	32	0.617	reverse	5
HyS0001	4444659	2.11	26	22	0.52	reverse	15
HyS0001	4455609	2.63	32	27	0.54	reverse	9
HyS0001	4457440	3.42	32	27	0.478	reverse	5
HyS0001	4460103	3.16	30	25	0.384	reverse	4
HyS0001	4460173	2.66	29	31	0.751	reverse	7
HyS0001	4460404	3.82	29	24	0.45	reverse	11
HyS0001	4461469	3.78	40	34	0.707	forward	4
HyS0001	4461471	4.4	35	40	0.651	reverse	12
HyS0001	4461690	3.31	37	38	0.671	forward	19
HyS0001	4467956	3.01	36	23	0.335	reverse	4
HyS0001	4468637	2.49	31	24	0.462	reverse	17
HyS0001	4470008	1.93	41	22	0.335	reverse	3
HyS0001	4472610	2.21	41	22	0.295	reverse	3
HyS0001	4474555	2.34	33	23	0.466	forward	6
HyS0001	4474808	4.14	37	53	1	forward	41
HyS0001	4476353	3.47	32	30	0.529	forward	6
HyS0001	4477315	3.29	25	29	0.745	reverse	10
HyS0001	4492530	3.28	13	22	0.927	forward	3
HyS0001	4493962	2.62	32	30	0.515	forward	6
HyS0001	4494941	3.61	31	32	0.719	reverse	8
HyS0001	4495010	2.31	32	24	0.448	reverse	4
HyS0001	4495170	3.7	30	30	0.708	reverse	9
HyS0001	4500469	2.47	30	21	0.422	forward	6
HyS0001	4501845	2.31	31	22	0.676	forward	10
HyS0001	4508495	3.84	24	25	0.528	forward	14
HyS0001	4508564	3.78	22	20	0.424	reverse	5
HyS0001	4509661	2.67	20	26	1	forward	6
HyS0001	4516799	5.15	17	22	0.643	forward	7
HyS0001	4516844	3.75	15	23	0.782	reverse	5
HyS0001	4516906	4.4	14	22	0.691	reverse	3
HyS0001	4521134	2.49	12	23	0.972	reverse	4
HyS0001	4526069	3.65	20	22	0.567	reverse	11
HyS0001	4527924	2.12	27	22	1	reverse	9
HyS0001	4528939	2.26	39	23	0.421	forward	6
HyS0001	4529132	2.49	32	28	0.643	reverse	5
HyS0001	4531224	4.34	30	36	0.682	reverse	18
HyS0001	4607637	3.12	32	23	0.415	reverse	4
HyS0001	4607865	1.94	40	20	0.319	forward	4
HyS0001	4610442	2.28	53	29	0.465	forward	11
HyS0001	4610899	4.27	39	37	0.54	reverse	16
HyS0001	4611620	4.1	42	35	0.467	reverse	14
HyS0001	4611710	2.43	50	33	0.514	forward	10
HyS0001	4612163	2.76	48	26	0.373	forward	6
HyS0001	4614975	3.6	40	38	0.65	forward	10
HyS0001	4614996	1.79	41	20	0.443	forward	4
HyS0001	4615084	3.45	34	29	0.484	reverse	4
HyS0001	4618597	2.49	45	27	0.44	forward	12
HyS0001	4620400	2.68	45	32	0.523	reverse	13
HyS0001	4629582	2.57	30	28	0.524	reverse	4
HyS0001	4631615	2.82	30	34	0.712	reverse	12
HyS0001	4636320	2.09	24	21	0.536	reverse	3
HyS0001	4636706	2.64	34	32	0.664	forward	22
HyS0001	4637133	2.81	34	27	0.43	forward	7
HyS0001	4637708	2.24	27	22	0.522	reverse	4
HyS0001	4639071	2.58	30	28	0.684	forward	7
HyS0001	4639334	3.42	30	31	0.565	reverse	9
HyS0001	4639760	2.96	28	30	0.646	forward	10
HyS0001	4639995	2.4	31	28	0.431	reverse	3
HyS0001	4643355	2.21	68	32	0.377	reverse	5
HyS0001	4643919	1.9	90	27	0.18	reverse	7
HyS0001	4645843	2.53	25	27	0.82	forward	8
HyS0001	4646711	3.38	27	23	0.43	forward	5
HyS0001	4649980	2.83	20	23	0.609	forward	4
HyS0001	4650207	4.64	26	28	0.543	reverse	8
HyS0001	4652669	4.46	29	41	0.785	forward	3
HyS0001	4654317	2.47	29	24	0.512	reverse	3
HyS0001	4655053	2.29	29	20	0.423	reverse	9
HyS0001	4657073	2.26	32	29	0.705	reverse	6
HyS0001	4658385	2.47	28	23	0.511	reverse	14
HyS0001	4659695	2.64	20	23	0.642	reverse	5
HyS0001	4685774	5.08	16	30	0.777	forward	6
HyS0001	4687520	3.08	25	24	0.65	reverse	4
HyS0001	4690441	6.97	22	44	0.848	forward	19
HyS0001	4693523	2.73	37	33	0.559	forward	11
HyS0001	4693533	2.24	40	23	0.353	forward	6
HyS0001	4693586	2.25	33	20	0.588	forward	7
HyS0001	4693588	2.95	33	31	0.577	reverse	11
HyS0001	4695729	2.45	38	30	0.438	forward	8
HyS0001	4695972	2.7	44	35	0.705	reverse	5
HyS0001	4697749	2.77	42	39	0.562	forward	4
HyS0001	4698700	2.98	34	40	0.735	reverse	8
HyS0001	4700213	2.36	40	31	0.68	forward	19
HyS0001	4702121	3.59	43	36	0.49	forward	18
HyS0001	4704726	2.22	33	27	0.459	reverse	10
HyS0001	4705160	2.57	51	26	0.308	forward	14
HyS0001	4705936	2.76	38	30	0.567	reverse	11
HyS0001	4706518	2.61	39	39	0.659	reverse	24
HyS0001	4707311	3.39	44	43	0.497	forward	10
HyS0001	4707534	2.39	42	30	0.551	reverse	6
HyS0001	4707543	4.44	42	48	0.63	reverse	26
HyS0001	4707585	3.22	44	48	0.811	reverse	32
HyS0001	4707937	2.93	41	27	0.433	forward	8
HyS0001	4708648	2.8	37	31	0.533	forward	11
HyS0001	4708653	3.7	46	42	0.568	reverse	8
HyS0001	4709561	1.98	38	23	0.794	reverse	5
HyS0001	4712277	3.26	24	22	0.459	forward	8
HyS0001	4719777	4.81	22	26	0.624	forward	10
HyS0001	4724665	2.06	19	20	0.639	forward	13
HyS0001	4729651	2.97	12	20	0.678	reverse	4
HyS0001	4735768	2.55	32	23	0.471	reverse	11
HyS0001	4736025	2.83	29	26	0.534	reverse	5
HyS0001	4740435	3.13	26	21	0.403	forward	5
HyS0001	4781353	4.5	401	273	0.534	reverse	241
HyS0001	4781651	1.96	399	50	0.642	reverse	11
HyS0001	4781737	1.75	348	48	0.167	reverse	26
HyS0001	4781787	2.04	333	80	0.304	reverse	44
HyS0001	4781849	2.3	359	106	0.352	forward	28
HyS0001	4782274	2.45	318	108	0.366	forward	113
HyS0001	4782641	1.94	214	52	0.41	forward	69
HyS0001	4782650	1.67	205	33	0.235	reverse	3
HyS0001	4783259	2.06	142	43	0.376	reverse	37
HyS0001	4783280	1.81	141	30	0.169	reverse	3
HyS0001	4787703	3.4	32	23	0.409	forward	4
HyS0001	4788779	4.1	34	36	0.623	forward	19
HyS0001	4789159	4.12	33	44	0.816	reverse	24
HyS0001	4789970	3.27	31	48	0.999	forward	18
HyS0001	4791206	2.63	35	26	0.492	reverse	3
HyS0001	4792523	3.84	29	30	0.537	reverse	6
HyS0001	4795389	5.7	16	21	0.56	reverse	4
HyS0001	4799877	3.11	14	21	0.721	forward	4
HyS0001	4800804	3.31	11	23	0.794	forward	6
HyS0001	4811275	2.22	25	22	0.702	reverse	5
HyS0001	4813012	5.17	28	38	0.706	forward	16
HyS0001	4816543	3.7	30	31	0.638	forward	15
HyS0001	4818052	3.22	37	29	0.48	forward	17
HyS0001	4821784	2.61	34	26	0.556	forward	8
HyS0001	4821968	2.26	34	21	0.413	forward	5
HyS0001	4822825	2.29	36	25	0.493	forward	5
HyS0001	4826353	3.9	17	26	0.83	forward	6
HyS0001	4827847	3.68	18	20	0.551	forward	9
HyS0001	4827870	2.71	20	20	0.506	forward	4
HyS0001	4827950	2.8	19	26	0.559	forward	5
HyS0001	4828613	2.62	16	24	0.698	forward	3
HyS0001	4829310	4.07	13	26	0.993	forward	8
HyS0001	4829941	3.51	12	27	0.985	forward	6
HyS0001	4860178	3.45	23	28	0.619	reverse	8
HyS0001	4862048	2.07	34	21	0.425	reverse	10
HyS0001	4863260	2.06	52	22	0.32	reverse	4
HyS0001	4864899	2.4	37	25	0.433	reverse	10
HyS0001	4865235	2.46	29	20	0.384	forward	5
HyS0001	4865588	7.12	29	34	0.592	forward	17
HyS0001	4866742	3.12	29	35	0.789	forward	22
HyS0001	4869847	2.35	43	32	0.478	forward	4
HyS0001	4881797	3.62	31	27	0.535	reverse	13
HyS0001	4891194	2.03	44	24	0.537	reverse	4
HyS0001	4892353	2.7	52	37	0.474	reverse	10
HyS0001	4892482	2.38	48	31	0.716	forward	5
HyS0001	4897409	2.17	43	22	0.433	reverse	4
HyS0001	4899586	3.84	38	29	0.438	reverse	3
HyS0001	4899644	2.1	35	21	0.578	forward	9
HyS0001	4899685	2.18	39	23	0.303	forward	4
HyS0001	4899689	2.51	36	33	0.766	forward	11
HyS0001	4901085	5.23	35	46	0.782	reverse	24
HyS0001	4902203	2.99	28	27	0.608	reverse	5
HyS0001	4903745	2.72	26	29	0.805	forward	5
HyS0001	4904029	2.91	29	20	0.344	reverse	4
HyS0001	4904610	3.74	31	35	0.795	reverse	14
HyS0001	4905136	2.73	26	21	0.553	reverse	6
HyS0001	4905651	4.95	27	35	0.73	reverse	4
HyS0001	4907365	3.72	30	31	0.569	reverse	20
HyS0001	4909219	2.7	20	21	0.538	reverse	6
HyS0001	4909352	2.34	24	22	0.626	forward	3
HyS0001	4909392	2.66	24	21	0.522	forward	14
HyS0001	4911089	2.73	73	54	0.593	reverse	21
HyS0001	4911440	2.75	82	63	0.736	forward	25
HyS0001	4911666	2.89	78	47	0.511	reverse	35
HyS0001	4911950	2.07	81	31	0.549	forward	29
HyS0001	4911977	4.33	85	78	0.608	forward	21
HyS0001	4911982	3.48	89	65	0.586	reverse	39
HyS0001	4911986	3.9	88	76	0.623	reverse	59
HyS0001	4912041	1.79	79	24	0.218	forward	4
HyS0001	4912664	2.4	91	44	0.497	forward	20
HyS0001	4913168	2.65	80	47	0.429	forward	26
HyS0001	4913813	2.58	95	55	0.567	reverse	52
HyS0001	4914758	1.83	92	26	0.301	forward	8
HyS0001	4914767	2.09	97	35	0.386	reverse	12
HyS0001	4916305	3.06	15	23	0.724	forward	4
HyS0001	4923242	3.11	26	36	0.991	reverse	9
HyS0001	4925234	4.09	22	27	0.684	forward	4
HyS0001	4925505	3.15	25	23	0.454	forward	5
HyS0001	4925722	2.05	29	21	0.265	forward	5
HyS0001	4925983	3.46	33	35	0.609	reverse	10
HyS0001	4927228	3.65	53	33	0.426	reverse	9
HyS0001	4928782	2.34	31	29	0.578	forward	7
HyS0001	4932720	2.46	31	23	0.548	reverse	10
HyS0001	4933636	2.47	32	21	0.436	forward	3
HyS0001	4934498	2.06	37	21	0.325	reverse	6
HyS0001	4935416	2.77	28	27	0.505	reverse	4
HyS0001	4937202	4.31	28	29	0.612	forward	12
HyS0001	4938097	2.54	30	20	0.427	forward	6
HyS0001	4938169	2.46	30	25	0.526	forward	6
HyS0001	4939945	2.16	31	20	0.33	forward	5
HyS0001	4940113	3.26	31	23	0.445	forward	4
HyS0001	4940838	2.64	29	24	0.488	forward	4
HyS0001	4944507	2.77	26	22	0.455	forward	3
HyS0001	4945109	4.03	24	24	0.53	forward	5
HyS0001	4945139	2.55	25	23	0.492	forward	14
HyS0001	4962992	3.67	17	24	0.609	forward	3
HyS0001	4968998	2.91	15	28	1	forward	22
HyS0001	4970623	3.23	80	55	0.521	forward	22
HyS0001	4971352	2	56	21	0.367	forward	6
HyS0001	4972686	2.48	15	21	0.657	forward	6
HyS0001	4979846	2.98	15	21	0.644	reverse	7
HyS0001	4980392	4.24	11	22	0.871	forward	6
HyS0001	4987419	2.26	29	23	0.38	forward	7
HyS0001	4987495	2.49	41	29	0.457	reverse	14
HyS0001	4988023	3.14	19	24	0.634	forward	6
HyS0001	4988644	2.83	17	23	0.671	forward	4
HyS0001	4988975	4.44	12	25	0.926	forward	6
HyS0001	4989634	3.21	25	32	0.678	reverse	4
HyS0001	4998582	4.4	19	31	0.862	forward	9
HyS0001	5006547	2.53	27	20	0.426	reverse	3
HyS0001	5008887	2.86	37	30	0.5	reverse	14
HyS0001	5011270	2.3	40	27	0.609	reverse	5
HyS0001	5012923	2.69	49	45	0.887	forward	30
HyS0001	5013619	2.46	51	32	0.452	forward	13
HyS0001	5013669	2.66	40	34	0.46	reverse	5
HyS0001	5013692	2.18	49	30	0.405	forward	6
HyS0001	5015084	2.69	41	36	0.531	reverse	20
HyS0001	5015948	2.3	43	20	0.295	forward	4
HyS0001	5017955	2.95	24	21	0.473	reverse	7
HyS0001	5018500	2.51	43	27	0.479	reverse	6
HyS0001	5020651	8.61	36	46	0.665	reverse	16
HyS0001	5021027	3.04	34	25	0.434	reverse	14
HyS0001	5021222	3.62	31	26	0.457	reverse	4
HyS0001	5021436	2.2	32	24	0.477	reverse	5
HyS0001	5022268	2.26	38	20	0.332	forward	3
HyS0001	5023822	2.65	35	24	0.439	reverse	5
HyS0001	5024789	2.16	37	22	0.439	reverse	11
HyS0001	5025085	3.04	38	38	0.642	reverse	18
HyS0001	5026321	3.23	33	37	0.688	reverse	6
HyS0001	5026553	3.84	33	37	0.771	reverse	11
HyS0001	5028309	2.49	35	30	0.676	reverse	16
HyS0001	5030636	3.51	28	26	0.579	reverse	12
HyS0001	5033034	2.13	24	23	0.365	forward	5
HyS0001	5034207	3.58	20	22	0.597	reverse	3
HyS0001	5035965	2.28	24	24	0.38	reverse	4
HyS0001	5040757	3.16	31	44	0.998	forward	14
HyS0001	5042201	4.57	31	60	1	forward	24
HyS0001	5044102	2.73	30	26	0.549	forward	7
HyS0001	5045458	5.33	33	36	0.648	forward	4
HyS0001	5047302	4.59	33	34	0.844	forward	11
HyS0001	5047809	2.71	28	28	0.805	forward	4
HyS0001	5048719	2.86	31	25	0.469	forward	6
HyS0001	5049735	3.02	23	27	0.579	reverse	16
HyS0001	5050446	2.67	24	23	0.782	reverse	3
HyS0001	5051047	2.5	22	21	0.388	reverse	3
HyS0001	5053003	2.95	14	21	0.698	forward	7
HyS0001	5068558	2.49	30	22	0.456	reverse	5
HyS0001	5068642	2.5	33	31	0.807	reverse	15
HyS0001	5068701	2.76	35	36	0.686	reverse	12
HyS0001	5069283	3.23	39	40	0.829	forward	7
HyS0001	5069912	2.36	37	28	0.729	reverse	12
HyS0001	5070021	3.05	40	33	0.46	forward	4
HyS0001	5071893	2.55	30	21	0.551	forward	4
HyS0001	5072606	3.13	26	31	0.795	forward	12
HyS0001	5076362	2.26	23	21	0.72	reverse	4
HyS0001	5082519	4.14	15	20	0.665	forward	3
[truncated: 101,162 more rows]

## Sheet: 64c_1
Scaffold	Position	IPDRatio	Coverage	Score(Pval)	Frac	Direction	QV
HyS0001	44053	2.1	31	24	0.336	reverse	6
HyS0001	56054	1.95	40	22	0.451	reverse	5
HyS0001	88280	1.79	39	22	0.395	reverse	10
HyS0001	89885	2.24	62	40	0.398	reverse	4
HyS0001	91944	1.52	65	20	0.22	forward	9
HyS0001	92043	1.62	65	22	0.307	forward	9
HyS0001	92760	2.28	64	41	0.421	forward	12
HyS0001	92862	2.45	57	44	0.873	forward	47
HyS0001	93667	1.72	71	27	0.19	forward	5
HyS0001	93961	1.55	53	20	0.31	forward	13
HyS0001	106412	1.6	90	27	0.191	reverse	7
HyS0001	106555	2.08	84	48	0.388	forward	27
HyS0001	107569	3.54	66	62	0.797	reverse	22
HyS0001	108027	2.18	69	44	0.465	forward	9
HyS0001	108580	2.26	75	40	0.384	forward	6
HyS0001	108585	1.88	80	33	0.365	reverse	7
HyS0001	108780	1.92	79	25	0.913	reverse	13
HyS0001	109216	2.58	58	46	0.706	reverse	38
HyS0001	109235	2.17	64	34	0.575	forward	6
HyS0001	109510	1.88	89	38	0.715	forward	16
HyS0001	111532	2.51	60	31	0.37	reverse	9
HyS0001	113969	1.82	81	33	0.409	forward	11
HyS0001	116213	2.38	67	49	0.647	reverse	21
HyS0001	117042	2.04	75	28	0.403	forward	16
HyS0001	117174	2.22	76	45	0.558	reverse	14
HyS0001	117914	2.3	81	58	0.466	forward	10
HyS0001	118817	1.83	75	30	0.384	reverse	18
HyS0001	118908	1.5	77	22	0.089	forward	4
HyS0001	119340	1.54	71	21	0.225	reverse	4
HyS0001	119523	1.88	70	37	0.475	reverse	5
HyS0001	120050	2.26	70	52	0.531	reverse	13
HyS0001	120288	1.81	75	38	0.263	forward	18
HyS0001	120737	1.55	76	20	0.234	forward	4
HyS0001	120911	1.79	73	27	0.297	forward	13
HyS0001	121581	2.11	67	35	0.623	forward	14
HyS0001	124154	1.6	70	23	0.279	forward	17
HyS0001	124164	1.59	72	22	0.238	forward	12
HyS0001	124733	1.55	74	25	0.243	forward	4
HyS0001	124746	1.55	78	21	0.183	forward	7
HyS0001	124767	2.21	76	44	0.333	forward	8
HyS0001	125293	2.67	74	50	0.605	forward	41
HyS0001	125313	1.88	88	48	0.491	reverse	9
HyS0001	126022	1.59	84	24	0.166	forward	5
HyS0001	126601	3.23	74	71	0.89	reverse	52
HyS0001	126736	1.89	78	43	0.44	reverse	9
HyS0001	128033	1.65	74	28	0.216	forward	3
HyS0001	128084	1.83	75	30	0.318	forward	19
HyS0001	128638	1.75	67	32	0.298	forward	15
HyS0001	129820	2.37	76	39	0.514	forward	11
HyS0001	129825	5.36	75	122	0.995	reverse	125
HyS0001	131046	3.54	77	71	0.796	forward	50
HyS0001	131157	2.01	85	34	0.38	reverse	7
HyS0001	132357	2.16	92	40	0.369	reverse	13
HyS0001	132738	1.89	78	37	0.345	forward	3
HyS0001	132747	1.55	88	22	0.413	reverse	14
HyS0001	133748	2.04	69	33	0.467	forward	26
HyS0001	134353	1.81	84	35	0.297	reverse	21
HyS0001	134570	1.7	84	33	0.42	reverse	13
HyS0001	134573	1.83	76	31	0.239	reverse	6
HyS0001	134627	2.28	75	41	0.425	forward	18
HyS0001	135557	2.55	254	100	0.497	reverse	79
HyS0001	135631	1.52	272	35	0.155	forward	8
HyS0001	136328	2.23	268	82	0.437	forward	72
HyS0001	139176	1.61	68	20	0.241	reverse	4
HyS0001	139432	3.23	63	56	0.525	reverse	40
HyS0001	139625	2.26	53	39	0.468	forward	11
HyS0001	142880	1.98	63	30	0.243	reverse	7
HyS0001	142927	1.6	76	20	0.228	forward	5
HyS0001	143044	1.87	71	29	0.402	reverse	38
HyS0001	144712	1.64	139	37	0.149	forward	4
HyS0001	157017	2.99	34	35	0.899	forward	8
HyS0001	170384	2.03	43	21	0.369	forward	13
HyS0001	172188	2	50	27	0.38	reverse	10
HyS0001	173832	2.15	48	33	0.427	reverse	23
HyS0001	173866	2.65	61	47	0.378	forward	11
HyS0001	175299	1.88	68	25	0.491	forward	10
HyS0001	176018	1.56	53	20	0.205	reverse	12
HyS0001	177623	1.98	63	28	0.421	forward	14
HyS0001	177985	3.05	59	48	0.526	forward	39
HyS0001	178131	1.57	58	20	0.192	forward	12
HyS0001	179102	1.88	52	30	0.357	reverse	4
HyS0001	179338	1.8	61	23	0.302	forward	7
HyS0001	181501	3.6	57	70	0.832	reverse	42
HyS0001	182976	1.79	50	25	0.357	forward	3
HyS0001	183598	1.83	53	23	0.3	reverse	11
HyS0001	183618	1.69	52	22	0.245	reverse	6
HyS0001	183874	1.6	57	20	0.317	reverse	11
HyS0001	183936	2.52	59	43	0.6	reverse	32
HyS0001	184074	1.81	58	22	0.451	reverse	9
HyS0001	184626	1.87	61	29	0.287	reverse	6
HyS0001	184840	1.56	70	23	0.181	reverse	3
HyS0001	185021	1.79	69	27	0.233	forward	46
HyS0001	185254	1.6	74	20	0.355	forward	7
HyS0001	190976	2.2	74	34	0.24	reverse	4
HyS0001	191160	1.78	77	23	0.335	reverse	24
HyS0001	192360	1.73	71	29	0.208	reverse	11
HyS0001	194556	2.5	73	46	0.747	reverse	19
HyS0001	195205	1.76	69	25	0.28	forward	6
HyS0001	195506	1.69	77	22	0.297	forward	9
HyS0001	195649	1.86	74	30	0.251	forward	16
HyS0001	196194	3.51	80	64	0.489	reverse	35
HyS0001	196548	2.55	86	47	0.502	reverse	51
HyS0001	197661	1.69	74	23	0.307	forward	5
HyS0001	198583	2.61	76	55	1	forward	16
HyS0001	199168	2.23	62	34	0.377	reverse	4
HyS0001	200777	2.62	97	66	0.405	reverse	36
HyS0001	200994	2.03	95	39	0.388	reverse	16
HyS0001	201330	2.46	101	49	0.384	forward	16
HyS0001	201423	1.76	92	28	0.219	reverse	7
HyS0001	201473	3.83	94	88	0.641	reverse	31
HyS0001	201529	3.09	99	96	0.744	forward	88
HyS0001	201718	1.78	92	29	0.369	forward	18
HyS0001	204332	1.56	99	24	0.157	forward	6
HyS0001	205324	1.73	93	20	0.403	reverse	4
HyS0001	259825	3.52	18	20	0.6	reverse	7
HyS0001	259938	2.5	22	30	0.68	forward	8
HyS0001	261099	2.01	69	36	0.278	reverse	4
HyS0001	317514	2.01	63	31	0.397	reverse	8
HyS0001	317533	2.55	64	53	0.728	forward	43
HyS0001	318321	1.75	72	27	0.332	reverse	15
HyS0001	319982	2.47	80	37	0.35	reverse	15
HyS0001	321226	2.05	75	43	0.315	forward	22
HyS0001	322278	1.82	83	32	0.243	forward	9
HyS0001	322304	2.32	82	42	0.469	reverse	18
HyS0001	322466	1.55	93	20	0.204	reverse	24
HyS0001	324671	1.59	73	21	0.34	reverse	8
HyS0001	324877	2.14	67	41	0.395	reverse	22
HyS0001	325038	1.57	74	21	0.295	reverse	3
HyS0001	325082	2.02	71	35	0.321	reverse	5
HyS0001	326622	1.99	78	42	0.41	reverse	26
HyS0001	327154	2.11	85	43	0.464	forward	10
HyS0001	327951	1.68	94	30	0.319	forward	8
HyS0001	328849	1.58	202	36	0.239	forward	13
HyS0001	329026	2.04	212	53	0.418	forward	30
HyS0001	330880	2.37	62	37	0.426	forward	15
HyS0001	332822	2.25	75	40	0.642	reverse	24
HyS0001	332916	2.64	74	57	0.806	reverse	43
HyS0001	333004	1.66	74	26	0.241	reverse	6
HyS0001	333027	1.61	68	20	0.183	reverse	6
HyS0001	333520	1.69	76	26	0.203	reverse	4
HyS0001	333522	1.75	77	25	0.392	reverse	19
HyS0001	334389	1.5	89	21	0.268	forward	8
HyS0001	334391	1.8	74	32	0.287	reverse	10
HyS0001	335070	1.72	101	32	0.224	forward	8
HyS0001	336083	2.94	84	71	0.729	forward	72
HyS0001	338184	1.61	221	33	0.288	forward	30
HyS0001	338199	1.59	211	37	0.223	reverse	17
HyS0001	339495	1.98	68	31	0.331	reverse	23
HyS0001	340254	1.58	80	21	0.248	reverse	17
HyS0001	341108	2.05	88	39	0.49	forward	32
HyS0001	347545	1.75	48	21	0.334	reverse	9
HyS0001	349666	2.12	63	36	0.4	reverse	22
HyS0001	350839	1.69	106	27	0.22	reverse	7
HyS0001	351184	1.67	116	30	0.173	reverse	4
HyS0001	351332	1.63	114	31	0.14	reverse	6
HyS0001	352270	2.09	69	36	0.58	forward	14
HyS0001	354977	1.91	72	31	0.321	reverse	7
HyS0001	355156	1.53	131	23	0.164	forward	25
HyS0001	355285	2.74	166	95	0.397	reverse	42
HyS0001	355835	1.69	154	36	0.34	reverse	3
HyS0001	356772	1.66	113	33	0.278	reverse	14
HyS0001	356873	1.6	106	24	0.294	forward	13
HyS0001	357781	1.78	90	25	0.349	reverse	5
HyS0001	358115	2.19	86	42	0.422	reverse	28
HyS0001	358421	2.71	87	50	0.496	reverse	30
HyS0001	359631	1.94	125	48	0.348	forward	9
HyS0001	360486	1.57	79	23	0.169	reverse	20
HyS0001	361070	1.57	99	22	0.15	forward	9
HyS0001	361226	1.64	101	30	0.254	forward	19
HyS0001	362565	2.18	69	40	0.405	reverse	25
HyS0001	362660	1.53	94	24	0.27	forward	19
HyS0001	363085	1.53	88	23	0.166	reverse	5
HyS0001	363189	2.1	87	40	0.346	reverse	20
HyS0001	365981	1.68	122	34	0.267	forward	3
HyS0001	366664	1.55	106	25	0.165	reverse	4
HyS0001	366700	1.9	106	41	0.367	reverse	49
HyS0001	370633	1.54	67	20	0.249	forward	6
HyS0001	370900	1.54	71	21	0.24	forward	5
HyS0001	370965	1.78	76	26	0.401	forward	22
HyS0001	374688	1.84	32	26	0.366	forward	12
HyS0001	382495	1.64	41	20	0.254	forward	3
HyS0001	385515	1.79	61	25	0.238	reverse	5
HyS0001	388266	1.56	82	24	0.324	reverse	10
HyS0001	389927	3.09	59	41	0.466	reverse	29
HyS0001	392621	1.79	49	20	0.303	forward	14
HyS0001	412579	3.27	24	25	0.623	reverse	5
HyS0001	412661	3.91	23	27	0.58	reverse	6
HyS0001	413059	3.25	24	26	0.686	reverse	14
HyS0001	415412	4.56	16	22	0.708	forward	3
HyS0001	430418	2.01	36	26	0.381	forward	4
HyS0001	431163	2.89	30	29	0.485	reverse	23
HyS0001	433019	1.67	46	24	0.315	reverse	22
HyS0001	433172	1.77	47	26	0.225	reverse	7
HyS0001	435085	2.11	43	27	0.381	forward	4
HyS0001	437167	2.81	33	27	0.441	reverse	4
HyS0001	440331	2.26	37	27	0.755	reverse	4
HyS0001	441422	1.73	48	20	0.395	reverse	5
HyS0001	441434	4.41	50	64	0.777	reverse	28
HyS0001	442952	1.76	48	24	0.211	reverse	17
HyS0001	443383	2.22	46	27	0.384	reverse	4
HyS0001	444166	2.9	39	40	0.723	forward	16
HyS0001	452524	2.49	35	29	0.598	reverse	12
HyS0001	453089	1.88	44	22	0.423	reverse	13
HyS0001	453730	2.06	52	30	0.437	forward	6
HyS0001	454290	1.73	62	24	0.167	reverse	6
HyS0001	458034	1.73	102	32	0.334	reverse	10
HyS0001	458190	1.55	89	22	0.166	reverse	4
HyS0001	458235	1.58	87	20	0.219	forward	23
HyS0001	458245	2.15	81	36	0.297	forward	5
HyS0001	458269	2.24	95	41	0.654	reverse	42
HyS0001	458273	1.96	98	41	0.174	reverse	11
HyS0001	459071	1.59	77	21	0.205	forward	5
HyS0001	459201	1.75	72	27	0.221	forward	11
HyS0001	459211	1.81	70	26	0.241	forward	8
HyS0001	459508	1.76	80	29	0.39	reverse	10
HyS0001	459835	1.94	68	35	0.283	forward	5
HyS0001	459843	2.51	69	48	0.463	forward	35
HyS0001	459890	1.95	74	32	0.285	reverse	4
HyS0001	459906	1.57	73	21	0.269	forward	5
HyS0001	463180	1.82	51	25	0.306	forward	3
HyS0001	463840	1.66	44	24	0.249	forward	11
HyS0001	504138	3.43	25	22	0.614	reverse	5
HyS0001	505200	2.37	32	26	0.395	reverse	3
HyS0001	505680	1.77	35	21	0.302	forward	4
HyS0001	506895	1.62	81	27	0.194	forward	11
HyS0001	508234	1.98	182	53	0.441	reverse	13
HyS0001	509622	3.23	74	55	0.501	forward	34
HyS0001	509627	5.79	74	136	1	reverse	131
HyS0001	509869	2.69	85	53	0.547	forward	5
HyS0001	509874	2.63	78	54	0.794	reverse	21
HyS0001	510199	2.16	80	41	0.481	forward	23
HyS0001	510300	1.84	81	31	0.342	reverse	6
HyS0001	511500	1.54	103	21	0.299	forward	11
HyS0001	512011	2.99	73	60	0.578	forward	31
HyS0001	513882	3.59	64	72	0.726	reverse	56
HyS0001	514016	2.81	70	49	0.693	forward	10
HyS0001	514073	1.91	70	30	0.322	forward	4
HyS0001	515656	3.32	56	47	0.66	forward	18
HyS0001	515899	2.2	61	32	0.411	forward	11
HyS0001	516469	3.43	63	59	0.732	forward	39
HyS0001	517725	1.74	86	25	0.231	reverse	3
HyS0001	519885	2.92	76	61	0.611	reverse	45
HyS0001	520095	1.88	74	30	0.488	reverse	29
HyS0001	521512	1.73	76	22	0.166	forward	4
HyS0001	521843	1.96	75	40	0.426	forward	30
HyS0001	522319	1.84	81	30	0.366	reverse	19
HyS0001	522934	1.68	89	30	0.301	forward	3
HyS0001	524552	1.54	135	25	0.179	reverse	9
HyS0001	525760	1.67	208	41	0.276	reverse	26
HyS0001	525957	1.65	154	31	0.144	forward	14
HyS0001	525959	1.64	152	32	0.2	forward	9
HyS0001	526013	1.54	190	31	0.136	reverse	17
HyS0001	526188	1.63	180	39	0.171	forward	14
HyS0001	526673	2.06	190	63	0.303	forward	33
HyS0001	527353	1.66	260	42	0.153	forward	15
HyS0001	527374	1.65	268	49	0.168	forward	7
HyS0001	528301	1.5	170	24	0.222	reverse	3
HyS0001	528953	1.84	264	51	0.345	forward	8
HyS0001	529070	1.51	322	36	0.221	reverse	17
HyS0001	529684	2	307	68	0.388	reverse	65
HyS0001	530589	2.19	144	56	0.41	reverse	28
HyS0001	530898	2.23	130	58	0.352	reverse	52
HyS0001	531365	2.6	103	62	0.49	reverse	33
HyS0001	531725	2.41	99	60	0.501	reverse	15
HyS0001	531932	2.57	82	59	0.786	forward	52
HyS0001	534696	1.78	67	24	0.246	forward	4
HyS0001	534788	1.51	78	20	0.251	reverse	5
HyS0001	534830	1.72	73	28	0.226	reverse	11
HyS0001	534873	2.07	73	36	0.474	forward	45
HyS0001	534884	1.56	68	23	0.387	forward	33
HyS0001	535043	1.59	72	22	0.17	reverse	6
HyS0001	536119	1.68	76	27	0.297	reverse	23
HyS0001	536788	1.9	79	33	0.243	reverse	6
HyS0001	537035	1.73	71	32	0.323	reverse	6
HyS0001	537296	2.43	76	54	0.536	reverse	14
HyS0001	539194	1.59	70	22	0.314	reverse	7
HyS0001	541466	2.48	63	47	0.537	forward	48
HyS0001	542284	1.82	86	30	0.21	forward	3
HyS0001	542777	1.63	88	25	0.256	reverse	6
HyS0001	543020	1.63	76	23	0.194	forward	11
HyS0001	543174	1.98	75	38	0.305	forward	8
HyS0001	544769	1.51	155	25	0.214	reverse	10
HyS0001	544913	1.51	150	26	0.185	reverse	12
HyS0001	547609	1.61	78	26	0.246	forward	4
HyS0001	548699	1.71	90	30	0.313	reverse	4
HyS0001	549166	1.54	82	21	0.217	reverse	8
HyS0001	549922	1.73	139	35	0.234	forward	9
HyS0001	550072	3.81	160	97	0.54	forward	104
HyS0001	551285	1.53	184	26	0.122	forward	12
HyS0001	551750	1.62	57	20	0.293	reverse	11
HyS0001	551859	1.83	42	24	0.327	forward	6
HyS0001	553775	2.65	28	27	0.598	forward	3
HyS0001	554649	2.01	27	21	0.412	reverse	3
HyS0001	589292	1.82	48	27	0.381	reverse	4
HyS0001	590605	2.23	26	21	0.382	forward	6
HyS0001	591749	1.78	48	22	0.326	reverse	3
HyS0001	613940	2.21	64	31	0.362	reverse	17
HyS0001	614433	1.72	98	37	0.205	forward	4
HyS0001	614814	1.83	113	36	0.388	reverse	6
HyS0001	614842	2.24	96	41	0.366	reverse	8
HyS0001	615233	1.66	118	29	0.283	forward	3
HyS0001	615335	1.84	127	41	0.306	reverse	15
HyS0001	616307	1.94	102	45	0.301	forward	5
HyS0001	616720	1.62	101	27	0.211	reverse	10
HyS0001	616933	1.52	91	21	0.177	forward	5
HyS0001	638087	2.64	60	44	0.548	forward	12
HyS0001	638299	1.67	64	23	0.23	forward	4
HyS0001	639101	1.71	129	30	0.202	reverse	5
HyS0001	639229	1.59	135	30	0.134	reverse	17
HyS0001	639412	1.75	91	29	0.308	reverse	18
HyS0001	639431	1.62	103	26	0.359	forward	29
HyS0001	639509	1.82	125	39	0.451	forward	20
HyS0001	639519	1.53	125	23	0.106	forward	35
HyS0001	639590	1.5	129	26	0.178	forward	10
HyS0001	639598	1.74	131	36	0.315	reverse	24
HyS0001	639725	1.7	137	27	0.392	reverse	16
HyS0001	639797	1.79	135	39	0.36	reverse	30
HyS0001	639851	4.01	131	104	0.381	reverse	20
HyS0001	639852	1.99	138	42	0.454	reverse	29
HyS0001	640634	1.52	75	20	0.209	reverse	5
HyS0001	640707	1.63	70	20	0.206	reverse	5
HyS0001	640982	1.57	70	20	0.153	reverse	5
HyS0001	641829	1.8	71	27	0.332	forward	4
HyS0001	642529	1.65	73	23	0.184	reverse	14
HyS0001	642692	1.65	58	22	0.389	forward	11
HyS0001	643090	2	56	27	0.381	forward	16
HyS0001	645101	1.73	62	23	0.365	forward	6
HyS0001	648756	2.93	67	59	0.672	forward	22
HyS0001	649597	1.87	70	28	0.315	forward	4
HyS0001	649602	1.65	69	22	0.316	reverse	36
HyS0001	650048	1.7	66	22	0.299	forward	18
HyS0001	652003	1.69	49	23	0.337	forward	8
HyS0001	652185	2.33	50	32	0.471	reverse	17
HyS0001	652630	1.98	51	30	0.356	forward	4
HyS0001	652875	1.56	53	20	0.199	forward	10
HyS0001	652983	2.21	53	35	0.347	forward	22
HyS0001	652989	1.78	53	28	0.258	forward	10
HyS0001	654284	1.7	55	26	0.228	reverse	13
HyS0001	655464	1.62	117	30	0.317	reverse	6
HyS0001	655786	1.85	138	50	0.364	forward	3
HyS0001	656290	1.55	218	35	0.174	forward	9
HyS0001	656296	1.55	236	40	0.112	reverse	3
HyS0001	656354	1.5	221	29	0.106	forward	6
HyS0001	656367	1.76	247	58	0.289	reverse	63
HyS0001	656972	1.87	224	52	0.326	forward	13
HyS0001	659358	1.98	52	28	0.402	reverse	20
HyS0001	660367	1.6	314	46	0.193	reverse	21
HyS0001	660623	1.53	360	39	0.2	forward	5
HyS0001	660785	1.65	241	37	0.207	reverse	31
HyS0001	662176	1.67	477	56	0.321	forward	101
HyS0001	662197	1.5	473	41	0.145	reverse	14
HyS0001	662714	1.6	372	46	0.141	reverse	39
HyS0001	662723	1.65	348	53	0.337	forward	106
HyS0001	662986	1.98	175	39	0.387	forward	84
HyS0001	663116	1.67	134	36	0.222	forward	7
HyS0001	663154	1.53	100	21	0.172	forward	6
HyS0001	663375	1.87	91	33	0.29	reverse	3
HyS0001	663896	2.36	57	38	0.641	reverse	17
HyS0001	666172	1.71	75	24	0.156	forward	4
HyS0001	667404	1.95	83	33	0.341	reverse	18
HyS0001	668152	1.52	82	21	0.551	reverse	8
HyS0001	668198	3.06	87	46	0.367	reverse	7
HyS0001	669276	1.67	74	21	0.461	reverse	20
HyS0001	669436	1.61	83	23	0.255	forward	17
HyS0001	669788	1.7	87	30	0.297	forward	3
HyS0001	670542	1.57	82	20	0.232	forward	5
HyS0001	672672	1.78	76	26	0.323	forward	5
HyS0001	673161	1.52	80	20	0.222	reverse	10
HyS0001	675183	2.17	63	37	0.27	reverse	7
HyS0001	675188	1.64	66	22	0.224	reverse	6
HyS0001	675849	1.84	70	28	0.315	forward	20
HyS0001	675900	2.07	68	34	0.24	reverse	15
HyS0001	675973	1.97	79	27	0.388	forward	17
HyS0001	677337	1.96	68	24	0.351	forward	7
HyS0001	677342	1.87	78	29	0.319	reverse	15
HyS0001	677688	1.92	75	31	0.321	forward	14
HyS0001	677854	3.2	71	61	0.622	forward	25
HyS0001	677987	2.89	72	59	0.875	forward	36
HyS0001	678044	1.56	78	24	0.26	reverse	26
HyS0001	678124	1.66	70	22	0.256	reverse	30
HyS0001	678127	1.7	77	23	0.276	reverse	18
HyS0001	678173	2.35	71	50	0.864	forward	33
HyS0001	678218	1.67	71	24	0.271	reverse	7
HyS0001	678254	2.18	73	37	0.358	forward	18
HyS0001	678304	2.31	71	50	0.484	forward	26
HyS0001	678943	1.77	71	20	0.422	forward	9
HyS0001	679144	1.86	77	29	0.459	forward	8
HyS0001	680267	1.67	52	22	0.278	reverse	5
HyS0001	680468	1.63	76	21	0.796	forward	34
HyS0001	680469	1.65	71	21	0.227	forward	6
HyS0001	681182	1.61	72	26	0.194	forward	12
HyS0001	682203	2.18	63	33	0.496	forward	21
HyS0001	682362	1.88	61	34	0.241	reverse	4
HyS0001	682953	2.73	68	54	0.477	forward	24
HyS0001	682959	1.62	57	22	0.138	reverse	13
HyS0001	683428	1.67	59	23	0.306	reverse	5
HyS0001	683446	3.57	55	48	0.547	reverse	26
HyS0001	683552	3.44	65	65	0.561	forward	23
HyS0001	684066	3.32	92	82	0.74	reverse	27
HyS0001	684643	1.92	97	38	0.284	reverse	11
HyS0001	684711	2.84	109	62	0.456	reverse	6
HyS0001	684878	1.59	95	23	0.165	forward	5
HyS0001	685534	2.41	85	53	0.576	reverse	50
HyS0001	685538	2.82	86	68	0.702	reverse	78
HyS0001	685767	2.15	79	39	0.488	reverse	26
HyS0001	686010	1.66	77	22	0.313	forward	6
HyS0001	686365	2.04	68	42	0.36	forward	33
HyS0001	686369	1.97	74	41	0.532	forward	47
HyS0001	686402	2	72	42	0.498	forward	8
HyS0001	686503	1.71	68	22	0.156	forward	3
HyS0001	686853	2.3	64	40	0.484	forward	14
HyS0001	686877	1.72	57	20	0.256	forward	3
HyS0001	687291	1.84	60	24	0.336	forward	4
HyS0001	688535	1.93	65	31	0.427	reverse	4
HyS0001	689337	2.17	56	33	0.445	reverse	5
HyS0001	691433	2.01	57	24	0.422	forward	10
HyS0001	691437	2.55	57	38	0.793	forward	16
HyS0001	691442	2.77	56	52	0.581	reverse	33
HyS0001	691461	3.85	55	71	1	forward	49
HyS0001	691685	1.6	62	22	0.114	reverse	7
HyS0001	692007	2.94	62	43	0.839	forward	22
HyS0001	692041	1.54	66	21	0.21	forward	3
HyS0001	692097	1.78	65	29	0.276	reverse	14
HyS0001	693676	1.57	58	20	0.297	forward	9
HyS0001	694079	1.84	65	29	0.429	reverse	11
HyS0001	694652	2.14	61	40	0.434	forward	3
HyS0001	696180	2.14	65	53	0.522	reverse	3
HyS0001	696404	2.8	64	49	0.661	forward	4
HyS0001	697268	2.13	67	43	0.405	reverse	22
HyS0001	698407	2.07	66	32	0.6	reverse	22
HyS0001	698598	1.71	63	24	0.364	reverse	23
HyS0001	698642	1.69	64	22	0.363	reverse	4
HyS0001	699063	2.55	63	49	0.459	reverse	23
HyS0001	701036	1.98	66	30	0.338	forward	10
HyS0001	701115	1.93	68	27	0.4	forward	9
HyS0001	702576	1.77	105	26	0.29	reverse	6
HyS0001	703209	2.06	96	37	0.41	reverse	32
HyS0001	703775	1.6	81	20	0.356	forward	19
HyS0001	706433	2.03	90	40	0.37	reverse	10
HyS0001	708512	1.77	108	31	0.267	forward	12
HyS0001	709773	1.64	99	25	0.248	forward	4
HyS0001	710227	1.8	93	33	0.332	forward	8
HyS0001	710845	1.71	85	28	0.178	reverse	16
HyS0001	712979	1.84	288	69	0.208	reverse	10
HyS0001	713939	1.58	152	29	0.175	reverse	20
HyS0001	714690	2.13	62	42	0.449	reverse	9
HyS0001	715311	1.77	136	30	0.406	reverse	10
HyS0001	717154	1.63	95	24	0.123	reverse	13
HyS0001	719103	1.69	90	29	0.473	forward	33
HyS0001	719105	3.25	112	87	0.545	reverse	66
HyS0001	719831	1.76	75	30	0.338	forward	7
HyS0001	720252	1.57	73	21	0.212	reverse	8
HyS0001	723069	1.55	86	23	0.257	forward	11
HyS0001	724281	1.61	83	24	0.32	forward	7
HyS0001	726246	1.72	98	29	0.328	forward	19
HyS0001	726249	1.67	78	24	0.174	forward	43
HyS0001	726263	2.02	90	36	0.616	forward	18
HyS0001	726272	1.89	97	36	0.415	reverse	13
HyS0001	726313	1.65	92	26	0.322	forward	4
HyS0001	726688	1.58	108	23	0.236	forward	5
HyS0001	727067	1.57	85	20	0.358	forward	14
HyS0001	727768	1.81	72	29	0.265	forward	12
HyS0001	727791	1.96	75	31	0.523	reverse	25
HyS0001	728520	1.65	69	25	0.236	forward	4
HyS0001	728551	1.7	67	24	0.233	forward	15
HyS0001	730466	1.98	64	25	0.461	reverse	18
HyS0001	732199	1.66	51	23	0.246	forward	24
HyS0001	735173	2.04	55	29	0.39	forward	7
HyS0001	735650	1.65	57	21	0.236	forward	4
HyS0001	737310	2.28	44	31	0.408	forward	9
HyS0001	739217	1.98	134	49	0.356	forward	62
HyS0001	739911	1.66	161	31	0.43	reverse	25
HyS0001	740361	1.61	64	20	0.196	reverse	4
HyS0001	740407	1.73	74	26	0.351	reverse	10
HyS0001	740411	1.71	74	25	0.261	reverse	17
HyS0001	740464	3.35	61	57	0.627	reverse	30
HyS0001	743860	2.05	72	32	0.385	reverse	13
HyS0001	744034	2.71	71	52	0.521	reverse	23
HyS0001	745918	2.43	83	52	0.616	reverse	12
HyS0001	745983	1.55	88	20	0.287	reverse	18
HyS0001	747188	2.08	178	59	0.364	reverse	24
HyS0001	747334	1.52	178	26	0.255	reverse	4
HyS0001	747507	1.53	170	31	0.159	forward	19
HyS0001	747676	1.82	173	44	0.216	forward	21
HyS0001	747689	1.66	172	35	0.338	reverse	8
HyS0001	748073	1.62	95	26	0.252	reverse	13
HyS0001	750593	1.73	67	32	0.331	reverse	5
HyS0001	750913	1.71	80	23	0.254	forward	13
HyS0001	750936	2.54	80	41	0.529	forward	23
HyS0001	752962	1.88	175	44	0.353	reverse	3
HyS0001	753102	1.58	172	31	0.198	forward	5
HyS0001	753558	1.92	62	31	0.268	forward	10
HyS0001	754300	2.61	78	52	0.825	forward	17
HyS0001	754382	2.56	82	46	0.526	forward	28
HyS0001	755479	2.64	78	48	0.504	reverse	6
HyS0001	755483	2.84	74	57	0.668	reverse	46
HyS0001	756756	1.96	73	33	0.395	reverse	29
HyS0001	757609	2.32	91	48	0.565	forward	28
HyS0001	757613	2.15	85	40	0.396	forward	17
HyS0001	757914	1.63	73	20	0.306	reverse	5
HyS0001	759084	2.12	65	46	0.589	forward	31
HyS0001	759931	2.44	105	49	0.631	forward	68
HyS0001	760511	1.62	90	22	0.211	reverse	9
HyS0001	760925	1.76	93	33	0.27	reverse	8
HyS0001	761357	2.31	67	38	0.563	reverse	6
HyS0001	761696	1.61	73	20	0.25	forward	20
HyS0001	761760	1.8	73	24	0.317	forward	6
HyS0001	761773	1.94	73	39	0.423	reverse	9
HyS0001	761797	1.65	73	23	0.286	forward	16
HyS0001	761830	2.14	72	38	0.408	forward	14
HyS0001	761911	2.19	70	46	0.411	reverse	12
HyS0001	763000	3.14	82	83	0.818	reverse	47
HyS0001	763192	1.88	66	22	0.339	forward	3
HyS0001	763380	2.8	68	42	0.426	forward	16
HyS0001	763645	2.2	80	50	0.373	reverse	13
HyS0001	763649	1.73	79	25	0.379	reverse	4
HyS0001	763833	1.75	76	26	0.242	forward	3
HyS0001	765224	2.09	53	27	0.306	reverse	11
HyS0001	765982	1.59	164	28	0.259	forward	4
HyS0001	766266	1.54	157	32	0.206	reverse	10
HyS0001	768139	1.72	81	26	0.181	forward	4
HyS0001	768304	1.6	75	20	0.306	reverse	3
HyS0001	770683	1.94	30	25	0.493	reverse	7
HyS0001	771789	1.57	204	37	0.14	reverse	20
HyS0001	772523	1.7	175	39	0.182	reverse	10
HyS0001	772970	1.63	215	42	0.251	reverse	6
HyS0001	773273	1.66	230	29	0.338	forward	12
HyS0001	773278	1.85	218	53	0.358	reverse	15
HyS0001	774245	1.96	174	61	0.457	forward	21
HyS0001	774776	1.64	180	40	0.302	forward	7
HyS0001	775740	1.9	145	50	0.258	reverse	29
HyS0001	775765	1.7	141	37	0.193	reverse	4
HyS0001	775839	3.3	33	43	0.999	reverse	11
HyS0001	776012	2.4	35	29	0.686	reverse	8
HyS0001	776805	1.97	49	27	0.286	forward	3
HyS0001	777269	2.64	63	43	0.476	forward	15
HyS0001	777635	2.88	62	46	0.613	reverse	32
HyS0001	777807	1.6	56	21	0.224	reverse	3
HyS0001	778025	2.7	63	49	0.704	reverse	21
HyS0001	779145	2.15	64	47	0.436	forward	24
HyS0001	779678	1.66	94	28	0.345	forward	11
HyS0001	779710	1.77	105	39	0.492	reverse	11
HyS0001	780820	1.58	277	29	0.298	forward	10
HyS0001	781522	1.85	274	61	0.398	reverse	30
HyS0001	781592	1.83	279	59	0.276	reverse	14
HyS0001	781778	2.99	301	157	0.546	reverse	97
HyS0001	781861	1.95	285	64	0.384	forward	82
HyS0001	781865	1.64	298	34	0.303	forward	41
HyS0001	782147	2.04	127	53	0.466	reverse	9
HyS0001	784108	2.6	68	50	0.555	reverse	19
HyS0001	784890	1.69	73	27	0.22	forward	4
HyS0001	785152	2.08	70	36	0.46	reverse	21
HyS0001	785158	1.67	69	24	0.233	forward	4
HyS0001	785160	1.53	67	20	0.198	reverse	13
HyS0001	785222	1.59	69	21	0.306	forward	5
HyS0001	785244	1.63	70	23	0.229	reverse	11
HyS0001	785258	2.22	69	37	0.534	reverse	42
HyS0001	786423	2.56	62	51	0.455	reverse	16
HyS0001	786975	3.38	66	57	0.608	forward	24
HyS0001	787054	2.71	62	48	0.541	reverse	40
HyS0001	787121	1.92	68	28	0.288	forward	4
HyS0001	787408	1.98	64	31	0.441	forward	6
HyS0001	788634	1.96	63	29	0.381	reverse	6
HyS0001	789006	1.71	65	23	0.353	reverse	17
HyS0001	789079	1.66	64	22	0.237	reverse	4
HyS0001	790022	2.38	62	35	0.4	forward	36
HyS0001	790051	1.56	62	20	0.216	forward	21
HyS0001	790062	2.22	62	42	0.426	forward	29
HyS0001	790065	2.32	62	39	0.379	forward	24
HyS0001	790071	1.85	63	25	0.296	forward	13
HyS0001	790073	1.67	63	23	0.254	forward	7
HyS0001	790075	1.84	58	27	0.231	forward	16
HyS0001	790184	1.66	65	20	0.216	forward	4
HyS0001	790353	1.99	66	29	0.358	forward	12
HyS0001	790808	2.28	71	43	0.56	forward	43
HyS0001	790872	3.15	75	61	0.594	forward	9
HyS0001	791045	2.96	66	60	0.695	reverse	18
HyS0001	792456	4.65	73	104	0.956	forward	93
HyS0001	792516	2.13	70	33	0.408	forward	22
HyS0001	792809	2.09	65	25	0.37	reverse	22
HyS0001	793386	1.97	58	28	0.348	reverse	10
HyS0001	793738	1.62	57	20	0.159	reverse	11
HyS0001	797855	1.79	69	28	0.322	forward	4
HyS0001	797896	1.8	61	28	0.512	reverse	36
HyS0001	799122	1.85	64	26	0.306	reverse	9
HyS0001	799135	1.58	62	21	0.366	forward	5
HyS0001	799233	2.06	53	30	0.331	reverse	25
HyS0001	799235	1.53	65	21	0.287	reverse	40
HyS0001	799241	2.42	65	41	0.436	reverse	47
HyS0001	799251	1.85	61	28	0.581	reverse	4
HyS0001	799681	1.62	64	22	0.211	reverse	3
HyS0001	800779	1.94	73	45	0.436	forward	31
HyS0001	800892	2.55	76	48	0.647	forward	44
HyS0001	801002	1.71	67	23	0.221	reverse	5
HyS0001	801052	1.57	72	23	0.237	reverse	5
HyS0001	802483	2.5	78	43	0.402	reverse	11
HyS0001	803448	1.95	78	33	0.277	forward	13
HyS0001	803547	1.58	71	26	0.123	reverse	12
HyS0001	804389	2.26	85	49	0.534	reverse	38
HyS0001	805203	1.81	77	28	0.222	forward	24
HyS0001	805260	2.11	81	51	0.474	reverse	42
HyS0001	807152	1.6	78	25	0.127	forward	11
HyS0001	808281	1.58	81	24	0.199	forward	5
HyS0001	808524	1.55	77	20	0.326	forward	4
HyS0001	809119	1.67	75	26	0.185	forward	5
HyS0001	811445	1.82	72	21	0.584	forward	38
HyS0001	812112	3.32	79	50	0.456	forward	23
HyS0001	812254	1.61	80	22	0.303	forward	14
HyS0001	812335	1.52	80	22	0.113	reverse	13
HyS0001	813300	1.62	71	26	0.186	forward	8
HyS0001	816024	1.64	78	28	0.144	forward	18
HyS0001	816493	1.67	75	23	0.16	forward	4
HyS0001	816777	1.73	73	26	0.214	reverse	4
HyS0001	816924	2.21	74	47	0.616	reverse	22
HyS0001	819081	1.61	88	24	0.264	forward	9
HyS0001	819083	2.18	74	41	0.307	reverse	25
HyS0001	819536	1.74	81	27	0.237	reverse	7
HyS0001	821765	1.6	86	28	0.156	reverse	7
HyS0001	822650	1.67	87	33	0.187	forward	6
HyS0001	822867	1.53	76	21	0.133	forward	7
HyS0001	822964	1.66	88	25	0.32	reverse	16
HyS0001	823552	1.55	91	21	0.225	forward	10
HyS0001	824322	1.51	109	22	0.144	reverse	13
HyS0001	824565	1.52	148	27	0.269	forward	12
HyS0001	825368	2.8	146	88	0.609	forward	93
HyS0001	825469	2.28	119	49	0.336	reverse	14
HyS0001	825931	1.91	229	66	0.255	reverse	17
HyS0001	826292	1.57	259	36	0.29	reverse	25
HyS0001	826319	1.69	257	43	0.271	forward	5
HyS0001	826677	1.87	246	59	0.265	forward	24
HyS0001	826830	2.05	235	76	0.332	forward	42
HyS0001	827006	1.51	242	33	0.187	forward	9
HyS0001	827619	1.52	213	31	0.135	forward	14
HyS0001	829248	3.62	155	101	0.475	forward	60
HyS0001	832154	2	80	33	0.224	forward	7
HyS0001	832263	1.82	83	25	0.432	forward	9
HyS0001	835145	3.48	80	45	0.36	reverse	10
HyS0001	836817	2.07	68	35	0.378	forward	12
HyS0001	837242	2.06	68	39	0.384	reverse	27
HyS0001	837247	1.65	79	22	0.291	reverse	21
HyS0001	837469	1.76	77	29	0.204	reverse	26
HyS0001	837475	1.84	77	28	0.241	reverse	13
HyS0001	838614	1.89	65	24	0.382	forward	7
HyS0001	838832	1.9	59	23	0.271	reverse	4
HyS0001	840446	1.66	76	25	0.283	forward	4
HyS0001	842161	2.64	55	34	0.45	reverse	19
HyS0001	845863	2.56	39	38	0.546	forward	19
HyS0001	846455	2.03	51	28	0.43	forward	3
HyS0001	846563	2.91	45	48	0.563	reverse	47
HyS0001	847084	2.15	33	24	0.468	reverse	9
HyS0001	847664	2.34	36	31	0.677	forward	17
HyS0001	847713	3.89	32	46	0.932	reverse	23
HyS0001	855187	3.7	11	23	0.946	reverse	6
HyS0001	857984	1.76	42	25	0.248	reverse	30
HyS0001	858701	1.88	39	22	0.764	reverse	11
HyS0001	860420	2.96	62	48	0.507	reverse	9
HyS0001	860868	2.64	79	51	0.532	forward	44
HyS0001	860910	1.88	82	33	0.452	forward	16
HyS0001	861410	1.82	82	34	0.218	forward	7
HyS0001	863577	2.43	88	52	0.712	reverse	26
HyS0001	864032	1.59	80	21	0.124	forward	5
HyS0001	864497	2.48	76	51	0.391	forward	25
HyS0001	864626	1.55	87	25	0.196	reverse	6
HyS0001	864733	1.69	76	26	0.31	forward	16
HyS0001	865022	1.61	92	28	0.204	reverse	5
HyS0001	865954	2.01	79	34	0.405	forward	29
HyS0001	866509	1.59	84	26	0.152	reverse	18
HyS0001	867489	1.62	123	27	0.244	reverse	7
HyS0001	867876	1.93	113	34	0.394	reverse	13
HyS0001	868766	1.85	69	26	0.586	forward	47
HyS0001	868923	1.58	68	24	0.183	forward	4
HyS0001	869214	1.54	69	23	0.272	forward	5
HyS0001	870378	2.76	69	46	0.461	forward	36
HyS0001	870409	1.7	73	25	0.244	forward	42
HyS0001	870788	1.99	72	40	0.272	forward	13
HyS0001	871417	1.67	77	26	0.233	reverse	21
HyS0001	871936	1.68	80	26	0.252	reverse	14
HyS0001	872020	1.62	83	23	0.188	reverse	9
HyS0001	872163	1.68	69	20	0.23	forward	4
HyS0001	872258	2.15	77	38	0.474	reverse	29
HyS0001	872263	1.73	68	20	0.268	forward	15
HyS0001	872268	1.71	78	25	0.285	reverse	41
HyS0001	872273	1.55	77	20	0.189	reverse	4
HyS0001	872280	2.04	67	37	0.38	forward	6
HyS0001	872424	2.65	80	53	0.535	reverse	38
HyS0001	872536	1.75	83	28	0.185	reverse	16
HyS0001	872566	1.76	91	31	0.219	reverse	9
HyS0001	872799	1.87	76	34	0.355	forward	7
HyS0001	875632	1.63	56	20	0.191	forward	12
HyS0001	875673	2.68	52	34	0.502	forward	28
HyS0001	878194	2.27	35	35	0.57	forward	3
HyS0001	894449	2.18	21	21	0.757	reverse	5
HyS0001	896040	2.1	38	24	0.423	reverse	4
HyS0001	896557	1.68	44	20	0.297	forward	5
HyS0001	897412	2.32	47	37	0.837	reverse	35
HyS0001	897913	2.26	46	36	0.295	reverse	11
HyS0001	898396	2.08	59	27	0.472	forward	29
HyS0001	898623	1.9	58	29	0.376	forward	10
HyS0001	900661	2.08	72	42	0.358	forward	15
HyS0001	901403	1.7	64	22	0.262	reverse	5
HyS0001	901623	1.79	68	23	0.533	reverse	13
HyS0001	901736	2.73	64	50	0.503	reverse	31
HyS0001	901998	2.6	71	67	0.618	forward	50
HyS0001	902250	2.38	69	40	0.487	forward	33
HyS0001	902256	1.79	67	25	0.348	forward	8
HyS0001	902437	3.58	71	63	0.609	forward	42
HyS0001	903148	2.12	74	37	0.278	reverse	11
HyS0001	904531	1.51	73	20	0.369	forward	7
HyS0001	904871	1.88	70	36	0.507	reverse	12
HyS0001	905208	2.5	63	48	0.559	forward	40
HyS0001	906277	3	72	50	0.516	forward	35
HyS0001	907695	1.69	70	27	0.143	forward	7
HyS0001	907959	1.81	70	29	0.201	reverse	16
HyS0001	908288	1.91	61	28	0.267	reverse	16
HyS0001	908302	1.71	69	25	0.171	forward	10
HyS0001	908304	1.59	69	20	0.187	forward	5
HyS0001	908920	1.75	70	28	0.338	forward	6
HyS0001	908972	2.26	70	53	0.517	forward	42
HyS0001	910244	1.55	69	20	0.226	forward	7
HyS0001	910432	2.59	72	45	0.521	forward	16
HyS0001	911538	1.72	51	20	0.435	reverse	12
HyS0001	911861	2.05	43	21	0.433	reverse	11
HyS0001	911891	2.26	42	31	0.597	reverse	24
HyS0001	912185	1.87	39	29	0.585	reverse	10
HyS0001	912215	2.13	37	27	0.566	reverse	15
HyS0001	912537	2.04	34	25	0.569	reverse	25
HyS0001	912975	2.76	33	39	0.835	reverse	35
HyS0001	913005	5.23	31	39	0.932	reverse	28
HyS0001	913035	2.66	35	28	0.633	reverse	27
HyS0001	913064	3.24	31	41	0.902	reverse	35
HyS0001	913182	1.71	34	20	0.411	reverse	3
HyS0001	913330	3.08	33	29	0.679	reverse	23
HyS0001	913360	1.85	27	21	0.504	reverse	15
HyS0001	913390	2.46	35	27	0.583	reverse	8
HyS0001	913420	2.18	34	20	0.455	reverse	16
HyS0001	913450	1.94	36	21	0.483	reverse	9
HyS0001	913539	2.14	34	28	0.616	reverse	12
HyS0001	913758	2.06	38	28	0.367	reverse	6
HyS0001	913772	1.91	62	34	0.261	forward	15
HyS0001	914086	1.98	47	21	0.873	reverse	12
HyS0001	914180	2.01	47	24	0.268	reverse	13
HyS0001	916298	1.92	56	29	0.466	reverse	6
HyS0001	916630	1.79	58	27	0.272	reverse	11
HyS0001	917028	1.92	63	31	0.317	reverse	23
HyS0001	921043	1.85	69	25	0.22	forward	4
HyS0001	921658	1.51	83	20	0.268	reverse	4
HyS0001	921673	1.6	83	21	0.279	reverse	3
HyS0001	921885	1.65	88	25	0.235	forward	8
HyS0001	922057	2.03	85	36	0.525	reverse	10
HyS0001	922199	1.64	178	37	0.189	forward	24
HyS0001	922495	1.6	180	20	0.437	reverse	48
HyS0001	924633	1.93	69	33	0.384	reverse	6
HyS0001	925068	1.69	65	24	0.191	reverse	5
HyS0001	925090	1.69	69	22	0.208	reverse	6
HyS0001	925337	2.63	72	51	0.648	reverse	44
HyS0001	926150	4.75	73	86	0.762	forward	70
HyS0001	926155	2.64	61	37	0.555	reverse	6
HyS0001	926482	2.5	74	47	0.587	forward	37
HyS0001	926736	1.79	67	23	0.255	forward	6
HyS0001	926896	1.6	48	20	0.291	reverse	9
HyS0001	929572	2.87	58	42	0.778	forward	38
HyS0001	930082	1.85	59	31	0.344	reverse	20
HyS0001	930105	1.55	65	22	0.264	forward	5
HyS0001	930685	1.66	63	24	0.292	forward	12
HyS0001	931208	1.58	62	20	0.254	reverse	5
HyS0001	931779	1.98	61	29	0.483	forward	36
HyS0001	932578	1.66	109	32	0.207	reverse	17
HyS0001	934927	2.16	52	37	0.624	forward	25
HyS0001	935320	3.16	59	62	0.815	forward	27
HyS0001	936099	1.55	137	25	0.109	forward	5
HyS0001	936300	1.89	170	49	0.295	reverse	28
HyS0001	936449	1.83	160	45	0.235	reverse	14
HyS0001	947138	4.96	19	29	1	reverse	11
HyS0001	982100	2.9	28	23	0.534	reverse	3
HyS0001	983319	3.76	37	47	0.673	reverse	22
HyS0001	984051	2.74	52	40	0.66	forward	10
HyS0001	984056	3.89	51	49	0.565	reverse	14
HyS0001	984474	1.81	51	22	0.262	forward	5
HyS0001	984485	1.62	51	22	0.14	forward	26
HyS0001	986663	1.67	78	27	0.252	forward	4
HyS0001	987034	1.5	99	21	0.247	reverse	4
HyS0001	987198	1.68	89	28	0.308	reverse	7
HyS0001	987292	1.8	75	26	0.393	forward	4
HyS0001	987827	1.88	87	36	0.217	reverse	9
HyS0001	988522	4.02	96	100	0.743	reverse	50
HyS0001	988578	1.95	90	34	0.397	forward	32
HyS0001	988761	1.65	73	27	0.546	forward	17
HyS0001	989594	1.84	59	32	0.341	forward	5
HyS0001	989980	2.89	74	52	0.549	forward	26
HyS0001	990319	2.26	70	36	0.457	reverse	16
HyS0001	990795	2.3	72	41	0.452	reverse	8
HyS0001	990840	1.98	70	28	0.309	reverse	7
HyS0001	991384	1.65	80	26	0.153	reverse	5
HyS0001	991410	1.65	89	20	0.307	forward	13
HyS0001	991664	1.8	84	34	0.498	reverse	12
HyS0001	991730	1.52	67	21	0.157	forward	3
HyS0001	992319	2.63	68	53	0.777	forward	34
HyS0001	993340	1.67	66	20	0.384	reverse	7
HyS0001	994127	1.63	66	21	0.249	reverse	7
HyS0001	995102	1.59	71	20	0.203	reverse	13
HyS0001	995198	1.63	70	22	0.269	reverse	4
HyS0001	996558	2.04	58	32	0.313	forward	11
HyS0001	996614	3.16	61	54	0.675	reverse	23
HyS0001	996734	2.46	77	45	0.492	forward	25
HyS0001	997498	1.77	52	28	0.285	forward	7
HyS0001	998360	2.5	46	40	1	forward	8
HyS0001	999797	2.02	49	27	0.357	reverse	5
HyS0001	1000875	1.79	204	32	0.749	reverse	92
HyS0001	1000917	1.84	196	46	0.338	forward	14
HyS0001	1001800	1.62	220	42	0.229	forward	35
HyS0001	1001804	1.77	245	55	0.333	forward	39
HyS0001	1001986	1.72	245	38	0.437	forward	54
HyS0001	1002898	1.63	285	29	0.425	forward	67
HyS0001	1003736	1.55	302	38	0.219	forward	5
HyS0001	1003779	1.53	302	40	0.17	forward	61
HyS0001	1004022	1.91	302	39	0.415	forward	45
HyS0001	1004030	1.72	268	52	0.196	reverse	17
HyS0001	1004764	1.53	311	38	0.186	forward	50
HyS0001	1004771	1.52	304	36	0.195	reverse	54
HyS0001	1007113	1.68	86	27	0.265	forward	36
HyS0001	1007570	1.6	83	23	0.159	reverse	7
HyS0001	1008556	1.65	89	27	0.16	forward	14
HyS0001	1008924	2.09	57	29	0.328	forward	5
HyS0001	1011205	2.25	32	33	0.433	forward	10
HyS0001	1011266	2.57	37	32	0.604	forward	15
HyS0001	1015941	1.8	38	20	0.381	reverse	4
HyS0001	1018250	1.72	49	20	0.267	forward	11
HyS0001	1019692	1.99	47	23	0.495	forward	12
HyS0001	1020424	1.6	50	20	0.141	forward	5
HyS0001	1046340	2.35	34	28	0.617	reverse	15
HyS0001	1048367	1.75	39	23	0.299	forward	7
HyS0001	1049048	2.02	35	25	0.406	forward	12
HyS0001	1049290	1.81	36	22	0.336	forward	6
HyS0001	1051470	1.72	98	24	0.347	reverse	30
HyS0001	1051475	1.54	98	24	0.193	reverse	9
HyS0001	1054565	2.47	36	23	0.374	forward	10
HyS0001	1086445	2.09	40	24	0.627	reverse	10
HyS0001	1087043	2.8	48	41	0.666	forward	50
HyS0001	1087639	1.69	56	23	0.332	reverse	12
HyS0001	1088831	2.7	50	41	0.824	forward	35
HyS0001	1089395	2.02	49	29	0.36	reverse	5
HyS0001	1089591	2.01	50	27	0.456	forward	7
HyS0001	1092553	2.84	15	25	1	forward	8
HyS0001	1099666	3.11	17	29	0.722	reverse	3
HyS0001	1099961	3.16	20	24	0.877	forward	3
HyS0001	1100220	2.71	20	21	0.515	forward	5
HyS0001	1101567	3.24	22	20	0.413	reverse	6
HyS0001	1102769	2.17	32	21	0.444	forward	13
HyS0001	1102843	2.73	33	38	0.762	forward	8
HyS0001	1102885	2.41	34	26	0.478	reverse	5
HyS0001	1105164	1.86	45	21	0.268	reverse	3
HyS0001	1105377	1.95	46	23	0.545	reverse	11
HyS0001	1105835	1.8	51	23	0.266	forward	5
HyS0001	1108112	1.71	62	24	0.258	forward	12
HyS0001	1108728	1.73	69	28	0.485	forward	14
HyS0001	1108780	2.04	65	39	0.434	forward	25
HyS0001	1109782	1.8	54	23	0.21	reverse	5
HyS0001	1110995	1.91	51	27	0.308	reverse	5
HyS0001	1111429	1.79	58	25	0.341	forward	10
HyS0001	1111787	1.81	53	26	0.349	forward	15
HyS0001	1112665	2.6	32	32	0.448	reverse	13
HyS0001	1112856	3.11	42	37	0.509	forward	21
HyS0001	1113944	2.64	34	30	0.791	forward	21
HyS0001	1135778	2.73	46	30	0.435	forward	13
HyS0001	1136131	1.83	42	21	0.223	forward	6
HyS0001	1137296	2.43	59	44	0.587	reverse	33
HyS0001	1139252	2.03	53	20	0.342	forward	4
HyS0001	1140247	1.83	61	27	0.42	forward	11
HyS0001	1143845	1.81	52	27	0.341	forward	12
HyS0001	1145785	2.34	31	25	0.469	forward	10
HyS0001	1152055	1.91	36	20	0.498	reverse	14
HyS0001	1152640	1.91	46	21	0.645	reverse	7
HyS0001	1153591	1.84	59	27	0.376	reverse	18
HyS0001	1153855	1.54	61	20	0.077	reverse	8
HyS0001	1154231	1.93	51	26	0.428	forward	6
HyS0001	1154329	1.54	59	22	0.243	reverse	4
HyS0001	1154336	1.93	63	24	0.366	reverse	22
HyS0001	1155065	1.55	63	21	0.207	reverse	10
HyS0001	1156257	1.57	60	20	0.348	reverse	10
HyS0001	1156307	1.96	61	42	0.367	reverse	14
HyS0001	1157599	1.73	66	25	0.246	forward	30
HyS0001	1157644	1.96	55	33	0.447	reverse	3
HyS0001	1158451	2.04	54	30	0.391	reverse	5
HyS0001	1161982	1.86	50	21	0.578	forward	5
HyS0001	1163205	2.3	68	37	0.417	reverse	10
HyS0001	1163482	1.91	68	33	0.441	reverse	9
HyS0001	1164071	1.96	60	32	0.24	forward	7
HyS0001	1164120	2.36	69	46	0.755	reverse	18
HyS0001	1164181	2.55	69	44	0.638	reverse	4
HyS0001	1164497	2.69	45	36	0.591	forward	24
HyS0001	1165934	3.95	35	45	0.725	reverse	15
HyS0001	1166208	2.07	36	25	0.34	reverse	4
HyS0001	1167814	1.97	51	23	0.318	forward	8
HyS0001	1168811	2.37	56	37	0.428	forward	29
HyS0001	1169233	2.12	54	25	0.495	forward	5
HyS0001	1169335	3.21	48	42	0.582	forward	24
HyS0001	1169898	3.69	45	26	0.329	forward	4
HyS0001	1170263	2.11	50	26	0.373	forward	10
HyS0001	1170993	2.01	58	27	0.421	forward	8
HyS0001	1172323	2.05	59	32	0.299	forward	13
HyS0001	1172588	2.15	57	40	0.393	forward	24
HyS0001	1174867	1.75	64	26	0.312	reverse	6
HyS0001	1175561	2.12	68	35	0.321	reverse	11
HyS0001	1175603	1.84	78	28	0.336	reverse	5
HyS0001	1175719	3.38	84	60	0.529	forward	46
HyS0001	1176731	1.71	85	28	0.268	forward	4
HyS0001	1176992	1.61	86	26	0.281	reverse	22
HyS0001	1177368	1.68	84	29	0.279	reverse	8
HyS0001	1177523	1.63	79	21	0.188	forward	5
HyS0001	1177556	1.78	86	25	0.372	reverse	8
HyS0001	1181620	1.77	84	30	0.219	reverse	19
HyS0001	1181624	1.55	93	22	0.206	reverse	10
HyS0001	1182012	2.3	96	55	0.414	forward	10
HyS0001	1182221	3.22	84	67	0.686	forward	55
HyS0001	1182245	1.8	92	40	0.328	reverse	21
HyS0001	1183603	1.81	82	33	0.449	forward	8
HyS0001	1183607	2.59	82	55	0.762	forward	27
HyS0001	1184638	1.55	87	23	0.289	reverse	6
HyS0001	1184744	1.51	80	20	0.27	forward	6
HyS0001	1184769	1.85	79	30	0.318	forward	4
HyS0001	1184777	2.84	77	54	0.58	forward	67
HyS0001	1186407	3.23	66	37	0.337	reverse	4
HyS0001	1187596	1.74	45	21	0.206	forward	4
HyS0001	1187992	2.26	54	32	0.452	forward	22
HyS0001	1188479	2.36	55	32	0.344	forward	4
HyS0001	1189143	3.6	21	29	0.983	forward	12
HyS0001	1189166	2.7	32	20	0.28	reverse	4
HyS0001	1189727	2.02	54	26	0.4	forward	16
HyS0001	1189839	1.76	54	26	0.233	forward	9
HyS0001	1191534	3.26	52	57	0.788	reverse	20
HyS0001	1191783	1.94	46	26	0.443	forward	13
HyS0001	1192448	3.33	40	36	0.545	reverse	15
HyS0001	1192910	2.4	37	25	0.547	reverse	7
HyS0001	1198053	3.11	11	22	1	forward	5
HyS0001	1201663	2.07	26	27	0.449	forward	4
HyS0001	1203694	1.63	52	21	0.297	reverse	7
HyS0001	1203826	3.09	52	50	0.635	reverse	44
HyS0001	1203834	1.75	50	22	0.569	reverse	18
HyS0001	1205631	1.77	55	25	0.285	forward	3
HyS0001	1205915	2.56	61	45	0.408	reverse	28
HyS0001	1207084	1.78	67	26	0.306	forward	15
HyS0001	1208326	1.77	78	30	0.264	reverse	7
HyS0001	1208469	1.91	76	34	0.4	reverse	8
HyS0001	1209540	1.94	71	27	0.365	reverse	9
HyS0001	1209689	2.05	68	36	0.439	reverse	5
HyS0001	1211173	1.91	54	24	0.538	forward	7
HyS0001	1211425	1.8	55	22	0.572	forward	19
HyS0001	1212764	1.92	70	32	0.356	forward	5
HyS0001	1212882	1.5	71	20	0.213	forward	6
HyS0001	1212897	1.62	67	25	0.138	forward	29
HyS0001	1213334	1.7	70	27	0.307	forward	10
HyS0001	1213478	1.72	69	22	0.309	forward	5
HyS0001	1213886	1.9	70	32	0.488	forward	11
HyS0001	1214261	1.86	67	26	0.418	forward	10
HyS0001	1215444	2.12	68	29	0.285	reverse	7
HyS0001	1216131	1.51	62	22	0.189	reverse	5
HyS0001	1216544	1.67	60	21	0.202	forward	10
HyS0001	1216646	1.68	59	24	0.213	forward	12
HyS0001	1218894	1.89	43	25	0.362	forward	6
HyS0001	1220498	5.18	24	47	1	forward	9
HyS0001	1227773	3.08	26	23	0.481	forward	4
HyS0001	1249529	1.78	35	21	0.32	forward	7
HyS0001	1249640	2.78	38	37	0.587	reverse	20
HyS0001	1251476	1.85	42	21	0.348	forward	5
HyS0001	1251705	1.62	43	21	0.117	forward	5
HyS0001	1251825	1.65	50	22	0.246	reverse	4
HyS0001	1253949	1.65	66	21	0.374	reverse	5
HyS0001	1255248	2	59	29	0.48	forward	4
HyS0001	1256662	2.02	57	34	0.507	reverse	13
HyS0001	1281508	2.3	31	29	0.468	forward	4
HyS0001	1282066	1.85	28	24	0.326	reverse	11
HyS0001	1282599	2.58	31	24	0.974	forward	30
HyS0001	1284088	1.87	48	32	0.404	forward	20
HyS0001	1284176	2.62	48	35	0.473	forward	20
HyS0001	1284348	1.82	39	29	0.335	reverse	8
HyS0001	1284394	1.92	36	23	0.245	reverse	7
HyS0001	1284542	1.82	40	21	0.276	reverse	5
HyS0001	1284624	1.76	40	27	0.17	reverse	6
HyS0001	1284652	1.82	54	25	0.423	forward	28
HyS0001	1286842	1.76	46	24	0.168	reverse	11
HyS0001	1288416	1.81	47	25	0.435	reverse	18
HyS0001	1289581	3.89	58	60	0.671	forward	32
HyS0001	1291799	2.39	21	28	0.608	reverse	21
HyS0001	1313814	2.79	24	27	0.855	forward	6
HyS0001	1314053	3.24	37	39	0.752	reverse	22
HyS0001	1315812	2.46	39	32	0.633	forward	22
HyS0001	1316902	1.89	41	24	1	forward	8
HyS0001	1317137	2.39	44	30	0.439	reverse	20
HyS0001	1317248	2.42	44	29	0.448	reverse	7
HyS0001	1317893	2.49	41	26	0.425	forward	7
HyS0001	1320164	1.97	28	20	0.345	forward	9
HyS0001	1320540	3.19	29	32	0.612	forward	22
HyS0001	1322044	3.16	29	42	0.892	forward	16
HyS0001	1323768	2.21	21	21	0.425	forward	4
HyS0001	1323775	2.38	21	25	0.461	forward	17
HyS0001	1326060	2.94	43	39	0.404	reverse	10
HyS0001	1326221	1.94	42	25	0.345	reverse	3
HyS0001	1326303	1.87	42	23	0.295	reverse	5
HyS0001	1327126	1.94	44	23	0.386	reverse	34
HyS0001	1327134	1.86	48	24	0.219	reverse	3
HyS0001	1329222	1.73	67	28	0.224	reverse	5
HyS0001	1329376	2.25	61	38	0.329	reverse	26
HyS0001	1329420	2.48	63	43	0.619	forward	41
HyS0001	1329482	1.58	67	25	0.342	forward	8
HyS0001	1330098	1.81	70	24	0.26	reverse	4
HyS0001	1331256	1.75	67	25	0.422	forward	18
HyS0001	1331362	2.95	72	58	0.586	forward	53
HyS0001	1332095	1.79	76	25	0.286	reverse	3
HyS0001	1332543	1.61	78	24	0.246	forward	5
HyS0001	1333187	2.32	85	55	0.581	forward	18
HyS0001	1333955	1.56	81	25	0.264	forward	10
HyS0001	1336791	2.84	87	58	0.548	reverse	44
HyS0001	1336946	1.52	90	21	0.172	forward	15
HyS0001	1336955	1.58	94	24	0.192	reverse	8
HyS0001	1337005	2.1	92	35	0.504	reverse	46
HyS0001	1337060	4.22	96	122	0.95	forward	73
HyS0001	1337875	2.02	93	46	0.256	forward	23
HyS0001	1338702	2.3	85	57	0.587	forward	37
HyS0001	1340565	1.6	96	28	0.228	reverse	9
HyS0001	1340806	1.63	96	23	0.309	reverse	11
HyS0001	1341307	1.5	98	20	0.238	reverse	10
HyS0001	1341317	1.69	102	27	0.268	reverse	35
HyS0001	1341738	1.59	79	20	0.145	forward	5
HyS0001	1343676	1.61	80	25	0.252	reverse	10
HyS0001	1344207	2.36	79	51	0.43	reverse	23
HyS0001	1344248	1.74	83	26	0.275	reverse	25
HyS0001	1344332	1.56	81	21	0.203	forward	29
HyS0001	1344363	1.71	80	30	0.464	forward	19
HyS0001	1344389	1.8	81	31	0.219	reverse	5
HyS0001	1344405	1.65	76	25	0.199	reverse	7
HyS0001	1344523	1.64	79	20	0.349	reverse	11
HyS0001	1344654	1.83	82	34	0.248	forward	12
HyS0001	1344929	1.58	90	24	0.186	reverse	7
HyS0001	1345265	1.66	85	20	0.529	forward	27
HyS0001	1345339	1.9	85	28	0.517	forward	12
HyS0001	1347478	1.75	65	23	0.27	reverse	16
HyS0001	1348051	1.64	65	25	0.481	reverse	6
HyS0001	1348379	1.7	71	28	0.26	reverse	12
HyS0001	1348461	2.82	67	55	0.472	reverse	40
HyS0001	1348545	2.37	70	52	0.409	reverse	29
HyS0001	1348634	1.7	60	23	0.244	reverse	5
HyS0001	1348691	1.96	65	28	0.229	reverse	3
HyS0001	1348704	2	80	33	0.233	forward	5
HyS0001	1348731	1.82	70	25	0.253	reverse	5
HyS0001	1348804	1.69	67	25	0.166	reverse	6
HyS0001	1349104	1.65	74	21	0.19	forward	5
HyS0001	1349129	2.51	75	49	0.741	forward	62
HyS0001	1349330	1.56	70	23	0.191	reverse	9
HyS0001	1349350	1.64	70	22	0.254	reverse	4
HyS0001	1349444	1.83	68	26	0.311	forward	12
HyS0001	1349984	1.66	82	26	0.313	forward	12
HyS0001	1349990	1.54	82	21	0.154	forward	9
HyS0001	1352866	1.64	61	20	0.389	reverse	6
HyS0001	1353733	1.68	70	27	0.296	forward	19
HyS0001	1357876	2.44	57	49	0.687	forward	19
HyS0001	1358246	1.97	44	24	0.324	reverse	16
HyS0001	1358623	1.78	43	25	0.406	forward	6
HyS0001	1360231	1.97	42	24	0.347	forward	3
HyS0001	1361917	1.67	45	20	0.204	reverse	5
HyS0001	1362280	1.61	55	21	0.183	forward	6
HyS0001	1364301	2.48	61	43	0.573	reverse	7
HyS0001	1365236	1.57	61	20	0.181	reverse	5
HyS0001	1368627	2.37	51	38	0.344	forward	4
HyS0001	1369441	2.05	47	29	0.5	reverse	9
HyS0001	1371545	1.84	65	29	0.285	forward	8
HyS0001	1372531	1.87	55	21	0.375	forward	9
HyS0001	1373489	2.25	51	39	0.677	forward	28
HyS0001	1373670	2.42	54	31	0.453	forward	18
HyS0001	1374250	1.67	55	23	0.326	reverse	23
HyS0001	1374869	2.13	50	26	0.389	reverse	7
HyS0001	1375511	2.2	38	31	0.404	forward	5
HyS0001	1375829	1.58	44	20	0.454	forward	4
HyS0001	1392335	2.76	13	20	0.542	reverse	3
HyS0001	1409901	2.7	15	30	0.682	reverse	7
HyS0001	1414569	1.93	30	20	0.59	reverse	6
HyS0001	1415622	3.14	35	37	0.68	forward	13
HyS0001	1417244	3.12	21	21	0.49	forward	4
HyS0001	1443792	1.74	36	22	0.225	forward	6
HyS0001	1446615	1.97	64	30	0.355	forward	9
HyS0001	1447792	1.89	85	40	0.329	forward	16
HyS0001	1448554	1.75	74	27	0.279	forward	9
HyS0001	1448856	2.24	79	37	0.523	reverse	13
HyS0001	1450905	1.66	73	24	0.25	reverse	6
HyS0001	1452152	1.55	88	23	0.181	forward	3
HyS0001	1452182	1.54	79	21	0.129	forward	13
HyS0001	1452246	1.52	86	21	0.259	forward	30
HyS0001	1454962	1.86	45	22	0.337	forward	17
HyS0001	1455135	1.56	75	24	0.28	reverse	27
HyS0001	1455844	1.85	55	25	0.559	forward	13
HyS0001	1456129	1.83	68	28	0.204	reverse	9
HyS0001	1456426	1.96	58	31	0.291	forward	8
HyS0001	1456484	1.67	70	22	0.168	reverse	4
HyS0001	1456527	2.01	69	28	0.533	reverse	6
HyS0001	1456751	1.53	72	22	0.105	reverse	7
HyS0001	1457043	1.76	69	28	0.222	reverse	7
HyS0001	1457208	1.61	71	22	0.328	reverse	13
HyS0001	1457210	1.65	51	22	0.199	forward	6
HyS0001	1457298	1.93	70	39	0.336	reverse	9
HyS0001	1458975	1.67	56	29	0.094	forward	11
HyS0001	1458980	1.5	72	21	0.161	reverse	21
HyS0001	1459035	1.62	64	24	0.135	forward	5
HyS0001	1459139	1.8	67	27	0.235	forward	4
HyS0001	1463199	2.41	81	52	0.381	reverse	17
HyS0001	1463454	2.64	55	44	0.667	reverse	44
HyS0001	1465550	2.22	47	27	0.424	reverse	7
HyS0001	1467823	1.77	55	24	0.351	forward	3
HyS0001	1468022	3.11	47	35	0.491	reverse	37
HyS0001	1468292	1.74	56	24	0.235	forward	17
HyS0001	1468298	1.92	52	29	0.327	forward	4
HyS0001	1470988	2.59	41	26	0.465	forward	5
HyS0001	1470997	1.72	38	20	0.257	reverse	5
HyS0001	1472068	2.15	31	27	0.423	forward	9
HyS0001	1473371	2.44	20	21	0.656	forward	4
HyS0001	1480334	1.87	39	20	0.366	reverse	4
HyS0001	1480416	1.87	44	20	0.479	reverse	15
HyS0001	1482286	1.6	47	20	0.203	reverse	5
HyS0001	1483110	1.99	46	28	0.433	reverse	9
HyS0001	1483682	3	44	39	0.635	reverse	12
HyS0001	1484135	1.84	56	22	0.364	forward	11
HyS0001	1485759	2.14	53	34	0.413	forward	10
HyS0001	1486183	3.53	49	38	0.487	forward	17
HyS0001	1499786	1.85	28	21	0.497	forward	4
HyS0001	1499842	2.79	36	40	0.646	reverse	16
HyS0001	1501192	2.12	28	24	0.405	forward	4
HyS0001	1501943	2.55	39	32	0.57	reverse	30
HyS0001	1503896	3.09	27	47	0.847	reverse	6
HyS0001	1504415	2.08	26	21	0.311	reverse	6
HyS0001	1506036	2.51	31	30	0.797	reverse	10
HyS0001	1506046	3.69	32	34	0.649	reverse	11
HyS0001	1508156	1.89	36	21	0.514	forward	3
HyS0001	1512069	1.71	57	22	0.331	reverse	4
HyS0001	1512105	2.31	60	48	0.452	reverse	23
HyS0001	1513671	1.78	65	33	0.294	forward	5
HyS0001	1515115	1.78	69	31	0.284	reverse	14
HyS0001	1515945	1.65	76	25	0.305	reverse	29
HyS0001	1516051	2	72	25	0.273	forward	7
HyS0001	1516204	1.59	69	20	0.164	forward	7
HyS0001	1516235	2.13	73	38	0.405	reverse	9
HyS0001	1517981	1.5	72	20	0.292	reverse	8
HyS0001	1519149	1.81	65	29	0.339	forward	11
HyS0001	1519458	1.5	61	20	0.138	forward	5
HyS0001	1535193	2.58	26	30	0.6	reverse	4
HyS0001	1535539	2.3	34	33	0.407	reverse	5
HyS0001	1536485	2.36	43	39	0.5	reverse	18
HyS0001	1538079	1.56	56	23	0.044	reverse	5
HyS0001	1538332	1.98	52	26	0.255	forward	3
HyS0001	1538921	2.55	57	47	0.534	forward	38
HyS0001	1539014	2.97	59	48	0.615	forward	34
HyS0001	1539447	1.6	58	20	0.15	forward	4
HyS0001	1543419	1.94	36	23	0.526	forward	16
HyS0001	1544330	2.67	39	29	0.375	reverse	4
HyS0001	1546694	1.81	41	20	0.505	forward	21
HyS0001	1549432	3	35	38	0.684	forward	6
HyS0001	1551200	4.41	54	57	0.855	forward	32
HyS0001	1551214	3.99	51	50	0.777	forward	15
HyS0001	1551288	1.91	57	22	0.283	forward	5
HyS0001	1551578	1.82	65	28	0.265	forward	7
HyS0001	1551586	1.96	69	34	0.474	forward	37
HyS0001	1551833	1.92	70	37	0.288	forward	5
HyS0001	1551911	1.82	67	21	0.179	reverse	3
HyS0001	1552137	1.93	92	36	0.48	reverse	29
HyS0001	1552250	1.74	111	34	0.273	reverse	20
HyS0001	1552425	1.58	124	24	0.324	reverse	26
HyS0001	1552587	2.15	130	57	0.324	reverse	14
HyS0001	1553199	4.26	148	105	0.495	forward	104
HyS0001	1553557	1.52	152	23	0.264	forward	31
HyS0001	1565291	2.7	18	25	0.582	reverse	5
HyS0001	1566982	2.54	30	33	0.541	forward	4
HyS0001	1567677	4.28	35	36	0.62	reverse	22
HyS0001	1568812	5.49	59	81	0.885	reverse	41
HyS0001	1572286	1.5	84	21	0.158	reverse	3
HyS0001	1572292	1.7	74	27	0.288	forward	17
HyS0001	1572760	1.58	78	22	0.109	forward	5
HyS0001	1573786	2.13	74	30	0.436	reverse	34
HyS0001	1574259	1.94	74	36	0.599	forward	4
HyS0001	1575163	1.71	72	24	0.268	forward	15
HyS0001	1575350	1.72	73	24	0.485	reverse	10
HyS0001	1575897	1.69	64	25	0.233	forward	6
HyS0001	1576189	1.53	70	21	0.301	reverse	5
HyS0001	1576512	2.28	67	54	0.52	reverse	43
HyS0001	1576791	1.89	53	29	0.276	reverse	5
HyS0001	1576799	1.59	71	25	0.167	reverse	5
HyS0001	1577355	1.57	75	25	0.092	reverse	12
HyS0001	1577401	1.66	65	25	0.256	forward	5
HyS0001	1577925	3.65	61	54	0.542	reverse	47
HyS0001	1578462	1.6	68	24	0.185	forward	9
HyS0001	1578765	1.7	95	29	0.289	reverse	5
HyS0001	1581246	1.85	71	25	0.24	forward	7
HyS0001	1581485	1.74	81	30	0.237	forward	6
HyS0001	1581495	1.52	82	20	0.265	forward	20
HyS0001	1581516	1.91	79	34	0.338	forward	26
HyS0001	1581523	1.64	74	27	0.174	reverse	6
HyS0001	1581716	1.61	78	23	0.219	reverse	4
HyS0001	1581728	1.54	78	20	0.179	reverse	7
HyS0001	1582456	1.76	77	27	0.273	forward	3
HyS0001	1583112	1.91	80	30	0.308	reverse	31
HyS0001	1583321	1.57	85	20	0.293	forward	4
HyS0001	1583360	2.15	83	46	0.381	forward	7
HyS0001	1583698	1.64	81	23	0.31	forward	12
HyS0001	1584059	1.67	73	22	0.19	reverse	23
HyS0001	1584091	1.61	68	23	0.269	reverse	6
HyS0001	1584147	1.59	85	22	0.252	forward	12
HyS0001	1584313	1.55	86	22	0.299	forward	4
HyS0001	1584817	1.6	77	22	0.241	reverse	10
HyS0001	1585282	1.56	83	24	0.178	forward	3
HyS0001	1586637	1.9	74	33	0.289	reverse	10
HyS0001	1588639	2.13	85	44	0.368	forward	10
HyS0001	1588706	2.2	75	46	0.686	reverse	30
HyS0001	1589574	1.66	79	26	0.283	reverse	19
HyS0001	1590317	1.73	90	30	0.172	forward	17
HyS0001	1590433	2.06	90	43	0.342	reverse	13
HyS0001	1590762	2.1	86	37	0.394	forward	10
HyS0001	1590782	1.64	92	27	0.269	reverse	18
HyS0001	1591545	1.61	88	24	0.262	forward	12
HyS0001	1591747	2.01	97	37	0.422	forward	12
HyS0001	1592692	1.54	92	21	0.154	reverse	5
HyS0001	1593298	1.72	77	25	0.201	reverse	8
HyS0001	1593307	1.54	85	26	0.135	reverse	5
HyS0001	1593867	1.53	95	24	0.275	forward	43
HyS0001	1593874	1.74	93	37	0.25	forward	5
HyS0001	1594369	1.77	91	36	0.347	reverse	21
HyS0001	1595640	1.82	105	39	0.208	forward	4
HyS0001	1597098	1.51	89	20	0.198	reverse	11
HyS0001	1597460	1.57	88	27	0.086	reverse	3
HyS0001	1598517	2.78	96	62	0.444	forward	40
HyS0001	1601588	1.75	87	34	0.331	forward	16
HyS0001	1602723	3	90	66	0.631	reverse	42
HyS0001	1602998	1.83	71	27	0.327	forward	8
HyS0001	1603283	2.49	79	47	0.509	forward	25
HyS0001	1603993	1.72	73	27	0.297	forward	16
HyS0001	1604092	1.65	72	26	0.208	forward	8
HyS0001	1606059	2.28	66	49	0.389	forward	22
HyS0001	1606147	1.74	70	25	0.317	forward	13
HyS0001	1606657	2.48	64	38	0.395	forward	12
HyS0001	1606774	1.58	65	20	0.182	forward	4
HyS0001	1607380	2.58	58	42	0.434	forward	5
HyS0001	1607796	1.7	57	23	0.182	forward	6
HyS0001	1607862	1.8	48	23	0.198	reverse	4
HyS0001	1608129	1.69	50	21	0.164	forward	5
HyS0001	1608215	2.25	41	29	0.411	reverse	7
HyS0001	1612563	1.8	43	22	0.305	forward	11
HyS0001	1615768	1.76	62	24	0.234	reverse	8
HyS0001	1616119	1.72	82	27	0.315	reverse	7
HyS0001	1617580	1.57	61	20	0.415	forward	7
HyS0001	1617584	2.18	60	37	0.45	forward	14
HyS0001	1617651	1.88	58	22	0.183	forward	3
HyS0001	1620403	2.44	77	50	0.662	reverse	18
HyS0001	1621516	2.06	71	33	0.395	reverse	9
HyS0001	1622076	1.58	72	22	0.226	forward	11
HyS0001	1625201	1.55	75	21	0.157	forward	9
HyS0001	1625622	1.66	87	27	0.361	reverse	9
HyS0001	1626951	2.48	77	47	0.646	reverse	40
HyS0001	1627035	1.89	69	28	0.285	reverse	6
HyS0001	1627370	2.37	78	52	0.343	reverse	28
HyS0001	1628156	1.87	88	39	0.208	reverse	15
HyS0001	1628230	2.25	83	61	0.376	reverse	22
HyS0001	1628231	1.9	84	39	0.29	forward	6
HyS0001	1628233	2.5	84	80	0.506	reverse	55
HyS0001	1628236	2.14	81	51	0.333	reverse	8
HyS0001	1628242	1.86	85	38	0.274	reverse	9
HyS0001	1628519	1.69	83	27	0.217	reverse	7
HyS0001	1628682	1.69	80	29	0.203	reverse	5
HyS0001	1628717	1.94	76	34	0.297	forward	9
HyS0001	1628730	1.62	79	28	0.159	forward	11
HyS0001	1628815	1.57	79	22	0.221	reverse	4
HyS0001	1628849	1.53	82	22	0.286	reverse	5
HyS0001	1628898	2.23	80	42	0.353	reverse	27
HyS0001	1629187	1.81	82	28	0.255	reverse	4
HyS0001	1629621	1.59	70	24	0.197	forward	6
HyS0001	1629656	2.08	79	43	0.326	reverse	31
HyS0001	1630526	2.04	79	41	0.402	reverse	26
HyS0001	1630759	2.04	81	31	0.522	reverse	13
HyS0001	1632104	1.68	57	22	0.168	forward	4
HyS0001	1632323	1.52	74	20	0.245	reverse	7
HyS0001	1632915	1.88	76	37	0.267	reverse	31
HyS0001	1633452	1.59	74	23	0.215	reverse	4
HyS0001	1633525	1.54	74	21	0.265	reverse	8
HyS0001	1633779	1.6	71	22	0.36	reverse	8
HyS0001	1635280	1.78	70	21	0.35	reverse	7
HyS0001	1635996	1.83	59	24	0.479	reverse	6
HyS0001	1636029	1.7	61	28	0.232	reverse	20
HyS0001	1636070	1.83	57	28	0.177	reverse	19
HyS0001	1642250	1.96	27	20	0.567	forward	19
HyS0001	1644887	2.43	36	33	0.616	reverse	12
HyS0001	1648709	1.65	240	43	0.261	reverse	17
HyS0001	1649866	1.52	331	33	0.242	reverse	23
HyS0001	1650146	2.94	392	178	0.675	forward	196
HyS0001	1650991	1.5	579	32	0.241	forward	12
HyS0001	1651294	5.52	524	431	0.744	forward	496
HyS0001	1651939	1.51	380	39	0.183	forward	60
HyS0001	1652614	2.22	128	80	0.435	reverse	55
HyS0001	1652711	1.64	191	42	0.183	forward	4
HyS0001	1652836	2.11	226	80	0.27	reverse	36
HyS0001	1652844	1.89	222	60	0.262	forward	32
HyS0001	1653340	1.94	273	81	0.336	forward	18
HyS0001	1653721	1.51	126	24	0.186	forward	5
HyS0001	1654094	2.5	231	120	0.434	forward	51
HyS0001	1654999	1.93	89	38	0.292	forward	14
HyS0001	1655983	2.33	87	45	0.353	forward	16
HyS0001	1656266	1.66	87	28	0.257	forward	13
HyS0001	1656317	1.54	87	22	0.262	forward	19
HyS0001	1656326	1.55	91	25	0.198	forward	28
HyS0001	1656414	1.55	92	24	0.112	forward	9
HyS0001	1656417	1.84	94	31	0.258	forward	9
HyS0001	1656509	2.01	91	33	0.322	forward	25
HyS0001	1656934	1.78	92	28	0.291	forward	4
HyS0001	1657370	2.42	97	47	0.522	reverse	14
HyS0001	1659245	1.5	103	22	0.11	reverse	6
HyS0001	1659263	2.1	93	47	0.417	forward	15
HyS0001	1660259	1.58	213	33	0.174	forward	7
HyS0001	1661252	1.82	279	59	0.331	forward	44
HyS0001	1661315	1.67	252	31	0.32	reverse	33
HyS0001	1663079	1.73	277	58	0.148	reverse	16
HyS0001	1663090	2.18	256	88	0.317	reverse	161
HyS0001	1664318	1.59	97	22	0.401	reverse	15
HyS0001	1664338	1.62	96	25	0.463	reverse	6
HyS0001	1665714	1.66	87	27	0.233	reverse	5
HyS0001	1667458	1.84	94	36	0.304	forward	5
HyS0001	1669317	1.65	112	26	0.293	forward	6
HyS0001	1669471	1.83	93	33	0.366	reverse	4
HyS0001	1669735	1.54	91	21	0.192	forward	4
HyS0001	1671407	2.36	150	64	0.395	forward	17
HyS0001	1671798	1.5	148	26	0.177	forward	16
HyS0001	1673041	2.1	78	38	0.407	forward	26
HyS0001	1673113	1.53	69	20	0.2	forward	4
HyS0001	1673257	2.36	54	37	0.429	forward	16
HyS0001	1674008	1.98	73	30	0.747	reverse	26
HyS0001	1674046	1.93	72	47	0.567	forward	24
HyS0001	1675522	1.53	90	24	0.127	reverse	18
HyS0001	1677135	1.71	64	27	0.148	forward	6
HyS0001	1677665	2.06	63	35	0.661	reverse	31
HyS0001	1678137	1.81	67	30	0.188	reverse	14
HyS0001	1678169	1.7	76	27	0.214	forward	4
HyS0001	1681454	2.13	74	45	0.288	forward	8
HyS0001	1683062	2.31	69	41	0.457	reverse	28
HyS0001	1683149	1.87	65	28	0.257	reverse	14
HyS0001	1685347	1.5	214	30	0.169	reverse	19
HyS0001	1686775	1.93	268	46	0.477	forward	29
HyS0001	1687047	1.61	307	43	0.315	reverse	49
HyS0001	1687323	1.6	342	40	0.304	reverse	17
HyS0001	1687384	2.85	280	138	0.503	forward	155
HyS0001	1687396	1.5	272	34	0.089	forward	14
HyS0001	1692264	1.61	195	23	0.344	reverse	10
HyS0001	1692283	1.7	204	44	0.263	forward	6
HyS0001	1692831	1.82	166	47	0.277	forward	31
HyS0001	1692850	1.6	193	32	0.173	reverse	4
HyS0001	1696665	2.18	36	24	0.436	reverse	20
HyS0001	1696942	2.68	32	30	0.553	forward	7
HyS0001	1697728	1.89	47	23	0.307	forward	14
HyS0001	1698119	1.88	54	23	0.317	forward	18
HyS0001	1701363	1.81	85	40	0.356	reverse	23
HyS0001	1701877	1.54	79	23	0.221	forward	5
HyS0001	1701898	1.78	74	28	0.197	forward	8
HyS0001	1702121	1.78	81	26	0.473	reverse	33
HyS0001	1705183	1.58	76	25	0.335	forward	3
HyS0001	1706542	2.33	35	22	0.327	forward	3
HyS0001	1707010	1.74	75	28	0.235	forward	7
HyS0001	1707532	3.29	96	87	0.587	forward	36
HyS0001	1708363	2.08	141	69	0.293	reverse	24
HyS0001	1708409	2.71	151	70	0.459	reverse	75
HyS0001	1708478	2.77	172	124	0.446	forward	122
HyS0001	1708480	1.52	150	27	0.474	reverse	38
HyS0001	1709022	1.65	173	36	0.203	reverse	34
HyS0001	1709353	1.92	244	64	0.287	forward	50
HyS0001	1709459	1.72	243	37	0.306	reverse	30
HyS0001	1709944	1.69	198	41	0.128	reverse	7
HyS0001	1710026	1.82	176	46	0.287	reverse	24
HyS0001	1710119	1.84	193	55	0.347	forward	50
HyS0001	1710146	1.7	159	37	0.21	reverse	18
HyS0001	1710148	2.75	164	96	0.489	reverse	93
HyS0001	1710488	1.53	125	24	0.129	forward	5
HyS0001	1710630	2.25	140	62	0.388	reverse	48
HyS0001	1711445	2.93	128	68	0.388	forward	37
HyS0001	1711486	1.54	136	23	0.306	forward	4
HyS0001	1711889	1.53	160	27	0.262	reverse	4
HyS0001	1712416	1.82	146	53	0.268	forward	30
HyS0001	1715678	1.8	53	28	0.352	reverse	9
HyS0001	1715867	2.11	54	33	0.314	reverse	6
HyS0001	1716861	2.55	32	26	0.466	forward	5
HyS0001	1718294	2.52	37	39	0.548	forward	24
HyS0001	1741206	1.77	48	27	0.243	forward	5
HyS0001	1742063	1.87	62	28	0.333	reverse	9
HyS0001	1742275	2.01	61	28	0.371	forward	6
HyS0001	1742291	1.73	62	24	0.258	reverse	7
HyS0001	1743896	2.26	71	38	0.397	reverse	7
HyS0001	1744895	2.26	81	36	0.6	forward	17
HyS0001	1745195	1.8	77	25	0.294	forward	5
HyS0001	1746415	1.71	72	23	0.269	forward	29
HyS0001	1746905	1.66	173	38	0.245	forward	11
HyS0001	1747879	1.79	215	45	0.283	forward	21
HyS0001	1751145	2.43	58	38	0.452	reverse	9
HyS0001	1751403	1.68	59	22	0.212	reverse	3
HyS0001	1751945	1.79	64	25	0.319	forward	9
HyS0001	1755607	2.12	54	30	0.943	forward	9
HyS0001	1755707	3.48	39	41	0.711	reverse	10
HyS0001	1757118	2.34	49	29	0.452	reverse	5
HyS0001	1759782	2.12	44	29	0.334	reverse	3
HyS0001	1760910	1.88	36	20	0.336	reverse	6
HyS0001	1761151	2.53	36	22	0.35	reverse	7
HyS0001	1761358	2.05	42	23	0.29	forward	4
HyS0001	1761411	2	37	27	0.33	reverse	7
HyS0001	1763129	1.7	53	28	0.333	forward	10
HyS0001	1763683	1.64	60	21	0.513	forward	8
HyS0001	1764771	1.74	67	22	0.22	reverse	14
HyS0001	1764964	2.94	59	54	0.56	reverse	34
HyS0001	1765393	2.11	65	31	0.595	reverse	9
HyS0001	1767174	1.65	66	25	0.206	reverse	10
HyS0001	1767534	1.86	61	29	0.204	reverse	9
HyS0001	1768548	1.66	64	22	0.242	forward	3
HyS0001	1768573	1.91	62	30	0.233	forward	18
HyS0001	1768630	2.42	77	42	0.683	reverse	3
HyS0001	1769094	2.72	74	50	0.619	reverse	13
HyS0001	1769190	2.69	60	50	0.902	forward	46
HyS0001	1769266	1.72	72	27	0.339	reverse	4
HyS0001	1771371	1.54	64	23	0.161	reverse	11
HyS0001	1772423	2.16	54	32	0.442	forward	20
HyS0001	1773207	2.76	49	35	0.525	forward	9
HyS0001	1773333	2.16	43	31	0.309	forward	11
HyS0001	1774350	2.48	46	31	0.489	reverse	13
HyS0001	1775452	2.34	56	39	0.795	reverse	24
HyS0001	1775789	3.84	55	47	0.588	reverse	25
HyS0001	1777287	1.77	53	23	0.212	reverse	9
HyS0001	1778159	3.69	67	66	0.767	forward	51
HyS0001	1778373	2.02	68	45	0.342	forward	18
HyS0001	1778596	2.04	59	31	0.366	reverse	5
HyS0001	1779273	1.56	64	23	0.152	reverse	12
HyS0001	1779499	2.08	62	36	0.385	reverse	10
HyS0001	1779550	1.67	69	25	0.286	forward	6
HyS0001	1782144	3.28	61	57	0.598	forward	26
HyS0001	1782280	1.64	65	21	0.35	reverse	5
HyS0001	1782812	2.01	59	31	0.309	reverse	17
HyS0001	1784934	2.06	47	29	0.264	reverse	5
HyS0001	1786557	1.81	49	25	0.314	reverse	15
HyS0001	1786710	1.78	50	30	0.19	forward	3
HyS0001	1787015	1.59	42	20	0.56	reverse	8
HyS0001	1787487	1.74	33	22	0.221	forward	3
HyS0001	1821386	4.95	15	30	0.961	forward	9
HyS0001	1821463	4.57	14	24	0.835	reverse	8
HyS0001	1832398	1.54	42	20	0.394	reverse	7
HyS0001	1832617	1.77	45	24	0.305	reverse	15
HyS0001	1832896	1.76	48	21	0.333	forward	11
HyS0001	1833990	1.78	74	31	0.258	reverse	7
HyS0001	1835164	1.86	42	24	0.313	forward	3
HyS0001	1836630	2.11	58	30	0.33	reverse	6
HyS0001	1838312	1.54	63	20	0.239	reverse	4
HyS0001	1838782	1.71	69	24	0.239	reverse	6
HyS0001	1839359	1.94	48	28	0.59	forward	23
HyS0001	1839884	1.62	57	22	0.21	reverse	10
HyS0001	1840740	1.65	60	26	0.201	reverse	5
HyS0001	1843626	1.81	55	25	0.265	forward	6
HyS0001	1843631	1.62	64	24	0.187	reverse	9
HyS0001	1845113	2.03	54	25	0.428	reverse	5
HyS0001	1846293	2.4	49	41	0.513	reverse	7
HyS0001	1846297	2.75	47	43	0.867	reverse	63
HyS0001	1846828	1.71	46	21	0.325	reverse	4
HyS0001	1847009	2.07	42	28	0.384	forward	8
HyS0001	1847650	2.03	32	23	0.552	forward	4
HyS0001	1848012	2.41	38	37	0.495	reverse	11
HyS0001	1848186	1.67	30	22	0.413	forward	6
HyS0001	1861088	1.81	37	23	0.278	reverse	3
HyS0001	1861654	1.65	47	20	0.274	forward	3
HyS0001	1861749	3.99	45	40	0.564	forward	19
HyS0001	1863203	2.47	47	31	0.392	forward	4
HyS0001	1863493	2.18	50	30	0.475	forward	9
HyS0001	1863894	1.82	53	24	0.197	reverse	9
HyS0001	1864156	1.77	53	22	0.331	reverse	8
HyS0001	1865445	2.11	48	34	0.297	reverse	8
HyS0001	1870263	1.9	59	32	0.52	forward	15
HyS0001	1870342	1.81	64	34	0.241	forward	7
HyS0001	1870770	1.59	67	21	0.262	forward	4
HyS0001	1870977	1.89	62	24	0.377	reverse	5
HyS0001	1872017	1.86	63	32	0.276	reverse	4
HyS0001	1872074	2.1	73	34	0.374	forward	23
HyS0001	1872526	2.57	68	38	0.442	reverse	10
HyS0001	1872900	1.77	71	25	0.188	forward	23
HyS0001	1873700	1.68	77	26	0.111	forward	4
HyS0001	1873943	1.79	80	30	0.244	forward	3
HyS0001	1874665	2.09	74	32	0.3	reverse	6
HyS0001	1874746	2.53	80	49	0.573	reverse	23
HyS0001	1875328	2.13	80	41	0.362	reverse	19
HyS0001	1875673	1.63	72	24	0.291	forward	12
HyS0001	1878741	2.09	68	36	0.595	reverse	7
HyS0001	1879387	1.68	76	29	0.314	forward	5
HyS0001	1879679	2.49	68	54	0.512	reverse	29
HyS0001	1879742	2.22	72	41	0.308	forward	4
HyS0001	1879762	1.73	73	25	0.363	forward	7
HyS0001	1879922	1.78	74	23	0.251	forward	8
HyS0001	1881260	2.1	60	38	0.351	forward	10
HyS0001	1881322	2.89	56	53	0.74	forward	19
HyS0001	1882273	1.73	47	25	0.169	forward	14
HyS0001	1904143	2.63	55	41	0.595	reverse	35
HyS0001	1905844	2.25	70	41	0.424	forward	4
HyS0001	1905938	2.08	71	34	0.349	forward	33
HyS0001	1906890	2.89	69	48	0.458	forward	29
HyS0001	1907054	1.72	80	25	0.293	reverse	8
HyS0001	1907058	1.68	71	25	0.158	reverse	6
HyS0001	1907501	1.99	80	39	0.337	reverse	8
HyS0001	1907539	1.61	80	22	0.098	reverse	9
HyS0001	1908581	1.57	76	23	0.246	reverse	6
HyS0001	1909168	1.53	83	24	0.164	reverse	9
HyS0001	1909275	1.82	71	32	0.294	forward	17
HyS0001	1909956	1.91	90	33	0.276	reverse	5
HyS0001	1913081	1.52	75	21	0.127	forward	4
HyS0001	1914441	2.26	65	38	0.516	forward	14
HyS0001	1914643	1.81	72	34	0.259	reverse	21
HyS0001	1915914	1.69	64	21	0.334	reverse	5
HyS0001	1916222	2.45	67	42	0.694	reverse	21
HyS0001	1920024	1.73	55	28	0.223	reverse	4
HyS0001	1922341	2.41	38	34	0.575	forward	11
HyS0001	1924736	2.17	37	26	0.705	forward	31
HyS0001	1925350	2.04	57	28	0.514	reverse	34
HyS0001	1925406	3.84	55	70	0.799	forward	53
HyS0001	1928559	1.71	261	44	0.249	forward	32
HyS0001	1928879	2.12	174	46	0.386	reverse	22
HyS0001	1929134	1.96	84	37	0.287	reverse	19
HyS0001	1929594	2.16	83	36	0.571	reverse	4
HyS0001	1929776	1.9	65	27	0.282	forward	4
HyS0001	1930041	1.81	69	26	0.403	reverse	3
HyS0001	1930982	1.59	76	22	0.184	forward	9
HyS0001	1931658	1.7	72	24	0.355	reverse	7
HyS0001	1932286	1.6	72	23	0.289	reverse	5
HyS0001	1933429	2.14	68	34	0.565	forward	23
HyS0001	1934031	1.57	65	21	0.191	forward	13
HyS0001	1934906	2.76	65	35	0.379	reverse	11
HyS0001	1935313	1.73	53	23	0.203	forward	9
HyS0001	1935568	1.63	54	22	0.232	reverse	3
HyS0001	1936766	1.83	39	27	0.293	forward	5
HyS0001	1936776	1.8	39	20	0.311	forward	8
HyS0001	1936823	2.39	37	29	0.394	reverse	5
HyS0001	1939021	1.98	37	25	0.402	forward	5
HyS0001	1941775	2.47	40	34	0.463	reverse	4
HyS0001	1942883	1.58	59	24	0.187	forward	4
HyS0001	1943022	2.59	49	33	0.59	reverse	8
HyS0001	1944399	1.76	47	22	0.467	reverse	8
HyS0001	1945122	1.63	52	20	0.334	reverse	10
HyS0001	1945497	1.82	57	26	0.223	reverse	6
HyS0001	1945575	1.58	69	22	0.297	forward	12
HyS0001	1947302	2.17	73	44	0.398	forward	5
HyS0001	1947410	1.62	71	22	0.154	forward	5
HyS0001	1948218	2	61	33	0.423	forward	12
HyS0001	1949143	3.5	53	52	0.84	reverse	16
HyS0001	1950699	1.61	63	22	0.406	reverse	18
HyS0001	1950932	1.81	63	26	0.282	reverse	13
HyS0001	1951151	3.38	60	70	1	forward	49
HyS0001	1951281	2.01	60	34	0.379	reverse	34
HyS0001	1951452	1.61	63	21	0.314	forward	6
HyS0001	1951640	1.63	49	22	0.131	reverse	19
HyS0001	1952326	2.09	52	38	0.392	forward	17
HyS0001	1952947	1.67	50	21	0.401	reverse	4
HyS0001	1953644	2.78	55	47	0.533	forward	8
HyS0001	1954537	2.23	43	24	0.484	forward	4
HyS0001	1975784	2.2	27	21	0.347	reverse	5
HyS0001	1976362	2.59	30	32	0.649	forward	12
HyS0001	1976431	3.03	33	32	0.608	reverse	8
HyS0001	1980655	1.83	53	28	0.213	reverse	7
HyS0001	1981378	2.6	53	40	0.636	forward	35
HyS0001	1981448	2.56	47	48	0.527	forward	17
HyS0001	1983296	2.2	78	42	0.422	reverse	27
HyS0001	1984560	1.54	66	20	0.327	forward	8
HyS0001	1985488	1.74	63	27	0.203	reverse	8
HyS0001	1985548	1.71	64	31	0.292	reverse	18
HyS0001	1985570	1.62	73	21	0.16	forward	6
HyS0001	1989090	1.67	61	24	0.193	forward	4
HyS0001	1989116	1.7	55	23	0.363	reverse	4
HyS0001	1992635	1.69	43	22	0.274	reverse	11
HyS0001	1994092	4.95	37	51	0.759	forward	31
HyS0001	1994136	1.76	56	30	0.169	reverse	5
HyS0001	1994187	1.67	59	24	0.273	reverse	11
HyS0001	1994293	2.25	59	42	0.386	reverse	27
HyS0001	1995316	1.63	55	26	0.347	reverse	5
HyS0001	1995438	1.78	43	23	0.211	forward	8
HyS0001	1995447	2.26	57	34	0.38	reverse	9
HyS0001	1996732	1.91	60	30	0.355	reverse	7
HyS0001	1997305	2.05	59	29	0.301	reverse	24
HyS0001	1999158	2.62	59	42	0.518	reverse	16
HyS0001	2000204	1.94	45	28	0.308	forward	11
HyS0001	2002470	2.18	37	23	0.362	reverse	11
HyS0001	2003389	2.07	48	34	0.29	reverse	3
HyS0001	2003774	2.91	46	45	0.572	reverse	26
HyS0001	2007557	4.03	34	33	0.621	forward	6
HyS0001	2009659	2.6	24	22	0.74	forward	15
HyS0001	2010914	1.94	34	20	0.408	reverse	4
HyS0001	2012748	1.77	59	32	0.333	reverse	16
HyS0001	2013733	2.13	91	55	0.417	forward	25
HyS0001	2014381	3.19	99	70	0.556	forward	41
HyS0001	2014774	1.53	86	22	0.631	forward	56
HyS0001	2015009	2.28	89	44	0.523	forward	17
HyS0001	2015332	5.03	93	90	1	forward	51
HyS0001	2015337	2.22	87	52	0.43	reverse	10
HyS0001	2015653	1.85	82	40	0.248	reverse	10
HyS0001	2015813	2.39	74	46	0.451	reverse	13
HyS0001	2016356	2	101	37	0.348	forward	21
HyS0001	2017036	2.11	90	43	0.611	forward	46
HyS0001	2017222	1.98	89	45	0.512	forward	20
HyS0001	2017263	1.82	88	31	0.395	reverse	14
HyS0001	2017672	1.8	80	30	0.173	reverse	14
HyS0001	2017702	1.74	79	31	0.383	reverse	15
HyS0001	2018262	3	92	68	0.586	forward	25
HyS0001	2018477	2.19	91	43	0.41	reverse	18
HyS0001	2019521	2.16	92	47	0.338	reverse	11
HyS0001	2020093	2.27	73	37	0.461	forward	10
HyS0001	2020361	1.68	87	26	0.194	reverse	16
HyS0001	2021156	1.6	81	20	0.141	reverse	3
HyS0001	2021341	1.91	86	35	0.241	reverse	4
HyS0001	2021536	1.66	83	23	0.301	forward	7
HyS0001	2022583	1.64	91	22	0.314	forward	19
HyS0001	2023929	2.12	88	30	0.357	reverse	50
HyS0001	2027873	2.4	61	42	0.579	forward	18
HyS0001	2029108	1.64	57	23	0.261	forward	4
HyS0001	2030033	2.22	49	39	0.455	reverse	13
HyS0001	2030466	1.71	49	23	0.183	reverse	7
HyS0001	2030476	1.84	47	21	0.287	reverse	4
HyS0001	2030718	3.01	43	48	0.54	reverse	5
HyS0001	2046057	1.77	51	21	0.544	forward	6
HyS0001	2047238	1.7	42	21	0.205	forward	4
HyS0001	2047555	2.47	37	37	0.764	reverse	19
HyS0001	2047824	2.3	31	28	0.579	reverse	14
HyS0001	2052716	1.76	42	21	0.357	reverse	4
HyS0001	2052948	3.36	48	34	0.437	forward	12
HyS0001	2054639	2.98	32	32	0.629	reverse	21
HyS0001	2057793	4.78	15	22	0.758	reverse	4
HyS0001	2059165	4.33	21	37	0.923	reverse	9
HyS0001	2059348	3.74	26	42	0.848	reverse	20
HyS0001	2062028	2.01	46	26	0.347	reverse	5
HyS0001	2062524	2.09	54	38	0.295	reverse	4
HyS0001	2063826	1.76	63	22	0.348	reverse	18
HyS0001	2066420	1.75	74	31	0.309	forward	16
HyS0001	2066516	1.83	71	34	0.322	forward	7
HyS0001	2066600	1.78	62	25	0.306	forward	15
HyS0001	2066651	1.93	72	25	0.479	forward	9
HyS0001	2066872	2.48	81	54	0.694	reverse	48
HyS0001	2067103	2.25	76	40	0.397	forward	15
HyS0001	2069390	1.64	57	22	0.335	forward	7
HyS0001	2069486	1.65	64	22	0.174	reverse	4
HyS0001	2070535	1.69	112	32	0.281	reverse	11
HyS0001	2070733	1.91	108	46	0.218	reverse	11
HyS0001	2070735	1.9	102	41	0.291	reverse	38
HyS0001	2070822	1.69	101	32	0.248	reverse	16
HyS0001	2072288	1.85	66	21	0.212	reverse	5
HyS0001	2072338	2.97	64	41	0.514	reverse	25
HyS0001	2072386	2.31	65	34	0.397	forward	17
HyS0001	2072415	1.82	66	25	0.173	reverse	18
HyS0001	2072875	2.25	70	36	0.712	forward	5
HyS0001	2074341	1.73	81	30	0.341	reverse	6
HyS0001	2074375	1.85	84	32	0.235	forward	18
HyS0001	2075870	1.84	73	25	0.394	reverse	8
HyS0001	2076564	1.57	87	28	0.303	forward	11
HyS0001	2078103	2.3	84	42	0.478	forward	25
HyS0001	2078748	2.34	73	46	0.453	forward	7
HyS0001	2079004	1.61	79	20	0.309	forward	11
HyS0001	2079011	1.92	81	38	0.294	forward	7
HyS0001	2079021	1.6	85	23	0.19	reverse	3
HyS0001	2079119	1.71	85	35	0.225	reverse	23
HyS0001	2079356	1.55	88	20	0.273	reverse	3
HyS0001	2081302	1.86	63	34	0.472	forward	8
HyS0001	2082309	2.35	79	43	0.519	forward	15
HyS0001	2082482	1.58	80	23	0.229	forward	4
HyS0001	2082572	2.33	82	46	0.487	forward	28
HyS0001	2082786	1.67	77	26	0.308	forward	3
HyS0001	2082866	1.63	77	23	0.321	forward	20
HyS0001	2082893	1.76	75	27	0.247	forward	4
HyS0001	2082916	1.53	73	23	0.604	forward	11
HyS0001	2082946	2.49	74	44	0.416	forward	8
HyS0001	2083212	2.54	76	46	0.514	forward	17
HyS0001	2084403	1.65	80	21	0.149	reverse	7
HyS0001	2084888	2.12	83	38	0.401	forward	20
HyS0001	2085509	2.2	74	41	0.401	reverse	29
HyS0001	2085591	2.06	81	31	0.364	reverse	19
HyS0001	2085685	2.26	84	47	0.301	forward	19
HyS0001	2086167	2.14	78	35	0.398	reverse	13
HyS0001	2086230	1.73	74	25	0.258	reverse	7
HyS0001	2086398	1.79	59	24	0.253	forward	12
HyS0001	2086826	1.67	70	27	0.141	forward	6
HyS0001	2086980	1.72	61	26	0.238	forward	4
HyS0001	2087093	2.08	58	30	0.46	reverse	12
HyS0001	2087682	1.71	51	24	0.177	reverse	11
HyS0001	2089396	2.42	39	25	0.414	reverse	18
HyS0001	2089404	1.97	39	26	0.356	reverse	17
HyS0001	2090084	1.94	46	28	0.37	forward	12
HyS0001	2091588	2.06	51	33	0.573	reverse	7
HyS0001	2093816	3.69	44	41	0.734	forward	29
HyS0001	2094467	1.92	51	21	0.44	reverse	10
HyS0001	2094547	3.6	49	48	0.647	forward	22
HyS0001	2095244	1.63	68	21	0.287	reverse	5
HyS0001	2095258	2.16	68	33	0.359	reverse	16
HyS0001	2095508	1.58	49	22	0.19	forward	6
HyS0001	2095620	2.15	71	33	0.445	reverse	28
HyS0001	2095632	1.74	75	25	0.299	reverse	3
HyS0001	2098481	1.67	60	23	0.222	forward	9
HyS0001	2098495	1.97	58	26	0.372	reverse	4
HyS0001	2098601	1.59	65	23	0.573	forward	10
HyS0001	2099632	1.63	57	25	0.476	forward	7
HyS0001	2100238	2.23	59	34	0.423	reverse	4
HyS0001	2100240	1.6	57	20	0.315	forward	14
HyS0001	2101871	2.98	59	54	0.681	reverse	24
HyS0001	2102295	1.93	63	24	0.464	reverse	10
HyS0001	2102984	2.07	60	27	0.389	forward	17
HyS0001	2103995	1.58	64	21	0.144	forward	7
HyS0001	2104857	2.2	57	39	0.415	forward	8
HyS0001	2107896	2.14	64	40	0.37	forward	21
HyS0001	2107950	2.56	71	50	0.539	forward	4
HyS0001	2108102	3.21	61	52	0.606	reverse	23
HyS0001	2108817	1.59	61	21	0.175	reverse	3
HyS0001	2109400	1.55	64	20	0.371	forward	7
HyS0001	2109529	1.69	65	27	0.292	reverse	3
HyS0001	2109869	2.44	64	49	0.68	forward	37
HyS0001	2110581	1.56	66	20	0.089	reverse	8
HyS0001	2110702	1.6	68	20	0.217	forward	5
HyS0001	2111856	2.89	66	52	0.583	forward	36
HyS0001	2111976	2.21	67	39	0.378	forward	11
HyS0001	2113390	1.64	66	25	0.171	reverse	4
HyS0001	2113901	1.81	55	25	0.244	reverse	7
HyS0001	2115462	3.57	52	56	0.63	forward	30
HyS0001	2117357	1.99	42	26	0.381	forward	5
HyS0001	2117453	2.43	47	23	0.335	reverse	3
HyS0001	2117581	1.73	44	21	0.26	reverse	9
HyS0001	2119328	1.74	42	23	0.373	reverse	16
HyS0001	2121829	2.2	53	33	0.444	reverse	18
HyS0001	2122754	1.79	59	31	0.337	forward	15
HyS0001	2124510	2.29	60	34	0.408	reverse	20
HyS0001	2126614	1.79	30	20	0.567	forward	4
HyS0001	2127182	2.08	43	35	0.436	reverse	8
HyS0001	2142113	1.83	49	24	0.3	reverse	5
HyS0001	2142165	2.51	48	36	0.548	forward	24
HyS0001	2143325	2.94	48	38	0.595	reverse	17
HyS0001	2143689	2.29	46	44	0.5	reverse	8
HyS0001	2144641	1.85	43	24	0.592	reverse	29
HyS0001	2145160	1.86	31	20	0.38	forward	4
HyS0001	2145203	1.85	41	22	0.259	reverse	7
HyS0001	2146020	2.4	44	31	0.389	forward	4
HyS0001	2148608	1.84	61	29	0.248	forward	6
HyS0001	2148851	1.73	62	20	0.388	reverse	3
HyS0001	2148962	1.65	63	20	0.307	reverse	5
HyS0001	2149063	1.78	56	24	0.298	reverse	10
HyS0001	2150811	1.75	78	28	0.212	forward	8
HyS0001	2150846	1.71	81	30	0.319	forward	4
HyS0001	2151032	2.23	79	54	0.689	forward	17
HyS0001	2152223	2.41	76	42	0.38	forward	19
HyS0001	2152971	1.73	71	24	0.18	reverse	4
HyS0001	2156167	1.97	50	26	0.377	reverse	5
HyS0001	2157799	1.91	88	31	0.475	forward	22
HyS0001	2157974	2.35	86	48	0.45	forward	18
HyS0001	2158136	1.67	84	27	0.248	forward	6
HyS0001	2158486	2.61	69	61	0.47	reverse	19
HyS0001	2158560	2.06	70	28	0.752	reverse	27
HyS0001	2158626	2.05	71	32	0.286	reverse	13
HyS0001	2159033	1.64	87	25	0.248	forward	5
HyS0001	2159051	2.37	75	46	0.638	reverse	30
HyS0001	2161459	2.49	50	46	0.489	forward	22
HyS0001	2161521	1.73	51	28	0.23	forward	4
HyS0001	2162134	1.93	42	25	0.373	reverse	7
HyS0001	2162280	2.89	37	27	0.61	forward	22
HyS0001	2183517	1.78	35	21	0.246	forward	3
HyS0001	2191410	2.41	24	20	0.413	forward	3
HyS0001	2197884	2.8	54	45	0.707	reverse	11
HyS0001	2201335	2.24	74	40	0.291	reverse	9
HyS0001	2201967	1.75	86	26	0.419	reverse	8
HyS0001	2202480	1.62	75	26	0.189	forward	5
HyS0001	2202584	1.59	76	20	0.15	reverse	17
HyS0001	2203282	1.83	68	27	0.315	forward	4
HyS0001	2203729	2.31	66	38	0.341	forward	7
HyS0001	2204693	1.65	63	21	0.244	forward	7
HyS0001	2205079	3	56	43	0.533	forward	30
HyS0001	2205267	1.65	72	28	0.229	reverse	6
HyS0001	2206437	1.7	74	25	0.369	reverse	22
HyS0001	2206439	1.67	70	25	0.387	reverse	9
HyS0001	2209171	2.3	53	26	0.406	reverse	4
HyS0001	2210610	1.69	48	21	0.287	forward	4
HyS0001	2211418	1.92	52	27	0.275	reverse	13
HyS0001	2212892	1.82	57	36	0.246	reverse	13
HyS0001	2214166	2.15	72	34	0.405	reverse	15
HyS0001	2214356	1.53	75	23	0.163	forward	4
HyS0001	2214509	1.65	84	23	0.282	forward	15
HyS0001	2217178	1.91	47	25	0.65	forward	12
HyS0001	2227569	3.59	17	38	0.878	reverse	19
HyS0001	2227891	2.27	22	21	0.359	reverse	8
HyS0001	2230420	3.78	23	25	0.65	forward	3
HyS0001	2241480	1.78	50	25	0.453	reverse	4
HyS0001	2241639	3.08	44	47	0.707	forward	22
HyS0001	2241834	1.74	47	27	0.288	forward	23
HyS0001	2242825	2.08	42	23	0.334	forward	7
HyS0001	2242972	1.6	44	24	0.642	reverse	6
HyS0001	2243520	1.75	45	21	0.29	forward	8
HyS0001	2245917	2.93	45	39	0.69	reverse	29
HyS0001	2246199	1.63	53	20	0.284	forward	7
HyS0001	2246258	1.81	49	28	0.42	forward	4
HyS0001	2247126	3.52	44	39	0.519	reverse	15
HyS0001	2248372	2.14	43	27	0.316	forward	8
HyS0001	2250948	1.7	43	26	0.174	forward	6
HyS0001	2252669	2.46	40	27	0.456	reverse	11
HyS0001	2253099	2.01	38	30	0.384	reverse	5
HyS0001	2280264	2.3	25	22	0.549	forward	6
HyS0001	2280840	1.86	57	24	0.289	reverse	4
HyS0001	2290106	2.07	15	21	0.579	reverse	5
HyS0001	2291015	2.02	24	21	0.357	reverse	10
HyS0001	2292214	2.2	27	20	0.526	forward	4
HyS0001	2293238	3.29	32	29	0.75	reverse	20
HyS0001	2293789	2.83	25	34	0.643	reverse	7
HyS0001	2306087	2.03	161	63	0.364	forward	63
HyS0001	2306467	1.51	229	32	0.208	forward	17
HyS0001	2306542	1.54	241	37	0.258	forward	45
HyS0001	2306693	1.52	242	27	0.278	reverse	57
HyS0001	2306753	1.53	230	34	0.208	reverse	107
HyS0001	2306816	1.56	251	35	0.227	reverse	35
HyS0001	2307516	2.04	313	77	0.488	forward	26
HyS0001	2307871	1.53	304	37	0.219	reverse	16
HyS0001	2308946	1.52	397	42	0.247	reverse	64
HyS0001	2309194	1.75	410	56	0.232	reverse	32
HyS0001	2309725	1.55	458	33	0.268	reverse	45
HyS0001	2309901	1.71	460	50	0.466	reverse	153
HyS0001	2309965	1.53	465	46	0.129	reverse	28
HyS0001	2310457	1.71	496	58	0.418	reverse	47
HyS0001	2310507	1.52	505	44	0.141	reverse	14
HyS0001	2310834	1.51	515	46	0.107	reverse	14
HyS0001	2310842	1.59	526	52	0.179	reverse	32
HyS0001	2311111	2.43	569	118	0.461	reverse	235
HyS0001	2311198	1.69	547	64	0.518	reverse	66
HyS0001	2311829	1.62	561	58	0.208	forward	16
HyS0001	2311834	1.5	627	43	0.124	reverse	10
HyS0001	2311937	1.61	628	49	0.241	reverse	57
HyS0001	2312030	1.72	627	33	0.413	reverse	82
HyS0001	2314223	1.97	638	72	0.37	forward	69
HyS0001	2314278	1.54	651	28	0.289	reverse	23
HyS0001	2315144	1.6	581	54	0.281	reverse	30
HyS0001	2315250	1.68	569	67	0.203	forward	67
HyS0001	2315643	1.56	551	52	0.145	reverse	42
HyS0001	2317268	1.5	409	42	0.36	reverse	20
HyS0001	2318200	1.53	326	37	0.125	forward	18
HyS0001	2318721	1.65	293	46	0.28	forward	31
HyS0001	2319057	1.51	261	33	0.339	reverse	20
HyS0001	2320411	1.61	235	43	0.215	forward	4
HyS0001	2320588	1.64	174	35	0.16	reverse	9
HyS0001	2320656	1.64	187	40	0.327	reverse	4
HyS0001	2320688	1.78	182	54	0.29	reverse	11
HyS0001	2320952	2.37	215	65	0.753	forward	73
HyS0001	2320957	3.7	175	138	0.581	reverse	61
HyS0001	2321017	1.52	202	24	0.313	forward	30
HyS0001	2321329	1.52	168	32	0.068	reverse	4
HyS0001	2321482	1.83	189	46	0.29	forward	47
HyS0001	2321894	1.83	152	38	0.33	reverse	4
HyS0001	2322346	1.5	159	25	0.18	forward	11
HyS0001	2322617	1.56	155	30	0.227	forward	24
HyS0001	2322816	2.29	126	53	0.464	reverse	33
HyS0001	2323164	1.84	130	40	0.349	reverse	3
HyS0001	2323527	1.52	107	23	0.225	forward	3
HyS0001	2323529	2.05	99	45	0.233	reverse	5
HyS0001	2324732	1.55	438	47	0.107	forward	53
HyS0001	2324752	1.82	436	41	0.363	forward	143
HyS0001	2340539	2.77	12	23	0.809	reverse	6
HyS0001	2377784	2.63	18	25	0.523	reverse	19
HyS0001	2378376	2	28	27	0.283	forward	11
HyS0001	2378790	2.32	29	27	0.416	reverse	8
HyS0001	2379298	1.84	40	21	0.327	reverse	15
HyS0001	2379744	1.99	40	23	0.574	forward	9
HyS0001	2380099	2.39	47	32	0.71	forward	30
HyS0001	2380391	2.44	49	29	0.373	reverse	5
HyS0001	2380588	2.36	44	29	0.381	reverse	7
HyS0001	2380916	2.96	50	37	0.459	forward	8
HyS0001	2381279	1.89	51	26	0.483	forward	3
HyS0001	2382543	1.74	62	27	0.262	forward	12
HyS0001	2384175	1.76	75	27	0.214	reverse	5
HyS0001	2384331	4.25	73	61	0.609	reverse	55
HyS0001	2384897	2.44	69	46	0.495	forward	35
HyS0001	2386615	1.63	57	20	0.27	forward	5
HyS0001	2386623	1.93	53	23	0.18	forward	17
HyS0001	2386729	1.71	67	20	0.214	reverse	3
HyS0001	2386746	2.21	55	34	0.467	forward	28
HyS0001	2389142	1.79	50	25	0.465	forward	12
HyS0001	2389877	1.92	34	20	0.365	forward	9
HyS0001	2393373	3.73	18	30	0.791	forward	10
HyS0001	2412949	2.31	31	25	0.475	reverse	5
HyS0001	2413534	3.83	27	26	0.452	forward	6
HyS0001	2414522	2.17	28	22	0.568	forward	10
HyS0001	2416288	2.41	22	21	0.564	reverse	7
HyS0001	2420088	2.74	24	23	0.494	reverse	4
HyS0001	2424815	2.66	29	34	0.535	reverse	3
HyS0001	2425105	2.28	35	26	0.452	forward	5
HyS0001	2425746	1.86	42	24	0.583	reverse	3
HyS0001	2428144	2.21	58	35	0.275	reverse	10
HyS0001	2430435	1.51	91	21	0.277	forward	16
HyS0001	2431339	1.7	85	27	0.34	reverse	6
HyS0001	2431465	1.7	86	27	0.264	forward	7
HyS0001	2432200	1.71	71	29	0.214	reverse	5
HyS0001	2433351	1.97	73	36	0.495	forward	3
HyS0001	2437066	2.65	68	48	0.564	reverse	19
HyS0001	2437133	1.73	69	29	0.183	forward	8
HyS0001	2440872	2.03	96	40	0.39	reverse	23
HyS0001	2441664	1.69	90	23	0.33	reverse	4
HyS0001	2441851	1.94	87	29	0.366	reverse	16
HyS0001	2445067	1.56	54	20	0.277	forward	15
HyS0001	2448058	2.41	34	25	0.502	forward	7
HyS0001	2452476	1.89	38	23	0.51	reverse	9
HyS0001	2453639	1.82	57	23	0.326	reverse	9
HyS0001	2453654	1.91	51	22	0.258	forward	14
HyS0001	2453816	1.74	55	20	0.402	reverse	23
HyS0001	2453883	2.55	56	44	0.779	reverse	16
HyS0001	2456491	1.8	62	28	0.293	reverse	5
HyS0001	2457719	2.01	64	34	0.381	forward	33
HyS0001	2460410	2	65	36	0.407	reverse	10
HyS0001	2461831	1.91	97	38	0.372	reverse	8
HyS0001	2462298	1.59	119	27	0.233	reverse	14
HyS0001	2463477	1.52	119	23	0.163	reverse	9
HyS0001	2464049	2	106	46	0.299	reverse	3
HyS0001	2464642	1.58	91	26	0.264	forward	14
HyS0001	2466798	2.83	72	65	0.596	reverse	42
HyS0001	2467116	1.77	71	26	0.312	forward	9
HyS0001	2467461	1.93	74	33	0.512	reverse	4
HyS0001	2467466	1.76	75	25	0.259	forward	7
HyS0001	2467483	1.53	71	21	0.2	reverse	3
HyS0001	2467697	1.55	72	20	0.28	reverse	6
HyS0001	2468106	2.14	76	36	0.569	reverse	20
HyS0001	2468730	1.74	81	29	0.315	forward	6
HyS0001	2469376	2.17	75	35	0.361	forward	5
HyS0001	2470101	2.39	85	56	0.643	forward	36
HyS0001	2470699	1.61	81	24	0.22	forward	8
HyS0001	2471355	1.61	86	23	0.228	reverse	6
HyS0001	2471978	1.64	78	22	0.315	reverse	4
HyS0001	2473181	1.59	76	20	0.293	reverse	4
HyS0001	2474132	2.01	69	30	0.368	reverse	8
HyS0001	2475247	1.68	63	25	0.213	forward	4
HyS0001	2477255	2.82	44	42	0.691	forward	3
HyS0001	2477465	2.61	66	45	0.468	reverse	38
HyS0001	2478511	1.75	59	25	0.17	reverse	7
HyS0001	2480643	1.89	38	28	0.276	reverse	10
HyS0001	2484519	2.57	23	25	0.686	reverse	10
HyS0001	2484745	2.22	19	20	0.476	reverse	6
HyS0001	2487450	1.87	33	21	0.307	reverse	3
HyS0001	2488341	2.09	42	32	0.551	reverse	16
HyS0001	2491017	2.08	49	38	0.517	forward	16
HyS0001	2491134	2.47	45	45	0.586	forward	24
HyS0001	2492324	1.74	42	21	0.21	forward	3
HyS0001	2492335	1.68	42	20	0.678	forward	9
HyS0001	2492491	2.53	43	38	0.659	reverse	24
HyS0001	2492731	2.79	46	35	0.444	reverse	15
HyS0001	2493088	1.8	50	27	0.332	reverse	9
HyS0001	2493103	1.65	51	21	0.304	reverse	6
HyS0001	2500524	2.03	30	29	0.336	forward	10
HyS0001	2504067	3.25	48	42	0.544	forward	23
HyS0001	2505003	2.98	56	48	0.553	forward	9
HyS0001	2506371	2.56	66	53	1	reverse	33
HyS0001	2506572	1.75	64	28	0.237	reverse	11
HyS0001	2508412	1.96	72	36	0.323	reverse	18
HyS0001	2511488	1.72	75	31	0.218	forward	5
HyS0001	2516979	2.21	56	33	0.407	reverse	11
HyS0001	2518758	1.73	52	27	0.198	reverse	4
HyS0001	2518842	1.53	67	20	0.228	forward	3
HyS0001	2519630	2.35	62	38	0.425	reverse	13
HyS0001	2522435	1.79	51	25	0.273	reverse	19
HyS0001	2522844	1.75	49	23	0.293	forward	4
HyS0001	2522863	1.73	54	24	0.267	reverse	8
HyS0001	2522871	2.27	43	31	0.295	reverse	13
HyS0001	2523364	2.12	52	34	0.326	forward	5
HyS0001	2523451	2.26	51	33	0.477	forward	3
HyS0001	2525267	2.12	59	34	0.384	reverse	9
HyS0001	2526415	1.57	67	21	0.326	reverse	12
HyS0001	2526667	1.71	57	23	0.321	forward	5
HyS0001	2526859	3.39	64	55	0.804	reverse	16
HyS0001	2526883	2.26	58	36	0.693	forward	7
HyS0001	2527718	1.63	61	20	0.268	forward	5
HyS0001	2528095	2.34	74	51	0.558	reverse	35
HyS0001	2528669	1.93	72	35	0.649	reverse	19
HyS0001	2529407	1.84	63	39	0.309	reverse	5
HyS0001	2529495	1.63	64	20	0.292	reverse	13
HyS0001	2531224	3.63	81	83	0.857	forward	46
HyS0001	2532146	2.36	76	46	0.467	reverse	26
HyS0001	2533474	2.89	86	68	0.583	reverse	7
HyS0001	2533936	2.1	73	40	0.268	forward	15
HyS0001	2533964	2.64	48	41	0.449	reverse	3
HyS0001	2534214	1.85	59	28	0.392	forward	17
HyS0001	2534800	1.61	67	23	0.227	forward	7
HyS0001	2535107	2.38	68	50	0.46	forward	19
HyS0001	2541458	5.96	16	30	0.912	reverse	25
HyS0001	2541617	3.17	18	24	0.612	reverse	8
HyS0001	2557407	7.36	17	35	1	reverse	13
HyS0001	2559362	2.42	38	31	0.477	reverse	17
HyS0001	2559565	2.89	39	40	0.708	reverse	31
HyS0001	2562038	2.32	46	39	0.411	reverse	6
HyS0001	2563057	1.84	45	20	0.305	forward	4
HyS0001	2563064	1.67	61	25	0.293	reverse	3
HyS0001	2563233	1.87	65	28	0.344	reverse	6
HyS0001	2567236	1.7	38	23	0.176	reverse	6
HyS0001	2567245	2.42	37	29	0.587	reverse	5
HyS0001	2568986	3.47	47	48	0.64	reverse	26
HyS0001	2569036	1.61	48	20	0.195	reverse	4
HyS0001	2572780	2.62	30	31	0.541	forward	7
HyS0001	2575321	1.65	46	20	0.221	forward	6
HyS0001	2575893	2	50	38	0.354	forward	4
HyS0001	2578009	2.53	49	34	0.454	forward	4
HyS0001	2580008	2.12	46	29	0.335	forward	4
HyS0001	2580788	1.9	30	21	0.483	forward	4
HyS0001	2581074	1.71	123	37	0.281	forward	6
HyS0001	2581179	1.87	143	55	0.337	reverse	5
HyS0001	2582186	1.65	61	24	0.247	reverse	5
HyS0001	2592666	3.56	19	26	0.601	reverse	23
HyS0001	2593222	3.27	22	38	0.958	reverse	4
HyS0001	2594511	2.02	21	20	0.504	reverse	16
HyS0001	2600297	2.86	53	58	0.638	forward	37
HyS0001	2600299	2.48	53	47	0.468	forward	12
HyS0001	2601648	1.62	51	21	0.148	reverse	18
[truncated: 185,257 more rows]

## Sheet: Adult
Scaffold	Position	IPDRatio	Coverage	Score(Pval)	Frac	Direction	QV
HyS0001	44483	2.28	35	30	0.668	reverse	4
HyS0001	53368	2.21	14	25	0.834	reverse	9
HyS0001	54726	2.14	20	24	0.63	reverse	10
HyS0001	57149	1.83	39	23	0.665	forward	8
HyS0001	91567	2.19	75	39	0.426	forward	13
HyS0001	92862	1.85	68	32	0.48	forward	3
HyS0001	92899	1.74	58	24	0.31	reverse	9
HyS0001	94422	2.67	51	44	0.591	forward	6
HyS0001	106054	1.61	67	23	0.221	reverse	5
HyS0001	107569	3.53	51	53	0.78	reverse	13
HyS0001	108027	4.3	59	71	0.999	forward	46
HyS0001	108580	2.88	74	69	0.638	forward	23
HyS0001	108780	3.24	75	63	0.901	reverse	10
HyS0001	109510	2.05	103	48	0.516	forward	18
HyS0001	109605	2.32	92	48	0.491	forward	32
HyS0001	110369	4.15	67	80	0.746	reverse	36
HyS0001	112997	2.17	83	62	0.527	forward	38
HyS0001	115615	2.14	77	32	0.725	forward	16
HyS0001	115662	2.36	79	36	1	reverse	21
HyS0001	116213	2.37	82	56	0.532	reverse	22
HyS0001	116346	2.77	73	55	0.756	reverse	26
HyS0001	116948	2.38	64	42	0.899	reverse	37
HyS0001	117914	2.79	68	67	0.636	forward	35
HyS0001	120232	2.17	66	44	0.523	forward	18
HyS0001	124694	1.69	67	31	0.238	reverse	7
HyS0001	126242	2.4	84	52	0.437	forward	5
HyS0001	126701	1.78	93	35	0.356	forward	4
HyS0001	129825	2.25	92	46	0.583	reverse	11
HyS0001	137260	1.63	278	32	0.317	forward	8
HyS0001	142583	2.24	54	31	0.734	forward	10
HyS0001	145375	2.01	56	40	0.408	reverse	6
HyS0001	159321	2.44	26	25	0.563	forward	4
HyS0001	168290	4.61	20	25	0.872	forward	7
HyS0001	168427	3.54	23	29	0.685	reverse	5
HyS0001	174106	1.88	98	44	0.297	reverse	7
HyS0001	175599	1.73	82	28	0.357	forward	5
HyS0001	177339	1.94	92	42	0.309	reverse	22
HyS0001	177351	1.72	85	32	0.352	reverse	11
HyS0001	177862	1.88	97	39	0.388	reverse	9
HyS0001	180046	2.24	83	31	0.582	forward	25
HyS0001	183689	1.79	72	28	0.359	forward	8
HyS0001	185515	2.26	109	34	0.375	forward	21
HyS0001	188205	2.17	74	44	0.525	forward	15
HyS0001	194556	2.47	70	45	0.645	reverse	23
HyS0001	195165	2.1	82	39	0.56	reverse	10
HyS0001	196305	1.58	77	21	0.571	forward	11
HyS0001	196652	1.85	83	29	0.376	reverse	4
HyS0001	197232	2.04	75	28	0.477	forward	8
HyS0001	200777	3.08	85	82	0.634	reverse	32
HyS0001	201529	2.09	86	45	0.427	forward	14
HyS0001	205775	2.44	42	32	0.553	forward	5
HyS0001	206228	1.91	36	22	0.561	forward	4
HyS0001	261270	2.88	120	89	0.55	forward	58
HyS0001	261272	1.58	101	28	0.145	reverse	16
HyS0001	261388	1.59	99	22	0.375	reverse	5
HyS0001	261436	2.07	112	57	0.297	forward	27
HyS0001	261439	1.83	117	39	0.354	forward	39
HyS0001	261442	2	113	46	0.379	forward	26
HyS0001	261448	1.69	98	33	0.424	reverse	18
HyS0001	261450	1.54	90	22	0.372	reverse	11
HyS0001	261474	2.21	120	53	0.288	forward	13
HyS0001	261669	2.72	94	53	0.319	forward	26
HyS0001	262978	2.09	61	37	0.492	forward	16
HyS0001	317533	2.3	78	47	0.625	forward	20
HyS0001	328602	1.54	165	26	0.388	reverse	3
HyS0001	332329	1.87	66	36	0.43	reverse	8
HyS0001	338251	1.65	241	51	0.275	reverse	8
HyS0001	339473	1.78	70	28	0.462	reverse	6
HyS0001	340438	1.82	66	23	0.448	forward	4
HyS0001	343297	2.07	93	33	0.538	forward	6
HyS0001	344779	1.79	105	28	0.566	reverse	16
HyS0001	346748	1.94	98	29	0.682	reverse	7
HyS0001	353154	1.82	208	39	0.425	reverse	12
HyS0001	353875	1.75	178	42	0.319	forward	16
HyS0001	356661	1.98	137	53	0.296	reverse	4
HyS0001	357781	2.06	89	43	0.398	reverse	8
HyS0001	358421	4.36	78	76	0.903	reverse	59
HyS0001	367689	1.76	72	25	0.384	reverse	4
HyS0001	374766	2.33	46	32	0.4	reverse	6
HyS0001	377384	2.94	14	22	0.812	forward	6
HyS0001	385142	1.95	61	32	0.555	forward	9
HyS0001	388896	1.78	92	38	0.274	reverse	8
HyS0001	430099	2.05	63	40	0.357	reverse	6
HyS0001	431995	1.97	62	24	0.572	reverse	10
HyS0001	432480	1.64	69	27	0.217	forward	4
HyS0001	433895	2.1	78	49	0.557	reverse	18
HyS0001	435103	2.42	63	38	0.515	reverse	7
HyS0001	441853	1.57	57	23	0.409	forward	5
HyS0001	442455	2.41	72	55	0.469	reverse	15
HyS0001	446600	2.14	30	20	0.442	reverse	12
HyS0001	451965	1.7	63	28	0.408	forward	7
HyS0001	458269	2.56	110	62	0.662	reverse	23
HyS0001	458273	1.79	106	38	0.315	reverse	18
HyS0001	459508	1.86	80	28	0.445	reverse	4
HyS0001	462027	2.18	63	39	0.422	reverse	7
HyS0001	462640	1.83	46	24	0.445	forward	3
HyS0001	479909	2.08	34	24	1	forward	9
HyS0001	480516	2.05	40	31	0.416	reverse	7
HyS0001	505200	2.72	69	67	0.606	reverse	23
HyS0001	509386	1.62	90	26	0.355	reverse	18
HyS0001	509618	2.04	98	57	0.448	forward	42
HyS0001	509622	2.36	93	55	0.438	forward	43
HyS0001	509627	8.38	91	108	0.834	reverse	43
HyS0001	509698	2.39	90	39	0.639	reverse	10
HyS0001	509906	2.2	100	58	0.396	forward	24
HyS0001	509940	1.92	90	36	0.272	reverse	8
HyS0001	511500	2.01	94	43	0.44	forward	9
HyS0001	512556	2.48	84	44	0.513	forward	20
HyS0001	513882	3.28	75	77	0.821	reverse	16
HyS0001	514016	4.81	74	81	0.828	forward	49
HyS0001	515899	2.15	73	40	0.407	forward	3
HyS0001	519130	1.77	86	40	0.321	reverse	19
HyS0001	519801	4.56	74	31	0.254	forward	6
HyS0001	519824	1.94	68	43	0.437	reverse	9
HyS0001	520041	3.19	73	50	0.543	forward	30
HyS0001	520298	2.38	76	55	0.411	forward	4
HyS0001	523953	1.77	304	58	0.163	forward	23
HyS0001	524566	2.14	173	55	0.292	reverse	32
HyS0001	524649	1.78	336	57	0.247	forward	3
HyS0001	524878	1.66	332	48	0.162	reverse	8
HyS0001	525738	1.67	392	56	0.296	reverse	10
HyS0001	525760	1.53	394	44	0.197	reverse	9
HyS0001	525911	1.62	385	57	0.17	reverse	33
HyS0001	525957	1.53	385	38	0.142	forward	19
HyS0001	525959	1.78	357	56	0.229	forward	4
HyS0001	525995	1.9	438	86	0.222	forward	9
HyS0001	526035	1.77	393	69	0.164	reverse	20
HyS0001	526074	1.84	352	74	0.228	reverse	9
HyS0001	526147	1.57	381	44	0.125	reverse	25
HyS0001	526185	1.75	395	70	0.299	reverse	65
HyS0001	526673	2.11	409	110	0.319	forward	35
HyS0001	526692	1.79	376	68	0.227	forward	26
HyS0001	526816	2.03	308	81	0.249	forward	12
HyS0001	527353	1.72	426	57	0.121	forward	23
HyS0001	527409	1.61	350	47	0.231	reverse	15
HyS0001	527838	2.02	353	99	0.402	reverse	28
HyS0001	528677	1.65	274	29	0.397	reverse	32
HyS0001	528784	2.53	337	139	0.425	forward	83
HyS0001	529013	1.99	377	96	0.382	forward	100
HyS0001	529019	1.8	358	73	0.171	forward	4
HyS0001	529023	1.98	387	96	0.297	reverse	47
HyS0001	529238	2.11	371	88	0.361	reverse	53
HyS0001	529410	2.44	355	117	0.316	forward	41
HyS0001	529568	1.83	363	62	0.208	reverse	27
HyS0001	529604	1.78	350	55	0.141	reverse	14
HyS0001	532062	2.95	84	77	0.55	forward	46
HyS0001	533727	1.94	83	37	0.456	reverse	39
HyS0001	534298	1.98	74	44	0.451	forward	21
HyS0001	534873	2.41	78	69	0.651	forward	49
HyS0001	535437	1.57	77	22	0.259	forward	6
HyS0001	537896	1.99	96	47	0.262	reverse	7
HyS0001	542612	2.04	150	44	0.232	forward	7
HyS0001	590564	2.49	27	27	0.539	reverse	8
HyS0001	615231	2.37	133	65	0.4	reverse	31
HyS0001	616097	1.67	137	31	0.302	reverse	6
HyS0001	616274	1.8	139	48	0.31	reverse	6
HyS0001	633610	3.75	26	42	0.881	reverse	19
HyS0001	639509	2.26	128	58	0.523	forward	18
HyS0001	639852	1.97	119	45	0.342	reverse	5
HyS0001	641301	2.42	80	48	0.725	forward	20
HyS0001	643090	1.85	86	26	0.37	forward	9
HyS0001	643703	1.59	82	24	0.339	forward	3
HyS0001	647117	1.66	86	20	0.392	forward	5
HyS0001	654906	1.89	87	32	0.455	reverse	7
HyS0001	655786	1.9	151	52	0.591	forward	4
HyS0001	656691	2.03	284	74	0.282	forward	27
HyS0001	660657	2.55	496	180	0.399	forward	129
HyS0001	660695	1.6	362	47	0.239	reverse	37
HyS0001	660697	1.59	517	53	0.284	reverse	36
HyS0001	660784	2.73	373	107	0.528	reverse	131
HyS0001	660785	3.24	423	137	0.245	reverse	13
HyS0001	660802	1.52	465	48	0.113	forward	3
HyS0001	661041	1.57	533	54	0.155	forward	4
HyS0001	661048	1.89	537	101	0.354	reverse	81
HyS0001	661159	2.2	574	144	0.32	forward	76
HyS0001	661753	1.9	596	106	0.245	reverse	26
HyS0001	661779	1.94	593	117	0.241	forward	57
HyS0001	661784	1.7	568	75	0.16	reverse	23
HyS0001	662061	1.69	634	81	0.147	reverse	17
HyS0001	662173	1.51	608	51	0.123	reverse	5
HyS0001	662554	1.5	440	39	0.098	reverse	23
HyS0001	662560	1.64	545	70	0.229	reverse	69
HyS0001	662986	2.3	234	79	0.481	forward	20
HyS0001	663549	1.64	136	36	0.404	forward	5
HyS0001	664769	1.86	82	40	0.241	reverse	4
HyS0001	672487	2.64	88	63	0.68	forward	44
HyS0001	676891	3.46	93	89	0.612	forward	64
HyS0001	678044	1.94	95	42	0.452	reverse	21
HyS0001	678496	2.25	101	66	0.596	forward	21
HyS0001	680652	2.14	99	35	0.447	reverse	5
HyS0001	682953	2.73	90	69	0.503	forward	36
HyS0001	683552	2.18	86	48	0.311	forward	6
HyS0001	683692	1.62	71	25	0.245	reverse	14
HyS0001	684369	1.86	122	44	0.428	reverse	14
HyS0001	685156	2.05	122	63	0.301	forward	12
HyS0001	685454	2.18	126	79	0.585	reverse	42
HyS0001	685538	3.12	117	89	0.732	reverse	58
HyS0001	686091	2.08	103	50	0.3	forward	10
HyS0001	686402	2.37	103	74	0.588	forward	6
HyS0001	686897	1.6	105	25	0.4	forward	3
HyS0001	688463	2.03	81	53	0.531	reverse	7
HyS0001	691461	2.73	76	59	0.664	forward	4
HyS0001	691730	2.41	86	71	0.675	reverse	19
HyS0001	693908	1.91	80	40	0.397	reverse	8
HyS0001	697268	2.29	78	38	0.287	reverse	4
HyS0001	698727	1.92	70	39	0.361	reverse	7
HyS0001	699209	1.85	85	42	0.403	forward	3
HyS0001	700007	2.06	82	31	0.565	reverse	15
HyS0001	702576	4.05	157	99	0.501	reverse	75
HyS0001	705278	1.56	574	52	0.219	forward	24
HyS0001	705280	1.7	499	68	0.218	forward	7
HyS0001	705534	1.68	477	67	0.211	forward	55
HyS0001	706276	1.83	599	92	0.361	forward	42
HyS0001	706540	1.59	90	23	0.285	forward	7
HyS0001	710533	1.76	92	27	0.331	forward	8
HyS0001	712622	1.5	66	21	0.256	forward	3
HyS0001	712979	2.66	256	129	0.432	reverse	91
HyS0001	713939	2.22	204	81	0.311	reverse	17
HyS0001	715448	1.65	185	41	0.219	forward	4
HyS0001	726763	1.9	91	31	0.471	reverse	5
HyS0001	729127	2.1	66	25	0.695	forward	4
HyS0001	730422	2.34	81	36	0.571	reverse	4
HyS0001	730466	2.44	74	48	0.645	reverse	24
HyS0001	730596	2.43	57	46	0.636	reverse	21
HyS0001	730726	1.91	83	36	0.451	reverse	8
HyS0001	735173	1.59	84	21	0.356	forward	8
HyS0001	737637	1.79	63	25	0.384	reverse	4
HyS0001	739090	2.17	97	47	0.38	reverse	12
HyS0001	739157	2.18	155	67	0.449	forward	16
HyS0001	739911	1.75	173	46	0.399	reverse	17
HyS0001	740123	2.33	141	48	0.283	forward	25
HyS0001	740358	1.75	63	25	0.223	reverse	6
HyS0001	743196	1.72	67	27	0.317	reverse	4
HyS0001	743860	1.55	69	25	0.182	reverse	7
HyS0001	744034	2.13	65	41	0.449	reverse	8
HyS0001	746045	2.23	99	38	0.348	forward	12
HyS0001	747546	1.56	176	34	0.277	reverse	4
HyS0001	755474	2.27	77	65	0.499	forward	4
HyS0001	755483	2.67	70	59	0.603	reverse	25
HyS0001	759931	2.2	111	55	0.518	forward	31
HyS0001	761841	2.61	74	45	0.754	forward	16
HyS0001	761902	2.79	78	63	0.551	forward	8
HyS0001	761911	2.93	72	72	0.648	reverse	37
HyS0001	762075	1.92	80	43	0.482	forward	11
HyS0001	763103	1.57	69	21	0.226	forward	4
HyS0001	763649	2.57	79	55	0.561	reverse	16
HyS0001	773273	1.87	268	64	0.382	forward	15
HyS0001	774245	2.6	224	117	0.459	forward	63
HyS0001	776402	2.03	56	28	0.562	forward	13
HyS0001	777120	1.83	66	28	0.344	forward	9
HyS0001	777152	1.91	68	30	0.381	forward	4
HyS0001	777635	2.48	65	36	0.473	reverse	7
HyS0001	779145	2.91	68	72	0.713	forward	52
HyS0001	780280	2.34	252	125	0.426	forward	65
HyS0001	780394	1.67	248	34	0.348	forward	17
HyS0001	780419	1.82	240	64	0.251	reverse	22
HyS0001	780840	1.9	285	58	0.222	reverse	24
HyS0001	781263	1.82	301	67	0.314	forward	20
HyS0001	781522	2.13	286	85	0.473	reverse	48
HyS0001	781592	2.18	274	97	0.303	reverse	47
HyS0001	781861	2.37	293	102	0.462	forward	47
HyS0001	782147	2.52	125	74	0.556	reverse	9
HyS0001	785258	2	60	34	0.435	reverse	6
HyS0001	786394	1.68	73	25	0.265	forward	8
HyS0001	786975	3.36	68	73	0.779	forward	53
HyS0001	788226	1.68	84	29	0.373	forward	3
HyS0001	789945	2.08	70	39	0.397	forward	9
HyS0001	790942	1.9	66	34	0.455	forward	7
HyS0001	792456	4.13	75	61	0.676	forward	27
HyS0001	793675	1.86	80	33	0.225	forward	5
HyS0001	793760	2.11	64	39	0.616	reverse	21
HyS0001	796536	1.8	82	36	0.404	forward	16
HyS0001	801316	1.69	83	33	0.155	forward	3
HyS0001	802816	1.99	86	42	0.437	reverse	5
HyS0001	806736	2.27	63	49	0.609	reverse	3
HyS0001	810494	1.76	51	21	0.354	reverse	11
HyS0001	811445	2.17	69	39	0.52	forward	11
HyS0001	814888	1.53	76	23	0.358	forward	5
HyS0001	815369	1.58	86	24	0.384	reverse	9
HyS0001	816775	1.89	86	23	0.445	forward	5
HyS0001	821969	2.37	72	47	0.384	reverse	6
HyS0001	822071	1.98	71	28	0.503	reverse	8
HyS0001	825368	2.19	112	54	0.571	forward	18
HyS0001	826319	2.01	242	63	0.284	forward	25
HyS0001	826677	2.27	221	83	0.344	forward	27
HyS0001	826799	1.96	237	54	0.177	forward	15
HyS0001	827734	1.7	210	49	0.231	forward	4
HyS0001	828382	3.65	200	113	0.424	reverse	90
HyS0001	829122	1.67	152	33	0.411	forward	5
HyS0001	829248	2.34	163	86	0.472	forward	27
HyS0001	829460	1.97	153	48	0.247	forward	14
HyS0001	832263	2.23	85	38	0.633	forward	8
HyS0001	838043	2.3	66	32	0.62	reverse	8
HyS0001	843223	3.12	82	74	0.529	forward	46
HyS0001	846455	2.16	54	40	0.537	forward	4
HyS0001	855105	3.95	14	21	0.752	forward	3
HyS0001	856266	3.45	31	37	0.667	reverse	11
HyS0001	860868	1.89	67	33	0.462	forward	8
HyS0001	860958	2.12	87	37	0.659	reverse	23
HyS0001	870523	2.96	70	38	0.384	forward	21
HyS0001	872424	1.94	83	42	0.464	reverse	24
HyS0001	873817	1.84	68	20	0.431	forward	4
HyS0001	875201	1.84	68	27	0.381	reverse	4
HyS0001	876308	2.22	53	29	0.391	forward	14
HyS0001	896040	1.93	74	36	0.479	reverse	13
HyS0001	897843	1.96	81	37	0.481	reverse	15
HyS0001	899431	2.88	93	64	0.58	reverse	26
HyS0001	900427	1.72	101	36	0.221	reverse	10
HyS0001	901963	1.9	106	47	0.359	reverse	10
HyS0001	902692	1.96	104	51	0.469	forward	3
HyS0001	902810	2.44	102	43	0.663	forward	35
HyS0001	904267	1.5	100	20	0.333	forward	6
HyS0001	905474	1.92	120	27	0.543	reverse	4
HyS0001	908937	2.11	97	44	0.426	reverse	4
HyS0001	911509	1.8	77	31	0.259	reverse	9
HyS0001	911597	1.85	76	31	0.281	reverse	3
HyS0001	911743	1.87	74	31	0.365	reverse	10
HyS0001	911801	1.87	76	28	0.26	reverse	5
HyS0001	911861	1.99	78	39	0.304	reverse	7
HyS0001	911950	1.97	73	33	0.387	reverse	10
HyS0001	912185	2.33	72	46	0.451	reverse	12
HyS0001	912215	2.17	71	39	0.366	reverse	18
HyS0001	912508	2.09	58	33	0.325	reverse	9
HyS0001	912537	2.6	61	47	0.508	reverse	23
HyS0001	912566	2.67	58	50	0.507	reverse	19
HyS0001	912740	2.06	58	31	0.407	reverse	4
HyS0001	912800	2.34	56	44	0.447	reverse	10
HyS0001	912858	2.35	56	38	0.381	reverse	14
HyS0001	912946	2.68	58	48	0.53	reverse	16
HyS0001	912975	2.21	57	39	0.446	reverse	8
HyS0001	913005	3.42	53	54	0.615	reverse	18
HyS0001	913035	2.62	56	43	0.526	reverse	17
HyS0001	913064	2.68	58	43	0.469	reverse	11
HyS0001	913182	2.9	60	51	0.558	reverse	25
HyS0001	913330	2.77	57	46	0.532	reverse	22
HyS0001	913390	2.59	54	43	0.448	reverse	10
HyS0001	913420	2.43	55	41	0.441	reverse	14
HyS0001	913450	2.71	58	44	0.519	reverse	13
HyS0001	913539	2.51	59	44	0.51	reverse	11
HyS0001	917080	2.37	64	35	0.763	reverse	28
HyS0001	917787	1.9	75	25	0.683	forward	5
HyS0001	922199	2.57	160	93	0.437	forward	60
HyS0001	924507	2.11	96	41	0.365	reverse	19
HyS0001	924561	2.34	83	61	0.635	forward	13
HyS0001	925337	2.86	99	63	0.662	reverse	34
HyS0001	931779	1.56	90	26	0.23	forward	5
HyS0001	933025	1.55	128	26	0.19	forward	5
HyS0001	936449	2.29	208	79	0.324	reverse	30
HyS0001	936503	2.08	213	72	0.324	forward	24
HyS0001	947142	2.76	13	21	1	reverse	15
HyS0001	947221	4.4	13	23	0.852	reverse	12
HyS0001	973433	2.95	13	26	0.755	forward	4
HyS0001	986488	2.6	79	66	0.691	forward	34
HyS0001	988522	4.07	101	109	0.863	reverse	49
HyS0001	988871	2.36	90	56	0.384	forward	31
HyS0001	988876	2.06	106	54	0.64	reverse	28
HyS0001	990319	2.35	87	66	0.629	reverse	30
HyS0001	994564	1.89	83	33	0.433	forward	12
HyS0001	995053	1.97	85	37	0.468	reverse	3
HyS0001	998668	2.01	63	31	0.53	reverse	18
HyS0001	999529	2.4	55	33	0.356	reverse	5
HyS0001	1001190	1.89	240	65	0.384	reverse	33
HyS0001	1001580	1.55	266	30	0.28	reverse	4
HyS0001	1008030	1.61	111	31	0.159	forward	3
HyS0001	1008263	1.81	108	31	0.493	reverse	4
HyS0001	1011266	2.94	43	46	0.632	forward	10
HyS0001	1051470	1.87	144	39	0.384	reverse	3
HyS0001	1055157	1.76	52	24	0.616	forward	10
HyS0001	1067548	3.82	35	42	0.806	reverse	19
HyS0001	1083979	2.42	28	23	0.745	forward	16
HyS0001	1086445	3.63	47	36	0.759	reverse	5
HyS0001	1104023	2.35	66	39	0.349	reverse	14
HyS0001	1104336	2.81	72	53	0.494	reverse	18
HyS0001	1104936	1.94	73	40	0.388	reverse	6
HyS0001	1108499	1.8	84	34	0.309	forward	6
HyS0001	1115132	7.23	41	76	0.911	forward	68
HyS0001	1115794	2.81	35	40	0.73	forward	6
HyS0001	1116091	2.73	38	35	0.489	forward	19
HyS0001	1117650	2.48	68	44	0.446	forward	18
HyS0001	1135039	1.87	49	42	0.275	reverse	5
HyS0001	1135230	1.97	57	34	0.504	reverse	8
HyS0001	1135778	2.37	48	38	0.519	forward	9
HyS0001	1137296	2.17	96	51	0.505	reverse	16
HyS0001	1137541	1.75	93	30	0.441	reverse	5
HyS0001	1145789	1.61	37	20	0.135	forward	4
HyS0001	1151134	2.06	31	25	0.575	forward	9
HyS0001	1152702	1.64	55	22	0.345	forward	6
HyS0001	1152830	2.2	58	39	0.464	reverse	7
HyS0001	1153591	1.58	69	21	0.177	reverse	3
HyS0001	1154923	2.97	79	67	0.606	reverse	29
HyS0001	1164497	2.04	72	45	0.476	forward	5
HyS0001	1167404	1.82	77	34	0.285	forward	12
HyS0001	1169898	7.3	74	43	0.39	forward	18
HyS0001	1175719	2.51	85	54	0.49	forward	18
HyS0001	1175936	2.29	87	47	0.348	forward	7
HyS0001	1177858	1.75	92	29	0.353	reverse	6
HyS0001	1182221	2.35	100	63	0.666	forward	39
HyS0001	1183603	2.58	99	57	0.608	forward	54
HyS0001	1183607	2.04	101	36	0.514	forward	35
HyS0001	1188053	1.87	79	25	0.534	reverse	13
HyS0001	1188479	2.18	85	36	0.317	forward	7
HyS0001	1189000	2.44	77	67	0.501	forward	16
HyS0001	1189387	2.05	65	30	0.454	forward	17
HyS0001	1189615	2.9	68	69	0.911	forward	4
HyS0001	1189727	1.74	74	27	0.424	forward	27
HyS0001	1190059	2.65	74	57	0.587	forward	14
HyS0001	1191079	2.25	64	57	0.66	forward	16
HyS0001	1191182	1.99	67	32	0.291	forward	7
HyS0001	1199362	2.88	19	24	0.462	reverse	10
HyS0001	1201327	2.12	47	37	0.498	forward	11
HyS0001	1201663	2.37	55	46	0.586	forward	13
HyS0001	1206230	2.72	88	52	0.695	forward	39
HyS0001	1207084	2.12	90	53	0.437	forward	8
HyS0001	1210864	4.9	76	49	0.475	forward	11
HyS0001	1212479	1.77	84	33	0.432	reverse	19
HyS0001	1213086	1.86	75	35	0.434	forward	8
HyS0001	1213399	1.94	77	30	0.482	reverse	4
HyS0001	1218516	2.1	62	38	0.459	forward	7
HyS0001	1220498	6.83	36	57	0.985	forward	7
HyS0001	1221500	2.06	33	22	0.336	reverse	3
HyS0001	1221610	13.76	21	24	0.579	forward	5
HyS0001	1224702	2.95	18	29	0.959	forward	11
HyS0001	1247420	1.87	40	22	0.556	reverse	3
HyS0001	1247527	1.63	42	22	0.342	reverse	4
HyS0001	1249057	1.94	64	34	0.51	reverse	7
HyS0001	1249547	1.93	68	32	0.302	reverse	3
HyS0001	1250122	1.93	64	32	0.34	forward	10
HyS0001	1251507	1.74	74	23	0.338	reverse	8
HyS0001	1254288	1.64	73	27	0.4	forward	5
HyS0001	1258328	1.96	71	24	0.542	forward	9
HyS0001	1280354	1.99	51	27	0.541	reverse	24
HyS0001	1287243	2.1	59	29	0.336	reverse	3
HyS0001	1289581	5.01	64	68	0.736	forward	40
HyS0001	1289586	2.43	64	46	0.506	reverse	21
HyS0001	1289590	2.17	65	52	0.579	reverse	14
HyS0001	1291799	2.27	45	38	0.635	reverse	14
HyS0001	1292904	1.98	37	22	0.717	forward	4
HyS0001	1292989	2.69	31	30	0.597	forward	12
HyS0001	1292993	4.46	30	51	0.985	forward	27
HyS0001	1309116	3.28	20	25	0.631	reverse	6
HyS0001	1315663	2.16	54	34	0.399	forward	6
HyS0001	1316331	4.4	60	64	0.629	reverse	32
HyS0001	1316902	2.51	57	44	0.884	forward	30
HyS0001	1317137	2.07	70	33	0.375	reverse	10
HyS0001	1318055	2.14	72	51	0.44	forward	11
HyS0001	1318338	1.87	76	37	0.267	reverse	4
HyS0001	1319005	1.74	78	35	0.34	reverse	4
HyS0001	1319244	2.17	67	41	0.623	forward	28
HyS0001	1326060	3.61	78	84	0.635	reverse	49
HyS0001	1327282	1.76	60	26	0.549	forward	5
HyS0001	1330226	1.75	79	24	0.483	forward	6
HyS0001	1336791	2.62	97	65	0.702	reverse	40
HyS0001	1336927	1.93	102	46	0.404	forward	10
HyS0001	1337005	3.13	108	74	0.685	reverse	55
HyS0001	1337060	4.6	105	132	0.953	forward	52
HyS0001	1337883	2.37	89	53	0.637	forward	34
HyS0001	1344207	1.72	95	32	0.238	reverse	4
HyS0001	1344523	1.96	89	38	0.429	reverse	15
HyS0001	1346049	1.99	100	45	0.47	reverse	20
HyS0001	1350735	1.81	87	39	0.329	forward	6
HyS0001	1353055	1.75	89	34	0.349	reverse	9
HyS0001	1355179	2.13	89	57	0.351	forward	10
HyS0001	1358245	2.48	75	54	0.435	reverse	42
HyS0001	1361475	1.8	73	32	0.337	reverse	5
HyS0001	1363367	1.88	80	29	0.37	forward	4
HyS0001	1364673	2.08	77	44	0.388	reverse	8
HyS0001	1364675	1.69	80	27	0.271	reverse	8
HyS0001	1367858	1.68	85	33	0.183	forward	3
HyS0001	1368932	1.73	89	35	0.304	forward	6
HyS0001	1369315	1.58	84	21	0.353	reverse	5
HyS0001	1376115	1.87	37	25	0.428	forward	15
HyS0001	1410146	3.09	20	31	0.919	forward	12
HyS0001	1411947	2.1	29	27	0.397	reverse	6
HyS0001	1443603	2.42	59	44	0.475	reverse	10
HyS0001	1446965	1.65	78	23	0.28	reverse	7
HyS0001	1452068	1.8	110	37	0.297	reverse	5
HyS0001	1463335	2.15	105	56	0.58	forward	11
HyS0001	1464446	1.98	92	34	0.619	forward	11
HyS0001	1465064	1.88	81	36	0.302	forward	3
HyS0001	1465319	3.11	83	67	0.71	reverse	34
HyS0001	1467390	2.17	93	48	0.364	forward	7
HyS0001	1468065	1.84	88	31	0.552	forward	3
HyS0001	1471311	1.68	68	22	0.352	forward	4
HyS0001	1472864	3.46	42	56	0.745	reverse	23
HyS0001	1472866	2.57	42	45	0.555	reverse	4
HyS0001	1473141	2.79	40	38	0.645	reverse	11
HyS0001	1473371	2.19	40	25	0.613	forward	6
HyS0001	1474382	2.71	23	31	0.778	forward	11
HyS0001	1486891	1.99	51	23	0.365	reverse	3
HyS0001	1499371	2.81	83	49	0.43	forward	10
HyS0001	1506046	1.75	74	31	0.294	reverse	10
HyS0001	1510905	1.72	91	25	0.548	forward	4
HyS0001	1513085	1.75	97	25	0.407	reverse	17
HyS0001	1513671	2.19	87	45	0.429	forward	10
HyS0001	1520046	1.89	71	40	0.265	reverse	6
HyS0001	1521851	1.98	43	36	0.284	forward	4
HyS0001	1534326	2.27	51	26	0.469	forward	7
HyS0001	1537987	2.03	85	38	0.275	forward	3
HyS0001	1538921	1.88	94	39	0.295	forward	15
HyS0001	1540285	1.67	78	25	0.568	reverse	17
HyS0001	1542793	3.93	71	84	0.734	forward	70
HyS0001	1543515	2.07	73	28	0.362	forward	8
HyS0001	1547854	1.62	69	23	0.327	forward	11
HyS0001	1548326	2.83	66	53	0.984	reverse	25
HyS0001	1549432	2.25	53	34	0.447	forward	9
HyS0001	1552137	1.75	80	33	0.375	reverse	10
HyS0001	1552444	2.45	83	49	0.397	forward	4
HyS0001	1552755	2.37	75	35	0.495	reverse	8
HyS0001	1554118	2.1	77	38	0.436	forward	6
HyS0001	1563552	2.27	14	23	0.744	reverse	15
HyS0001	1567755	1.93	76	30	0.444	forward	8
HyS0001	1568812	2.55	92	84	0.696	reverse	33
HyS0001	1574010	1.65	94	27	0.258	reverse	6
HyS0001	1575350	2.61	82	49	0.707	reverse	35
HyS0001	1575696	1.9	76	37	0.311	reverse	3
HyS0001	1575952	2.27	78	43	0.372	reverse	7
HyS0001	1580557	1.55	72	22	0.163	forward	3
HyS0001	1585053	1.51	93	21	0.413	forward	5
HyS0001	1585651	1.89	92	31	0.424	reverse	10
HyS0001	1586714	1.92	87	41	0.339	forward	5
HyS0001	1587697	2.66	94	61	0.481	forward	34
HyS0001	1588141	1.96	95	41	0.381	reverse	30
HyS0001	1588706	1.94	91	48	0.38	reverse	19
HyS0001	1593298	1.65	88	27	0.158	reverse	15
HyS0001	1593910	1.73	102	33	0.233	reverse	3
HyS0001	1595422	2.41	105	48	0.335	reverse	16
HyS0001	1596464	2.08	97	46	0.308	forward	4
HyS0001	1598517	8.67	82	69	0.563	forward	40
HyS0001	1598975	1.77	104	38	0.238	reverse	3
HyS0001	1599732	2.97	91	71	0.538	forward	36
HyS0001	1600319	1.81	109	35	0.517	reverse	8
HyS0001	1600411	6.3	96	53	0.395	forward	5
HyS0001	1601397	1.7	97	36	0.454	forward	4
HyS0001	1601755	2.68	90	31	0.261	forward	6
HyS0001	1603399	2.23	99	49	0.359	forward	12
HyS0001	1604391	1.8	99	39	0.439	reverse	9
HyS0001	1604482	2.01	95	40	0.309	reverse	14
HyS0001	1604502	2.32	112	48	0.702	forward	14
HyS0001	1604529	1.74	114	27	0.657	forward	12
HyS0001	1607829	2.41	75	35	0.579	forward	6
HyS0001	1611497	3.56	60	73	0.817	forward	42
HyS0001	1613729	1.6	74	28	0.279	reverse	5
HyS0001	1620403	2.21	71	37	0.416	reverse	16
HyS0001	1626951	1.95	90	33	0.486	reverse	20
HyS0001	1627370	3.05	92	73	0.521	reverse	52
HyS0001	1627483	2.82	87	61	0.441	forward	9
HyS0001	1628226	3.87	93	101	0.712	forward	3
HyS0001	1628228	3.87	97	139	0.818	forward	58
HyS0001	1628230	4.19	97	113	0.861	reverse	99
HyS0001	1628231	2.18	97	65	0.443	forward	33
HyS0001	1628232	3.45	74	85	0.742	reverse	60
HyS0001	1628233	3.18	96	96	0.667	reverse	67
HyS0001	1628236	4.51	96	130	0.908	reverse	124
HyS0001	1628717	3.45	91	79	0.654	forward	65
HyS0001	1628746	1.9	96	42	0.29	forward	17
HyS0001	1628898	1.88	99	37	0.237	reverse	28
HyS0001	1630909	1.62	97	31	0.184	forward	8
HyS0001	1636064	1.71	50	25	0.27	forward	4
HyS0001	1636390	2.37	58	35	0.508	reverse	18
HyS0001	1638303	2.69	20	23	0.547	forward	4
HyS0001	1647671	1.65	228	50	0.132	forward	13
HyS0001	1648882	2.78	280	108	0.688	reverse	100
HyS0001	1650146	2.55	476	135	0.656	forward	115
HyS0001	1650290	1.81	348	64	0.124	reverse	8
HyS0001	1650586	1.88	584	110	0.355	forward	17
HyS0001	1650784	1.53	622	49	0.162	reverse	5
HyS0001	1651234	1.65	537	62	0.241	reverse	50
HyS0001	1651237	1.55	522	49	0.275	reverse	9
HyS0001	1651294	4.19	615	482	0.715	forward	445
HyS0001	1651843	2.26	508	121	0.566	reverse	102
HyS0001	1652614	2.72	143	89	0.532	reverse	42
HyS0001	1652685	2.15	204	83	0.413	forward	29
HyS0001	1652711	4.26	242	188	0.619	forward	138
HyS0001	1652836	1.99	283	75	0.199	reverse	28
HyS0001	1652847	3.14	290	152	0.524	forward	122
HyS0001	1652896	1.54	312	41	0.176	forward	19
HyS0001	1653173	1.71	298	61	0.268	reverse	21
HyS0001	1653328	1.52	345	44	0.147	forward	16
HyS0001	1654094	2.28	271	128	0.54	forward	67
HyS0001	1654338	2.34	153	64	0.283	reverse	16
HyS0001	1660224	2.43	286	120	0.456	reverse	65
HyS0001	1660267	2.66	309	121	0.367	forward	42
HyS0001	1660751	1.66	281	48	0.234	forward	4
HyS0001	1661252	2.06	386	100	0.389	forward	75
HyS0001	1661253	2.09	348	76	0.18	forward	3
HyS0001	1661428	2.4	366	150	0.466	reverse	84
HyS0001	1661503	1.77	408	82	0.28	forward	30
HyS0001	1661531	1.97	402	103	0.21	reverse	37
HyS0001	1661703	2.68	365	152	0.342	forward	71
HyS0001	1662081	1.58	397	44	0.185	reverse	12
HyS0001	1662104	1.58	376	47	0.107	reverse	6
HyS0001	1662172	2.38	381	135	0.346	reverse	61
HyS0001	1662828	1.83	458	77	0.372	reverse	29
HyS0001	1662889	2.47	418	114	0.579	reverse	101
HyS0001	1663090	3.23	349	212	0.524	reverse	176
HyS0001	1664842	2.39	120	54	0.365	reverse	6
HyS0001	1671409	2.33	167	57	0.273	forward	5
HyS0001	1675423	1.68	117	30	0.379	forward	9
HyS0001	1675893	1.85	101	42	0.396	forward	7
HyS0001	1679362	1.6	96	23	0.481	forward	14
HyS0001	1681158	1.52	81	22	0.304	forward	23
HyS0001	1684690	1.59	184	34	0.215	forward	20
HyS0001	1684806	1.88	211	61	0.304	forward	32
HyS0001	1685197	1.75	299	54	0.26	forward	22
HyS0001	1685396	1.64	324	50	0.149	reverse	21
HyS0001	1685420	1.65	369	49	0.168	reverse	11
HyS0001	1685812	1.97	362	92	0.224	forward	3
HyS0001	1685883	2.04	398	96	0.255	forward	34
HyS0001	1685979	1.81	378	70	0.315	reverse	28
HyS0001	1686598	1.67	482	62	0.16	forward	15
HyS0001	1687384	2.52	475	164	0.397	forward	107
HyS0001	1687385	2.24	389	91	0.191	forward	88
HyS0001	1687396	1.68	483	66	0.141	forward	22
HyS0001	1691238	1.67	60	20	0.443	reverse	10
HyS0001	1692186	1.89	251	65	0.214	reverse	27
HyS0001	1692483	2.2	232	96	0.336	reverse	37
HyS0001	1692505	1.75	285	60	0.183	forward	8
HyS0001	1698838	2.4	57	42	0.436	reverse	4
HyS0001	1700594	1.91	81	32	0.423	forward	3
HyS0001	1706751	4.69	54	74	0.962	forward	47
HyS0001	1706804	2.14	56	41	0.372	reverse	4
HyS0001	1706896	2	67	26	0.266	forward	11
HyS0001	1707010	2.51	101	62	0.536	forward	42
HyS0001	1707012	5.71	18	20	0.612	forward	27
HyS0001	1707177	2.46	117	75	0.438	forward	42
HyS0001	1707178	5.53	27	28	0.664	forward	13
HyS0001	1707254	2.22	143	64	0.385	reverse	7
HyS0001	1707319	1.88	127	55	0.304	forward	5
HyS0001	1707532	3.14	122	97	0.576	forward	70
HyS0001	1707576	2.42	160	82	0.315	forward	8
HyS0001	1707577	2.32	42	27	0.404	forward	17
HyS0001	1707581	2.88	180	129	0.525	forward	85
HyS0001	1707658	1.92	207	59	0.196	reverse	20
HyS0001	1708304	1.98	258	90	0.241	reverse	17
HyS0001	1708363	2.19	241	106	0.405	reverse	63
HyS0001	1708478	3.99	243	215	0.681	forward	193
HyS0001	1708480	1.65	263	49	0.124	reverse	20
HyS0001	1708485	2.85	264	176	0.532	reverse	98
HyS0001	1708494	1.77	261	65	0.173	reverse	8
HyS0001	1709051	1.76	309	57	0.355	reverse	10
HyS0001	1709231	1.5	391	41	0.235	forward	27
HyS0001	1709353	1.94	391	88	0.289	forward	51
HyS0001	1709682	2.08	393	104	0.327	forward	28
HyS0001	1709761	1.89	386	90	0.268	reverse	55
HyS0001	1709881	1.86	381	75	0.205	reverse	26
HyS0001	1710124	1.68	354	70	0.119	reverse	24
HyS0001	1710146	2.36	267	110	0.356	reverse	35
HyS0001	1710148	2.13	303	99	0.388	reverse	63
HyS0001	1710216	1.59	315	44	0.222	reverse	17
HyS0001	1710400	1.95	284	86	0.332	reverse	30
HyS0001	1710866	1.6	202	39	0.176	forward	8
HyS0001	1711010	1.84	153	41	0.21	forward	7
HyS0001	1711046	1.79	161	47	0.216	reverse	9
HyS0001	1711445	3.11	139	105	0.571	forward	71
HyS0001	1711448	2.51	138	91	0.489	forward	63
HyS0001	1711486	3.32	143	105	0.587	forward	63
HyS0001	1711496	1.86	166	61	0.238	reverse	21
HyS0001	1711722	1.9	155	59	0.355	reverse	8
HyS0001	1711889	1.93	168	48	0.245	reverse	4
HyS0001	1712416	2.38	170	105	0.627	forward	87
HyS0001	1712950	1.69	239	47	0.248	reverse	19
HyS0001	1714096	2.76	216	139	0.507	reverse	58
HyS0001	1714267	2.05	67	30	0.343	reverse	4
HyS0001	1714515	2.2	67	38	0.282	reverse	5
HyS0001	1718294	2.12	88	45	0.441	forward	15
HyS0001	1721628	2.08	12	23	0.52	reverse	4
HyS0001	1741359	2.16	74	54	0.672	reverse	18
HyS0001	1741542	2.91	77	50	0.498	reverse	16
HyS0001	1744895	2.54	83	61	0.687	forward	22
HyS0001	1747226	2.48	273	111	0.408	reverse	38
HyS0001	1749434	1.56	85	23	0.292	reverse	4
HyS0001	1750521	1.96	88	42	0.409	forward	14
HyS0001	1752395	1.96	74	32	0.344	forward	4
HyS0001	1755221	1.75	82	24	0.475	reverse	3
HyS0001	1755707	3.09	58	63	0.676	reverse	26
HyS0001	1757631	2.01	69	36	0.326	reverse	4
HyS0001	1759592	1.92	59	21	0.42	reverse	10
HyS0001	1767174	2.14	75	42	0.308	reverse	27
HyS0001	1769956	2.21	83	40	0.347	forward	8
HyS0001	1772635	1.81	66	28	0.255	reverse	6
HyS0001	1774350	2.38	61	48	0.596	reverse	15
HyS0001	1779620	1.89	72	41	0.21	reverse	9
HyS0001	1782019	1.84	77	35	0.326	reverse	4
HyS0001	1782144	2.24	76	44	0.433	forward	5
HyS0001	1782986	2.27	81	48	0.413	reverse	5
HyS0001	1786801	2.26	49	30	0.555	forward	7
HyS0001	1792807	2.21	11	34	0.964	reverse	8
HyS0001	1807555	3.05	47	37	0.472	forward	9
HyS0001	1812142	2.36	45	42	0.525	forward	3
HyS0001	1821386	3.51	23	28	0.693	forward	3
HyS0001	1821409	2.93	22	26	0.679	reverse	4
HyS0001	1823755	3.5	27	43	0.801	forward	28
HyS0001	1825422	3.21	31	40	0.958	reverse	13
HyS0001	1834063	2.5	49	37	0.497	reverse	10
HyS0001	1835271	1.98	61	29	0.575	reverse	9
HyS0001	1837976	2.16	86	36	0.34	forward	9
HyS0001	1845027	2.58	74	59	0.518	reverse	23
HyS0001	1845898	1.73	68	28	0.34	forward	5
HyS0001	1861751	1.91	60	29	0.393	reverse	6
HyS0001	1863234	1.81	62	34	0.444	forward	4
HyS0001	1866832	2.49	81	56	0.43	forward	23
HyS0001	1873362	1.92	86	25	0.389	forward	3
HyS0001	1874136	3.37	81	49	0.409	forward	36
HyS0001	1874138	1.86	57	20	0.238	forward	9
HyS0001	1875049	1.87	82	37	0.395	forward	8
HyS0001	1875832	1.96	69	34	0.4	forward	6
HyS0001	1876807	1.92	78	39	0.354	forward	4
HyS0001	1881057	1.59	71	20	0.368	reverse	6
HyS0001	1884507	1.78	57	25	0.461	forward	5
HyS0001	1885177	2.44	52	43	0.477	forward	17
HyS0001	1887654	2.76	33	29	0.514	reverse	4
HyS0001	1897322	6.03	33	53	1	forward	36
HyS0001	1898311	1.98	46	31	0.424	forward	9
HyS0001	1900194	1.96	69	32	0.335	forward	22
HyS0001	1901935	2.68	94	68	0.478	reverse	18
HyS0001	1907008	1.77	104	36	0.222	forward	6
HyS0001	1919249	1.6	82	23	0.175	forward	6
HyS0001	1922397	2.97	36	35	0.625	reverse	14
HyS0001	1923943	1.78	39	30	0.214	forward	3
HyS0001	1925350	2.94	48	37	0.653	reverse	26
HyS0001	1925406	6.81	55	91	0.995	forward	10
HyS0001	1928062	1.74	326	65	0.199	forward	7
HyS0001	1928114	1.51	312	34	0.229	forward	5
HyS0001	1928374	2.08	274	98	0.327	forward	38
HyS0001	1928559	2.2	262	91	0.267	forward	27
HyS0001	1929776	2.33	73	53	0.738	forward	23
HyS0001	1929908	2.15	88	55	0.402	reverse	17
HyS0001	1932793	1.53	86	24	0.288	forward	10
HyS0001	1933311	1.75	89	32	0.263	reverse	5
HyS0001	1933440	2.55	90	52	0.453	forward	31
HyS0001	1938579	2.06	69	37	0.325	reverse	7
HyS0001	1939021	2.65	68	51	0.598	forward	7
HyS0001	1943312	1.77	99	32	0.364	forward	8
HyS0001	1943533	1.65	85	21	0.397	reverse	12
HyS0001	1945605	1.59	97	25	0.22	reverse	5
HyS0001	1946805	1.89	95	35	0.42	forward	8
HyS0001	1948142	1.81	99	40	0.36	reverse	7
HyS0001	1949143	2.63	90	65	0.514	reverse	41
HyS0001	1949738	2.2	91	52	0.439	forward	10
HyS0001	1951151	3.59	73	62	0.849	forward	40
HyS0001	1951452	1.9	67	40	0.424	forward	7
HyS0001	1953806	2.09	57	34	0.494	reverse	16
HyS0001	1954884	3.01	53	43	0.472	forward	10
HyS0001	1957278	2.45	24	27	0.903	forward	4
HyS0001	1976376	2.29	46	39	0.517	forward	9
HyS0001	1976777	2.28	50	35	0.982	forward	6
HyS0001	1981378	2.41	71	51	0.614	forward	22
HyS0001	1981391	1.68	61	24	0.391	reverse	6
HyS0001	1981615	2.56	35	36	0.563	forward	9
HyS0001	1984171	1.74	66	24	0.38	forward	6
HyS0001	1988762	1.64	69	23	0.259	reverse	6
HyS0001	1989116	3.03	66	49	0.557	reverse	24
HyS0001	1990120	4.18	41	59	0.95	forward	32
HyS0001	1990910	1.68	67	23	0.281	reverse	5
HyS0001	1993942	1.85	69	33	0.38	reverse	5
HyS0001	1997761	1.79	74	23	0.381	reverse	12
HyS0001	2000196	1.85	83	34	0.336	forward	6
HyS0001	2002542	2.02	71	36	0.502	reverse	5
HyS0001	2003774	1.99	55	31	0.36	reverse	4
HyS0001	2007557	5.53	55	42	0.565	forward	21
HyS0001	2009994	3.6	56	48	0.726	reverse	19
HyS0001	2013729	2.08	103	39	0.395	forward	23
HyS0001	2013733	1.84	101	36	0.348	forward	7
HyS0001	2014381	3.22	110	74	0.508	forward	29
HyS0001	2015332	1.85	106	42	0.606	forward	7
HyS0001	2016445	2.08	98	53	0.706	reverse	19
HyS0001	2017133	1.51	109	23	0.158	forward	4
HyS0001	2017263	2.82	106	56	0.446	reverse	12
HyS0001	2019174	1.72	96	32	0.297	reverse	4
HyS0001	2020093	2.09	95	46	0.548	forward	5
HyS0001	2024931	1.57	137	23	0.303	reverse	28
HyS0001	2025671	2.1	129	51	0.34	forward	8
HyS0001	2030033	3.5	55	55	0.943	reverse	25
HyS0001	2033898	3.71	22	28	0.857	reverse	10
HyS0001	2034842	2.9	18	21	0.637	forward	7
HyS0001	2045093	3.57	47	54	0.767	forward	32
HyS0001	2052942	2.12	71	40	0.424	forward	12
HyS0001	2057484	1.59	59	22	0.706	forward	3
HyS0001	2059165	2.75	66	51	0.838	reverse	27
HyS0001	2062353	2.67	81	46	0.484	reverse	21
HyS0001	2064963	1.74	82	30	0.403	reverse	4
HyS0001	2067103	2.09	88	41	0.381	forward	17
HyS0001	2068086	1.68	83	30	0.314	forward	7
HyS0001	2070733	1.75	113	39	0.22	reverse	4
HyS0001	2070735	2.6	110	86	0.464	reverse	68
HyS0001	2075057	1.85	101	36	0.335	reverse	9
HyS0001	2075061	2.04	91	41	0.506	reverse	51
HyS0001	2075425	2.22	92	31	0.434	forward	12
HyS0001	2079194	2.19	94	40	0.331	reverse	7
HyS0001	2083212	3.1	105	71	0.566	forward	39
HyS0001	2087307	1.93	97	32	0.495	reverse	12
HyS0001	2088813	1.9	95	50	0.238	forward	16
HyS0001	2089088	1.53	94	24	0.18	forward	12
HyS0001	2089090	1.75	89	44	0.305	forward	24
HyS0001	2093019	1.92	87	36	0.507	reverse	32
HyS0001	2093238	1.81	75	27	0.209	forward	6
HyS0001	2093254	2.1	84	43	0.408	reverse	4
HyS0001	2093667	1.77	76	33	0.429	forward	3
HyS0001	2093816	4.72	82	71	0.613	forward	38
HyS0001	2094673	3.46	95	79	0.516	reverse	54
HyS0001	2098869	2.7	82	55	0.719	reverse	30
HyS0001	2099061	1.94	72	37	0.324	forward	4
HyS0001	2101890	1.58	75	22	0.246	reverse	5
HyS0001	2102690	2.16	68	44	0.478	forward	16
HyS0001	2103589	4.02	57	47	0.528	forward	26
HyS0001	2104166	1.9	73	30	0.423	reverse	11
HyS0001	2104513	2.15	64	39	0.47	forward	7
HyS0001	2104645	2.5	64	48	0.542	forward	26
HyS0001	2107950	3.02	53	51	0.622	forward	27
HyS0001	2108102	2.41	64	40	0.439	reverse	10
HyS0001	2109529	2.22	80	57	0.474	reverse	32
HyS0001	2110820	2.22	71	43	0.44	reverse	4
HyS0001	2111552	2.14	91	53	0.545	reverse	34
HyS0001	2117453	3.22	71	54	0.55	reverse	11
HyS0001	2118641	1.66	77	25	0.36	forward	6
HyS0001	2127412	2.63	60	51	0.453	forward	14
HyS0001	2128619	5.65	54	82	0.918	forward	61
HyS0001	2134092	1.98	45	27	0.276	forward	5
HyS0001	2137527	2.61	90	49	0.736	reverse	37
HyS0001	2148637	2.32	75	52	0.428	forward	12
HyS0001	2151032	2.24	63	40	0.462	forward	5
HyS0001	2154993	1.75	111	38	0.682	reverse	4
HyS0001	2157220	1.9	84	35	0.48	reverse	10
HyS0001	2158486	2.94	79	75	0.621	reverse	23
HyS0001	2158560	5.65	83	115	1	reverse	60
HyS0001	2158754	1.58	80	26	0.188	forward	7
HyS0001	2159051	2.62	83	57	0.662	reverse	35
HyS0001	2161903	2.11	60	42	0.545	reverse	17
HyS0001	2163145	3.6	39	47	0.697	reverse	17
HyS0001	2163147	6.61	39	81	1	reverse	56
HyS0001	2163149	3.36	38	40	0.526	reverse	18
HyS0001	2164148	1.98	31	24	0.596	reverse	7
HyS0001	2179864	3.53	15	22	0.8	reverse	8
HyS0001	2180590	3.53	25	35	0.751	reverse	8
HyS0001	2193137	2.43	41	35	0.454	forward	3
HyS0001	2193904	2.61	29	37	0.518	reverse	4
HyS0001	2199124	1.96	48	24	0.552	forward	11
HyS0001	2199132	2.02	54	31	0.473	forward	3
HyS0001	2204616	1.76	65	26	0.407	reverse	3
HyS0001	2209171	2.11	80	38	0.525	reverse	11
HyS0001	2219608	2.54	93	63	0.447	forward	7
HyS0001	2220423	1.99	68	34	0.631	forward	11
HyS0001	2229572	2.25	43	30	0.54	reverse	22
HyS0001	2230227	1.69	50	33	0.038	forward	8
HyS0001	2235656	2.47	19	27	0.762	forward	4
HyS0001	2239846	1.59	46	23	0.158	forward	10
HyS0001	2242044	3.05	64	63	0.632	reverse	30
HyS0001	2244402	2.1	65	42	0.34	reverse	24
HyS0001	2245917	2.48	74	59	0.519	reverse	13
HyS0001	2247126	2.94	69	48	0.448	reverse	4
HyS0001	2252669	1.74	86	26	0.339	reverse	3
HyS0001	2256025	2.42	45	31	0.377	reverse	10
HyS0001	2306934	1.77	333	67	0.191	reverse	46
HyS0001	2309686	2.43	559	195	0.374	forward	127
HyS0001	2309697	1.84	551	91	0.217	forward	76
HyS0001	2309725	1.69	572	51	0.274	reverse	5
HyS0001	2309901	1.62	585	56	0.247	reverse	15
HyS0001	2310331	1.74	613	59	0.384	reverse	13
HyS0001	2311673	1.76	661	38	0.423	reverse	3
HyS0001	2320952	2.21	261	86	0.581	forward	22
HyS0001	2325002	1.89	410	91	0.364	reverse	4
HyS0001	2331800	1.76	43	22	0.528	forward	5
HyS0001	2332349	1.76	47	27	0.599	forward	3
HyS0001	2379064	2.46	40	53	0.553	forward	20
HyS0001	2379423	1.93	54	32	0.465	reverse	7
HyS0001	2379847	1.89	55	24	0.351	reverse	7
HyS0001	2380770	2.58	53	42	0.446	forward	21
HyS0001	2386837	1.75	67	31	0.337	reverse	8
HyS0001	2420050	2.34	62	51	0.508	reverse	24
HyS0001	2426684	1.64	99	31	0.432	reverse	16
HyS0001	2431497	1.8	79	30	0.496	forward	8
HyS0001	2431531	2.32	78	38	0.496	forward	13
HyS0001	2437731	1.91	76	36	0.196	reverse	6
HyS0001	2450146	2.62	40	43	0.945	forward	11
HyS0001	2452465	1.75	57	24	0.505	reverse	4
HyS0001	2455057	1.61	77	24	0.291	forward	19
HyS0001	2456194	2.48	75	46	0.343	forward	11
HyS0001	2463719	1.94	156	52	0.423	forward	14
HyS0001	2464080	2.15	156	61	0.343	forward	16
HyS0001	2467403	1.5	71	20	0.275	reverse	6
HyS0001	2468106	2.93	64	58	0.674	reverse	28
HyS0001	2468219	1.99	80	50	0.373	forward	24
HyS0001	2472932	1.65	76	23	0.394	forward	4
HyS0001	2484519	2.89	57	46	0.46	reverse	5
HyS0001	2485217	2.16	49	28	0.565	forward	7
HyS0001	2492731	1.96	78	37	0.381	reverse	5
HyS0001	2492735	2.72	76	55	0.402	reverse	5
HyS0001	2500341	2.22	45	24	0.482	reverse	6
HyS0001	2501138	2.08	37	32	0.459	forward	18
HyS0001	2504115	1.77	63	30	0.365	reverse	5
HyS0001	2505686	1.85	69	31	0.384	reverse	4
HyS0001	2506371	2.33	87	41	0.463	reverse	15
HyS0001	2509195	1.95	88	35	0.428	forward	14
HyS0001	2512111	2.21	65	33	0.344	forward	5
HyS0001	2513912	2.22	84	45	0.34	reverse	9
HyS0001	2518381	1.91	85	40	0.381	forward	6
HyS0001	2518807	1.88	82	38	0.346	forward	11
HyS0001	2524870	2.04	65	33	0.499	forward	9
HyS0001	2525267	2.72	61	43	0.421	reverse	6
HyS0001	2525349	2.82	66	56	0.585	reverse	15
HyS0001	2525822	2.74	55	35	0.45	reverse	5
HyS0001	2526204	1.65	61	22	0.315	forward	7
HyS0001	2526883	2.1	66	30	0.652	forward	22
HyS0001	2527203	1.97	60	33	0.522	reverse	4
HyS0001	2528095	2.32	70	47	0.647	reverse	15
HyS0001	2530597	2.08	78	34	0.371	forward	20
HyS0001	2531564	2.3	81	52	0.566	forward	22
HyS0001	2533610	1.93	90	45	0.384	forward	7
HyS0001	2534179	2.52	73	48	0.428	reverse	4
HyS0001	2534653	1.81	40	22	0.458	reverse	4
HyS0001	2534839	2.1	73	35	0.526	forward	11
HyS0001	2538501	2.19	46	32	0.555	forward	5
HyS0001	2539243	1.91	45	27	0.42	forward	5
HyS0001	2557407	4.47	29	39	0.803	reverse	19
HyS0001	2567437	2.73	62	60	0.581	forward	23
HyS0001	2567687	2.05	67	38	0.431	reverse	7
HyS0001	2569812	1.69	85	21	0.368	forward	4
HyS0001	2581863	1.85	96	43	0.473	forward	15
HyS0001	2598055	3.67	51	32	0.508	reverse	10
HyS0001	2598450	1.69	66	26	0.241	reverse	3
HyS0001	2599127	1.53	63	20	0.157	reverse	4
HyS0001	2600297	4.27	53	71	0.741	forward	45
HyS0001	2600299	5.44	53	63	0.854	forward	27
HyS0001	2600301	3.61	53	65	0.696	forward	26
HyS0001	2606346	2.03	63	28	0.572	reverse	5
HyS0001	2608528	2.09	69	37	0.391	reverse	3
HyS0001	2608874	1.99	95	46	0.378	forward	24
HyS0001	2608998	2.74	98	55	0.53	forward	7
HyS0001	2609007	1.98	86	45	0.352	reverse	6
HyS0001	2609328	2.33	72	42	0.587	reverse	27
HyS0001	2610072	1.62	76	21	0.32	reverse	6
HyS0001	2610087	2.12	75	48	0.564	reverse	19
HyS0001	2610094	2.55	79	56	0.634	reverse	36
HyS0001	2612057	1.7	102	33	0.324	forward	5
HyS0001	2612687	1.58	80	21	0.36	reverse	6
HyS0001	2617366	1.99	77	41	0.432	forward	4
HyS0001	2619537	1.86	51	29	0.478	forward	10
HyS0001	2621009	3.06	29	26	0.443	forward	9
HyS0001	2624843	4.06	12	29	0.995	reverse	12
HyS0001	2630185	1.84	65	24	0.485	forward	7
HyS0001	2633277	2.03	74	34	0.524	reverse	4
HyS0001	2638463	2.31	82	37	0.315	reverse	9
HyS0001	2639407	2.01	72	41	0.426	forward	4
HyS0001	2639634	3.24	79	55	0.528	forward	31
HyS0001	2652324	2.39	29	21	0.388	reverse	3
HyS0001	2652418	3.02	32	27	0.556	reverse	7
HyS0001	2654929	2.43	66	41	0.626	forward	13
HyS0001	2656429	1.93	66	27	0.591	reverse	13
HyS0001	2660440	1.76	68	31	0.381	reverse	3
HyS0001	2660832	2.11	62	36	0.41	reverse	9
HyS0001	2661685	1.65	67	27	0.331	forward	7
HyS0001	2665552	1.94	71	34	0.443	reverse	6
HyS0001	2667552	2.05	75	39	0.302	reverse	3
HyS0001	2668581	1.83	76	33	0.521	reverse	14
HyS0001	2670086	1.66	73	24	0.459	reverse	4
HyS0001	2670253	1.57	76	21	0.358	forward	14
HyS0001	2673327	3.64	46	52	0.668	forward	16
HyS0001	2693707	2.48	54	45	0.496	forward	5
HyS0001	2694143	2.36	58	31	0.694	forward	21
HyS0001	2700338	1.52	59	20	0.347	reverse	6
HyS0001	2701719	4.27	26	46	1	forward	15
HyS0001	2702244	1.81	30	25	0.559	reverse	6
HyS0001	2702828	4.64	24	37	0.817	forward	20
HyS0001	2703017	3.13	24	35	0.84	reverse	5
HyS0001	2703095	7.24	23	40	1	forward	12
HyS0001	2738729	1.87	47	25	0.532	forward	13
HyS0001	2739253	1.91	69	28	0.315	forward	5
HyS0001	2739921	1.68	58	22	0.333	forward	3
HyS0001	2741454	1.84	55	34	0.324	reverse	4
HyS0001	2742061	1.93	56	24	0.463	forward	13
HyS0001	2742595	2.09	53	27	0.525	forward	4
HyS0001	2743397	3.17	42	46	0.584	forward	33
HyS0001	2746438	1.98	19	20	0.766	forward	11
HyS0001	2752265	2.58	44	51	0.677	forward	5
HyS0001	2753694	2.6	47	35	0.707	reverse	14
HyS0001	2754204	2.42	48	34	0.537	reverse	5
HyS0001	2755295	1.83	62	35	0.44	forward	11
HyS0001	2759946	1.89	79	37	0.435	reverse	4
HyS0001	2760637	2.88	79	50	0.535	reverse	18
HyS0001	2763942	1.91	96	24	0.882	forward	7
HyS0001	2768361	2.43	60	34	0.472	forward	13
HyS0001	2775685	2.58	52	40	0.624	forward	23
HyS0001	2776474	2.87	55	54	0.529	forward	30
HyS0001	2777113	1.97	58	34	0.497	forward	8
HyS0001	2780546	4.39	50	47	0.668	forward	18
HyS0001	2780633	2.86	56	34	0.387	forward	3
HyS0001	2781177	2.08	48	24	0.383	forward	3
HyS0001	2785063	2.81	78	76	0.524	reverse	50
HyS0001	2786100	1.95	78	45	0.394	reverse	4
HyS0001	2788527	3.36	71	80	0.75	forward	61
HyS0001	2790397	2.39	84	58	0.445	forward	23
HyS0001	2791198	2.13	92	47	0.477	forward	11
HyS0001	2795957	2.27	73	48	0.369	reverse	12
HyS0001	2796619	2.45	71	52	0.461	reverse	18
HyS0001	2797174	3.33	59	54	0.634	forward	31
HyS0001	2797286	2.4	57	55	0.567	forward	21
HyS0001	2797288	3.09	57	70	0.632	forward	24
HyS0001	2799053	5.09	72	110	0.904	reverse	74
HyS0001	2805969	1.74	39	20	0.412	reverse	3
HyS0001	2815047	1.95	35	22	0.66	reverse	6
HyS0001	2816058	3.15	40	33	0.48	reverse	5
HyS0001	2816834	2.25	33	22	0.505	reverse	7
HyS0001	2821263	2.33	43	29	0.607	forward	11
HyS0001	2823027	2.07	64	33	0.753	forward	4
HyS0001	2824223	2.83	80	86	0.668	forward	43
HyS0001	2824232	2.5	72	68	0.718	reverse	27
HyS0001	2826847	1.83	98	34	0.495	forward	13
HyS0001	2830440	1.69	92	27	0.307	reverse	6
HyS0001	2845571	2.17	73	37	0.365	reverse	4
HyS0001	2845738	1.76	77	26	0.223	reverse	8
HyS0001	2847659	1.98	89	39	0.544	forward	13
HyS0001	2852040	2.61	80	66	0.505	reverse	31
HyS0001	2855279	2.34	96	60	0.541	reverse	42
HyS0001	2856237	2.5	94	59	0.383	reverse	14
HyS0001	2856659	3.52	93	109	0.752	forward	113
HyS0001	2857478	3.19	92	81	0.677	reverse	35
HyS0001	2858600	1.77	79	30	0.45	forward	7
HyS0001	2858825	2.14	88	43	0.401	reverse	12
HyS0001	2858941	1.81	74	27	0.367	forward	10
HyS0001	2860780	2.07	58	36	0.582	forward	7
HyS0001	2861206	2.31	48	44	0.545	forward	6
HyS0001	2864031	1.96	43	28	0.367	reverse	4
HyS0001	2866735	3.47	27	33	0.59	reverse	11
HyS0001	2876517	2.13	42	33	0.379	forward	4
HyS0001	2876555	3.3	24	27	0.66	reverse	8
HyS0001	2877687	2.24	32	30	0.516	reverse	7
HyS0001	2878634	1.98	40	26	0.552	reverse	3
HyS0001	2879244	1.89	38	23	0.53	forward	14
HyS0001	2897892	1.87	66	30	0.311	forward	5
HyS0001	2906142	2.1	47	34	0.397	reverse	15
HyS0001	2909014	1.87	60	26	0.275	forward	3
HyS0001	2913532	1.62	80	20	0.392	reverse	3
HyS0001	2916103	1.84	77	31	0.236	reverse	5
HyS0001	2917610	1.76	84	35	0.493	reverse	14
HyS0001	2917648	1.85	90	35	0.665	forward	32
HyS0001	2917649	2.25	89	31	0.413	forward	18
HyS0001	2919830	1.71	101	34	0.289	forward	3
HyS0001	2921966	2.18	106	50	0.446	reverse	6
HyS0001	2923353	1.85	82	30	0.316	forward	11
HyS0001	2925424	1.89	114	44	0.308	forward	12
HyS0001	2928414	1.73	116	35	0.318	forward	12
HyS0001	2928486	2.08	121	56	0.364	forward	14
HyS0001	2930038	1.69	113	33	0.478	forward	19
HyS0001	2932100	2.2	108	51	0.477	reverse	31
HyS0001	2932863	1.62	109	31	0.305	reverse	9
HyS0001	2933069	1.89	112	54	0.451	forward	39
HyS0001	2933357	1.65	110	32	0.367	forward	31
HyS0001	2933960	1.62	107	32	0.31	forward	13
HyS0001	2933961	3.71	87	51	0.376	forward	14
HyS0001	2933964	2.78	109	68	0.462	forward	35
HyS0001	2936183	2.82	113	71	0.462	forward	31
HyS0001	2940667	2.46	125	78	0.743	reverse	40
HyS0001	2941177	2.44	124	63	0.395	forward	19
HyS0001	2941272	2.24	118	56	0.3	reverse	11
HyS0001	2942047	2.06	214	55	0.216	forward	4
HyS0001	2942088	1.68	237	44	0.177	reverse	4
HyS0001	2942363	1.58	280	46	0.236	forward	4
HyS0001	2942475	1.59	311	48	0.158	forward	12
HyS0001	2943089	2.54	286	145	0.484	forward	105
HyS0001	2948145	1.65	190	38	0.26	reverse	13
HyS0001	2948185	2.28	188	72	0.303	forward	26
HyS0001	2948808	3.3	114	79	0.641	reverse	45
HyS0001	2949026	2.55	113	57	0.359	reverse	3
HyS0001	2949028	3.47	115	80	0.569	reverse	62
HyS0001	2951221	2.1	105	58	0.372	forward	4
HyS0001	2954131	2	136	42	0.484	reverse	8
HyS0001	2954997	1.72	146	40	0.199	reverse	7
HyS0001	2955228	1.76	135	34	0.353	reverse	3
HyS0001	2957012	1.82	139	46	0.279	reverse	7
HyS0001	2957195	1.9	121	48	0.299	forward	7
HyS0001	2958262	2.3	148	71	0.353	reverse	47
HyS0001	2958854	1.76	135	45	0.354	forward	12
HyS0001	2962563	2.44	116	66	0.617	forward	34
HyS0001	2963229	2.03	118	57	0.422	forward	23
HyS0001	2963695	1.95	101	30	0.5	forward	22
HyS0001	2965844	1.68	120	34	0.225	reverse	4
HyS0001	2968890	2.06	110	52	0.444	forward	12
HyS0001	2969779	1.9	92	38	0.315	reverse	3
HyS0001	2972408	1.79	63	20	0.261	reverse	4
HyS0001	2972430	1.94	64	26	0.399	reverse	5
HyS0001	2976969	2	54	40	0.365	forward	12
HyS0001	2998503	3.65	30	30	0.569	reverse	15
HyS0001	2998571	1.99	33	28	0.424	reverse	12
HyS0001	2998961	4.56	19	27	0.713	reverse	28
HyS0001	3043131	2.67	28	36	0.646	reverse	17
HyS0001	3046258	3.56	44	39	0.693	forward	9
HyS0001	3047349	3.55	26	35	0.747	forward	13
HyS0001	3086367	2.43	41	31	0.469	reverse	14
HyS0001	3099514	4.56	46	69	1	reverse	60
HyS0001	3110666	2.11	48	26	0.6	forward	3
HyS0001	3113479	2.95	39	37	0.546	forward	6
HyS0001	3123894	2.61	27	47	0.834	reverse	13
HyS0001	3125793	2.43	26	25	0.466	reverse	4
HyS0001	3127017	2.04	38	22	0.481	forward	9
HyS0001	3127343	3.19	39	45	1	forward	20
HyS0001	3130881	2.82	37	32	0.493	forward	3
HyS0001	3133593	2.25	54	32	0.714	reverse	10
HyS0001	3138007	4.04	74	79	0.698	forward	27
HyS0001	3139581	1.88	70	21	0.604	forward	7
HyS0001	3140729	1.84	68	38	0.227	reverse	18
HyS0001	3140913	2.04	65	40	0.55	reverse	6
HyS0001	3143807	2.24	75	57	0.347	forward	11
HyS0001	3145622	2.1	71	34	0.472	reverse	16
HyS0001	3149786	2.2	55	30	0.304	forward	5
HyS0001	3156974	1.96	87	38	0.498	forward	18
HyS0001	3160532	2.04	36	26	0.396	forward	13
HyS0001	3166889	2.84	52	42	0.523	reverse	6
HyS0001	3167505	2.46	52	31	0.857	forward	22
HyS0001	3168681	4.91	53	50	0.545	forward	15
HyS0001	3172938	1.93	187	59	0.366	reverse	26
HyS0001	3176294	1.94	21	23	0.695	forward	4
HyS0001	3198505	1.69	66	21	0.398	forward	7
HyS0001	3203054	2.28	85	46	0.509	forward	8
HyS0001	3203345	2.83	94	59	0.428	reverse	28
HyS0001	3210219	1.77	75	24	0.551	forward	4
HyS0001	3210259	2.01	74	42	0.32	forward	8
HyS0001	3213677	2.43	81	55	0.625	reverse	19
HyS0001	3213715	2.08	80	31	0.431	reverse	24
HyS0001	3215423	2.96	76	54	0.724	forward	22
HyS0001	3223356	2.3	22	24	0.576	reverse	4
HyS0001	3227105	1.64	38	21	0.426	reverse	5
HyS0001	3227529	2.15	30	32	0.616	forward	4
HyS0001	3228238	2.37	24	33	0.727	forward	5
HyS0001	3228465	2.18	22	21	0.374	forward	8
HyS0001	3231123	2.49	34	37	0.521	reverse	5
HyS0001	3237766	1.9	31	20	0.526	reverse	5
HyS0001	3245648	1.58	95	27	0.14	reverse	6
HyS0001	3249769	2.27	77	52	0.303	reverse	10
HyS0001	3253681	3.17	64	53	0.691	reverse	29
HyS0001	3253715	2.34	63	51	0.658	forward	10
HyS0001	3253827	2.48	60	52	0.585	reverse	31
HyS0001	3256730	2.95	30	46	0.968	reverse	20
HyS0001	3265350	2.83	19	23	0.753	reverse	4
HyS0001	3265679	3.73	16	29	0.901	reverse	8
HyS0001	3274235	2.06	89	43	0.534	reverse	4
HyS0001	3275079	1.94	89	44	0.433	forward	20
HyS0001	3278463	2.3	81	58	0.406	reverse	39
HyS0001	3278798	1.54	79	23	0.232	reverse	5
HyS0001	3281127	2.05	88	41	0.532	forward	19
HyS0001	3285896	2.22	75	38	0.396	forward	4
HyS0001	3288350	1.9	76	37	0.343	reverse	7
HyS0001	3288556	2.04	78	32	0.466	forward	11
HyS0001	3289831	1.64	81	29	0.342	forward	3
HyS0001	3293538	1.98	87	40	0.543	forward	5
HyS0001	3293565	2.05	68	40	0.405	reverse	7
HyS0001	3295924	2.18	62	46	0.392	reverse	9
HyS0001	3300014	3.08	40	43	0.648	reverse	18
HyS0001	3301601	2.91	29	25	0.635	reverse	4
HyS0001	3301605	2.2	28	24	0.682	reverse	13
HyS0001	3301609	3.92	28	39	1	reverse	24
HyS0001	3301897	2.81	32	42	0.692	forward	14
HyS0001	3302051	2.67	34	33	0.541	forward	6
HyS0001	3302420	2.17	34	20	0.339	forward	4
HyS0001	3304987	1.89	95	50	0.306	forward	9
HyS0001	3308583	1.98	55	25	0.431	forward	11
HyS0001	3315528	4.03	12	21	0.889	forward	8
HyS0001	3326420	1.93	37	25	0.331	reverse	5
HyS0001	3328200	3.03	48	41	0.51	reverse	5
HyS0001	3334133	2.21	37	35	0.426	forward	10
HyS0001	3336481	1.94	72	40	0.287	forward	4
HyS0001	3336742	1.97	58	24	0.281	forward	6
HyS0001	3339385	2.15	57	36	0.428	forward	10
HyS0001	3356505	3.49	22	30	0.63	reverse	4
HyS0001	3356573	3.17	19	21	0.682	forward	3
HyS0001	3357344	5.02	20	39	0.867	reverse	18
HyS0001	3369304	6.29	13	27	0.917	reverse	7
HyS0001	3373427	1.57	65	21	0.338	reverse	5
HyS0001	3377492	2.72	67	42	0.474	reverse	11
HyS0001	3378120	2.32	87	62	0.439	forward	31
HyS0001	3378930	1.61	84	28	0.277	forward	5
HyS0001	3386859	2.32	53	33	0.369	reverse	17
HyS0001	3416673	2.23	49	38	0.664	reverse	13
HyS0001	3418474	2.57	52	39	0.678	forward	3
HyS0001	3420153	1.93	59	31	0.358	forward	4
HyS0001	3425263	3.81	87	98	0.697	forward	56
HyS0001	3426784	1.6	82	23	0.225	reverse	4
HyS0001	3428495	1.64	70	26	0.506	forward	5
HyS0001	3428499	2.83	65	58	1	forward	37
HyS0001	3436039	2.26	65	40	0.406	forward	9
HyS0001	3453061	2.76	44	40	0.557	forward	12
HyS0001	3456801	1.97	75	37	0.563	forward	5
HyS0001	3461105	1.89	56	29	0.495	reverse	6
HyS0001	3508503	2.45	76	47	0.419	reverse	9
HyS0001	3508780	2.24	78	47	0.351	reverse	4
HyS0001	3509660	1.87	74	30	0.685	forward	19
HyS0001	3510556	1.62	101	27	0.273	reverse	7
HyS0001	3528751	2.12	70	55	0.616	forward	22
HyS0001	3531661	1.67	89	28	0.217	reverse	5
HyS0001	3534273	2.06	81	33	0.408	reverse	7
HyS0001	3534707	3.11	72	54	0.477	reverse	21
HyS0001	3535222	1.85	62	25	0.316	forward	4
HyS0001	3535734	2.42	60	34	0.372	reverse	10
HyS0001	3538030	2.1	40	27	0.401	forward	4
HyS0001	3555898	1.96	57	40	0.593	reverse	13
HyS0001	3559623	1.95	97	42	0.47	forward	8
HyS0001	3563084	2.27	63	36	0.35	reverse	7
HyS0001	3564010	2.44	59	40	0.515	reverse	18
HyS0001	3566440	3.18	72	48	0.619	reverse	12
HyS0001	3569516	1.94	71	35	0.426	forward	7
HyS0001	3570282	1.77	74	32	0.48	forward	4
HyS0001	3573694	2.22	74	50	0.429	forward	14
HyS0001	3573882	2.79	71	71	0.656	forward	15
HyS0001	3578471	1.63	95	28	0.274	reverse	3
HyS0001	3579447	2.94	86	76	0.639	forward	23
HyS0001	3584000	1.61	185	29	0.299	forward	11
HyS0001	3584318	1.55	169	32	0.251	reverse	22
HyS0001	3585600	2.29	119	66	0.434	reverse	19
HyS0001	3586300	2.81	75	46	0.481	forward	23
HyS0001	3608137	1.7	62	30	0.454	forward	6
HyS0001	3608141	3.77	62	64	0.652	forward	5
HyS0001	3608800	2.29	56	38	0.503	reverse	3
HyS0001	3609643	2.14	74	41	0.442	forward	20
HyS0001	3609743	1.79	79	38	0.253	reverse	8
HyS0001	3610682	1.96	91	35	0.318	reverse	4
HyS0001	3611323	3.14	95	84	0.615	reverse	52
HyS0001	3611327	2.09	94	56	0.395	reverse	35
HyS0001	3611831	2.07	69	40	0.506	reverse	9
HyS0001	3613135	2.27	56	36	0.387	reverse	6
HyS0001	3613624	1.61	66	22	0.241	forward	3
HyS0001	3613743	2.09	79	31	0.816	reverse	4
HyS0001	3614437	2.52	90	46	0.948	forward	37
HyS0001	3615857	1.7	88	27	0.363	reverse	7
HyS0001	3616069	2.72	94	66	0.468	forward	28
HyS0001	3619116	1.83	99	29	0.407	forward	15
HyS0001	3619302	1.82	95	31	0.446	forward	6
HyS0001	3619322	4.42	88	55	0.481	reverse	13
HyS0001	3619789	1.88	99	38	0.395	reverse	8
HyS0001	3620197	1.8	95	35	0.354	reverse	10
HyS0001	3624048	2.55	94	70	0.703	forward	65
HyS0001	3627226	1.67	72	24	0.288	forward	4
HyS0001	3628296	2.72	66	46	0.636	forward	25
HyS0001	3628660	2.04	77	39	0.293	reverse	6
HyS0001	3628822	1.83	72	37	0.447	reverse	3
HyS0001	3640235	2.19	105	50	0.367	reverse	37
HyS0001	3642425	2.2	76	47	0.442	forward	5
HyS0001	3642797	1.89	104	45	0.279	forward	8
HyS0001	3646189	1.64	107	24	0.175	reverse	9
HyS0001	3646670	1.99	107	50	0.296	forward	6
HyS0001	3647487	1.5	105	22	0.307	reverse	4
HyS0001	3648938	2.66	96	84	0.538	reverse	87
HyS0001	3649615	1.82	82	38	0.34	forward	12
HyS0001	3651929	2.16	94	38	0.271	forward	6
HyS0001	3652045	2.13	88	45	0.368	reverse	13
HyS0001	3654095	2.51	97	58	0.476	reverse	18
HyS0001	3654209	2.66	94	65	0.672	reverse	33
HyS0001	3654951	1.99	100	41	0.411	reverse	6
HyS0001	3656777	2.49	105	68	0.406	forward	27
HyS0001	3658638	3.43	95	84	0.633	reverse	51
HyS0001	3658713	1.63	96	30	0.238	reverse	5
HyS0001	3660576	2.58	77	56	0.541	forward	31
HyS0001	3660625	1.75	96	33	0.299	reverse	9
HyS0001	3663412	2.23	77	43	0.395	reverse	6
HyS0001	3665833	2.52	75	52	0.646	forward	7
HyS0001	3666180	1.96	64	24	0.421	reverse	3
HyS0001	3667390	2.59	74	44	0.399	forward	4
HyS0001	3670012	2.51	72	47	0.334	forward	8
HyS0001	3671330	2.21	70	35	0.45	reverse	19
HyS0001	3671445	2.17	70	41	0.517	reverse	37
HyS0001	3672117	2	65	36	0.301	reverse	5
HyS0001	3672194	2.07	74	37	0.342	forward	10
HyS0001	3673425	1.66	66	21	0.345	reverse	5
HyS0001	3674387	1.72	65	27	0.353	forward	9
HyS0001	3677757	1.86	75	37	0.343	forward	19
HyS0001	3683027	1.89	84	37	0.446	reverse	7
HyS0001	3688913	2.12	88	47	0.418	forward	9
HyS0001	3690410	1.91	76	40	0.598	reverse	11
HyS0001	3694543	2.25	38	29	0.524	forward	8
HyS0001	3695449	1.95	34	31	0.413	reverse	3
HyS0001	3695521	6.01	39	68	0.902	forward	38
HyS0001	3696212	2.3	38	33	0.59	forward	7
HyS0001	3698105	2.22	37	36	0.53	forward	21
HyS0001	3698390	2.57	38	38	0.523	forward	14
HyS0001	3698969	2.57	47	50	0.479	forward	18
HyS0001	3700175	1.69	66	30	0.29	reverse	4
HyS0001	3706403	1.73	91	33	0.409	reverse	9
HyS0001	3708742	1.88	100	28	0.392	reverse	4
HyS0001	3711870	1.65	101	31	0.371	forward	4
HyS0001	3713986	1.93	78	38	0.307	forward	9
HyS0001	3714370	3.06	88	71	0.458	forward	38
HyS0001	3714669	1.77	82	33	0.305	forward	4
HyS0001	3714858	1.83	91	32	0.394	reverse	16
HyS0001	3715297	1.75	85	29	0.199	forward	4
HyS0001	3716750	1.75	90	37	0.247	reverse	30
HyS0001	3717794	1.92	94	29	0.363	forward	7
HyS0001	3717927	2.11	87	42	0.442	reverse	7
HyS0001	3718116	1.97	86	33	0.361	forward	4
HyS0001	3719786	1.64	104	35	0.16	forward	9
HyS0001	3720792	1.82	90	37	0.54	forward	7
HyS0001	3721965	2.37	74	56	0.547	forward	32
HyS0001	3723655	1.81	53	28	0.755	reverse	8
HyS0001	3725247	2.52	28	20	0.352	forward	7
HyS0001	3732408	2.78	42	35	0.498	reverse	6
HyS0001	3735604	1.88	82	39	0.401	forward	12
HyS0001	3737711	2.71	76	51	0.726	forward	22
HyS0001	3738283	1.77	77	27	0.436	reverse	5
HyS0001	3738693	1.62	171	34	0.188	reverse	7
HyS0001	3738918	2.12	152	47	0.247	reverse	5
HyS0001	3739067	1.66	162	34	0.227	forward	7
HyS0001	3739078	2.4	169	80	0.364	reverse	24
HyS0001	3739282	2.34	165	68	0.315	reverse	4
HyS0001	3739486	2.38	146	72	0.532	reverse	34
HyS0001	3740960	1.52	75	21	0.215	reverse	4
HyS0001	3747402	1.72	83	26	0.441	forward	11
HyS0001	3751766	3.84	77	87	0.985	forward	36
HyS0001	3751771	7.23	68	103	1	reverse	39
HyS0001	3751868	2.18	77	42	0.682	forward	7
HyS0001	3752026	1.88	77	30	0.471	forward	3
HyS0001	3752237	2.11	76	44	0.434	forward	4
HyS0001	3752431	1.97	64	36	0.495	forward	16
HyS0001	3759824	2.27	98	67	0.474	reverse	30
HyS0001	3759971	3.23	101	76	0.623	reverse	27
HyS0001	3761528	1.82	109	42	0.362	forward	5
HyS0001	3762008	1.8	112	40	0.303	reverse	7
HyS0001	3766310	2.24	91	42	0.328	reverse	7
HyS0001	3772058	2.55	61	38	0.552	forward	16
HyS0001	3774096	1.77	59	33	0.357	reverse	5
HyS0001	3775117	5.37	33	31	0.668	reverse	10
HyS0001	3775703	2.53	47	40	0.488	forward	11
HyS0001	3785335	2.91	58	71	0.655	reverse	45
HyS0001	3791751	3.47	34	30	0.498	reverse	4
HyS0001	3792690	2.47	29	34	0.601	reverse	12
HyS0001	3809515	2.2	44	36	0.436	forward	6
HyS0001	3813190	2.85	95	76	0.51	reverse	40
HyS0001	3813431	3.5	89	80	0.709	reverse	14
HyS0001	3813632	1.88	82	30	0.427	reverse	3
HyS0001	3814476	2.24	57	39	0.405	reverse	15
HyS0001	3814738	2.34	74	46	0.408	reverse	9
HyS0001	3816809	1.92	59	23	0.511	reverse	16
HyS0001	3827198	2.1	37	25	0.558	forward	4
HyS0001	3829048	2.38	37	36	0.742	reverse	17
HyS0001	3829139	3.6	36	47	0.773	reverse	4
HyS0001	3829334	2.03	39	21	0.388	reverse	12
HyS0001	3838842	1.96	55	28	0.365	reverse	3
HyS0001	3839257	2.89	52	58	0.823	forward	13
HyS0001	3839425	2.38	53	40	0.555	forward	6
HyS0001	3839895	2.01	45	29	0.42	forward	7
HyS0001	3841303	1.93	65	38	0.592	reverse	25
HyS0001	3841307	1.86	68	29	0.542	reverse	29
HyS0001	3841408	3.02	68	56	0.705	reverse	33
HyS0001	3845239	1.97	67	31	0.4	forward	5
HyS0001	3845264	2.22	65	56	0.525	forward	23
HyS0001	3845525	1.87	68	35	0.355	forward	3
HyS0001	3848016	1.96	57	33	0.29	reverse	16
HyS0001	3851833	2.07	65	47	0.526	reverse	8
HyS0001	3855168	2.48	81	47	0.372	reverse	13
HyS0001	3855621	1.96	88	38	0.502	forward	22
HyS0001	3856022	2.68	82	71	0.665	reverse	24
HyS0001	3856343	2.39	87	54	0.356	reverse	3
HyS0001	3860508	1.87	96	42	0.51	forward	23
HyS0001	3860874	2.73	97	65	0.593	forward	29
HyS0001	3866390	2.36	79	47	0.532	reverse	22
HyS0001	3868071	1.95	206	61	0.422	reverse	8
HyS0001	3868200	2.02	184	66	0.462	reverse	29
HyS0001	3868330	2.2	202	69	0.519	reverse	25
HyS0001	3871065	1.7	68	23	0.371	reverse	10
HyS0001	3871486	1.92	161	47	0.589	forward	20
HyS0001	3871575	1.96	153	53	0.415	reverse	13
HyS0001	3871705	2.1	149	59	0.442	reverse	9
HyS0001	3871834	1.95	158	48	0.38	reverse	6
HyS0001	3871987	1.82	236	49	0.185	forward	4
HyS0001	3872094	1.78	182	44	0.377	reverse	13
HyS0001	3875416	1.84	84	36	0.336	forward	5
HyS0001	3876791	1.98	78	44	0.374	reverse	13
HyS0001	3882927	1.98	91	38	0.354	forward	6
HyS0001	3887483	2.49	83	56	0.461	forward	27
HyS0001	3890975	1.71	100	30	0.357	forward	8
HyS0001	3891519	1.94	76	39	0.378	reverse	4
HyS0001	3892855	2.06	112	44	0.564	forward	24
HyS0001	3893146	1.61	93	31	0.207	forward	15
HyS0001	3895438	2.34	116	65	0.396	forward	19
HyS0001	3896491	1.6	92	28	0.299	reverse	22
HyS0001	3902027	2.2	41	30	0.511	forward	6
HyS0001	3906956	3.31	30	33	0.788	reverse	14
HyS0001	3913320	3.86	59	64	0.707	reverse	28
HyS0001	3918537	2.63	79	50	0.425	forward	9
HyS0001	3924128	3.01	42	36	0.543	reverse	15
HyS0001	3933085	1.77	47	26	0.399	forward	7
HyS0001	3933769	1.75	50	21	0.376	reverse	4
HyS0001	3935429	1.97	52	29	0.532	forward	8
HyS0001	3935843	2.16	55	32	0.48	forward	5
HyS0001	3937280	2.08	45	30	0.405	forward	7
HyS0001	3941816	4.27	53	58	0.856	reverse	30
HyS0001	3945011	1.94	74	46	0.335	forward	15
HyS0001	3948919	2.25	82	50	0.396	forward	26
HyS0001	3949803	1.74	93	28	0.374	forward	32
HyS0001	3956697	2.42	61	43	0.497	forward	28
HyS0001	3981637	2.35	14	25	0.611	reverse	8
HyS0001	4018542	1.85	23	23	0.434	reverse	6
HyS0001	4021274	1.97	45	29	0.452	reverse	6
HyS0001	4027718	1.71	25	21	0.595	forward	4
HyS0001	4028367	2.23	25	27	0.53	forward	4
HyS0001	4030885	1.65	43	20	0.528	reverse	4
HyS0001	4060861	2.4	18	24	1	forward	19
HyS0001	4064588	2.53	58	52	0.451	forward	18
HyS0001	4070175	2.58	83	58	0.503	reverse	17
HyS0001	4071824	2.42	75	52	0.441	reverse	9
HyS0001	4073192	2.23	71	35	0.534	forward	7
HyS0001	4076598	3.38	72	63	0.762	forward	10
HyS0001	4082615	1.73	42	20	0.225	forward	4
HyS0001	4084478	2.44	70	49	0.394	reverse	23
HyS0001	4091269	2.02	89	43	0.38	reverse	8
HyS0001	4093214	1.83	84	28	0.362	reverse	4
HyS0001	4093679	1.52	87	21	0.32	reverse	4
HyS0001	4094387	1.98	94	35	0.453	forward	13
HyS0001	4097584	1.68	103	31	0.18	forward	23
HyS0001	4097597	1.72	79	28	0.284	forward	6
HyS0001	4102294	1.85	71	24	0.726	reverse	8
HyS0001	4103880	1.93	54	36	0.456	forward	6
HyS0001	4104921	1.92	41	20	0.405	forward	3
HyS0001	4111772	2.75	12	25	0.974	reverse	24
HyS0001	4121391	2.02	12	22	0.674	forward	10
HyS0001	4122079	6.51	12	26	1	forward	6
HyS0001	4127730	5.95	17	34	1	forward	11
HyS0001	4165956	1.88	44	27	0.485	reverse	6
HyS0001	4166652	1.81	56	22	0.324	forward	5
HyS0001	4179140	1.98	27	22	0.532	reverse	6
HyS0001	4192394	1.93	58	26	0.36	reverse	10
HyS0001	4194755	2.67	44	51	0.681	reverse	21
HyS0001	4221958	1.91	59	27	0.533	forward	7
HyS0001	4230025	3.28	38	43	0.667	forward	8
HyS0001	4259769	1.96	48	26	0.6	reverse	5
HyS0001	4264580	1.88	51	29	0.343	forward	3
HyS0001	4272496	2.1	75	43	0.299	forward	16
HyS0001	4283869	2.85	27	25	0.516	forward	3
HyS0001	4284461	4.45	26	33	0.831	forward	18
HyS0001	4285997	2.23	56	34	0.364	forward	9
HyS0001	4287659	2.23	60	37	0.622	forward	15
HyS0001	4290239	2.7	67	40	0.538	forward	9
HyS0001	4293931	1.54	81	25	0.249	forward	3
HyS0001	4294638	2.74	84	47	0.39	forward	23
HyS0001	4295499	1.52	89	22	0.317	forward	4
HyS0001	4297562	2.25	90	49	0.319	reverse	8
HyS0001	4299536	1.64	86	21	0.63	reverse	6
HyS0001	4301379	1.53	88	23	0.261	reverse	6
HyS0001	4301954	2.18	98	53	0.424	reverse	23
HyS0001	4309578	2.19	103	61	0.649	forward	19
HyS0001	4310177	4.42	96	53	0.365	reverse	22
HyS0001	4310237	2.39	95	51	0.497	forward	11
HyS0001	4310999	2.2	77	54	0.456	reverse	34
HyS0001	4313660	1.58	90	25	0.319	forward	4
HyS0001	4314205	1.86	85	31	0.405	forward	6
HyS0001	4316910	1.87	60	29	0.346	forward	6
HyS0001	4318209	2.07	58	40	0.369	forward	11
HyS0001	4321318	1.92	48	30	0.404	reverse	12
HyS0001	4322769	2.48	38	26	0.531	forward	9
HyS0001	4332100	1.85	52	21	0.475	reverse	5
HyS0001	4333909	1.68	63	24	0.515	reverse	4
HyS0001	4335493	2.55	51	43	0.458	forward	6
HyS0001	4341459	1.73	70	31	0.405	forward	3
HyS0001	4341875	2.36	63	47	0.37	forward	4
HyS0001	4342064	2.69	57	38	0.375	forward	3
HyS0001	4345771	2.47	68	62	0.602	forward	15
HyS0001	4347761	2.34	40	35	0.487	forward	7
HyS0001	4347903	1.82	40	24	0.358	forward	6
HyS0001	4349341	3.03	19	21	0.566	reverse	3
HyS0001	4349638	3.25	14	25	0.843	reverse	7
HyS0001	4365269	2.15	45	31	0.432	forward	9
HyS0001	4372711	2	63	35	0.745	reverse	9
HyS0001	4373206	1.79	57	26	0.315	forward	13
HyS0001	4375293	1.91	84	45	0.603	forward	6
HyS0001	4375343	3.35	68	51	0.446	reverse	3
HyS0001	4378347	1.97	77	37	0.329	forward	4
HyS0001	4380947	2.46	38	28	0.507	reverse	19
HyS0001	4381456	2.06	38	30	0.442	forward	4
HyS0001	4392870	2.43	108	48	0.431	reverse	23
HyS0001	4404769	2.32	56	34	0.645	reverse	11
HyS0001	4406381	6.43	28	50	0.853	forward	30
HyS0001	4413655	1.87	50	31	0.274	forward	7
HyS0001	4422185	1.69	84	26	0.393	forward	9
HyS0001	4422511	3.15	68	60	0.722	reverse	33
HyS0001	4423444	2.06	73	34	0.508	forward	19
HyS0001	4441675	1.99	57	26	0.442	reverse	16
HyS0001	4445910	1.78	69	25	0.572	forward	7
HyS0001	4445971	1.8	80	21	0.43	reverse	9
HyS0001	4454514	1.59	82	21	0.363	forward	5
HyS0001	4458256	1.92	79	42	0.446	reverse	15
HyS0001	4464371	1.89	71	28	0.4	reverse	18
HyS0001	4465408	1.84	75	31	0.421	reverse	10
HyS0001	4470669	3.77	60	32	0.356	reverse	4
HyS0001	4471904	2.02	73	36	0.366	forward	8
HyS0001	4474808	1.68	77	31	0.419	forward	11
HyS0001	4475889	2.01	89	32	0.509	reverse	10
HyS0001	4493745	2.54	75	56	0.523	reverse	6
HyS0001	4494808	2.48	69	57	0.501	reverse	24
HyS0001	4495135	1.73	63	30	0.363	forward	4
HyS0001	4495530	2.77	66	48	0.413	reverse	30
HyS0001	4497115	2.71	74	50	0.476	reverse	23
HyS0001	4498247	1.98	94	51	0.437	reverse	11
HyS0001	4502222	1.6	92	26	0.266	reverse	18
HyS0001	4502815	1.71	88	23	0.423	reverse	5
HyS0001	4505537	1.6	92	27	0.321	reverse	7
HyS0001	4507991	1.87	60	33	0.318	forward	5
HyS0001	4510050	2.26	64	48	0.415	forward	6
HyS0001	4510801	1.73	67	26	0.376	forward	4
HyS0001	4512100	2.19	79	40	0.55	reverse	13
HyS0001	4512890	1.91	64	31	0.345	forward	3
HyS0001	4514309	3.04	48	50	0.632	reverse	4
HyS0001	4515273	2.04	49	29	0.445	reverse	3
HyS0001	4520467	2.06	63	39	0.306	forward	7
HyS0001	4521215	2.85	69	52	0.459	forward	26
HyS0001	4521240	2.76	65	49	0.422	reverse	4
HyS0001	4522045	2	79	35	0.598	forward	12
HyS0001	4529477	1.53	75	24	0.27	forward	4
HyS0001	4533163	2.84	40	33	0.49	forward	3
HyS0001	4606319	2.93	57	33	0.354	reverse	9
HyS0001	4609524	1.95	91	41	0.423	reverse	7
HyS0001	4613621	2.79	108	57	0.689	forward	28
HyS0001	4614022	2.01	105	50	0.254	forward	8
HyS0001	4615096	1.65	101	36	0.359	forward	6
HyS0001	4618597	2.45	79	62	0.62	forward	36
HyS0001	4630728	2.22	64	30	0.527	reverse	10
HyS0001	4643031	2.85	106	66	0.561	forward	34
HyS0001	4643355	1.82	226	59	0.248	reverse	4
HyS0001	4644889	1.71	142	35	0.243	reverse	8
HyS0001	4645512	2.94	69	45	0.522	reverse	14
HyS0001	4646750	1.9	72	33	0.5	forward	17
HyS0001	4647284	2.53	76	57	0.531	forward	12
HyS0001	4648486	1.63	63	23	0.506	forward	4
HyS0001	4648558	2.43	51	32	0.684	reverse	8
HyS0001	4650289	1.83	39	23	0.381	forward	15
HyS0001	4654247	2.05	73	41	0.416	reverse	3
HyS0001	4656897	1.82	82	29	0.422	forward	5
HyS0001	4657076	2.26	73	45	0.427	forward	4
HyS0001	4688915	1.91	59	36	0.535	reverse	9
HyS0001	4690441	3.17	66	58	0.492	forward	18
HyS0001	4694700	2	76	39	0.234	reverse	18
HyS0001	4698145	2.56	88	52	0.497	forward	26
HyS0001	4705268	2.24	55	36	0.498	reverse	4
HyS0001	4707196	1.69	75	25	0.44	reverse	5
HyS0001	4707311	2.32	82	61	0.432	forward	22
HyS0001	4707534	3.91	79	81	0.819	reverse	69
HyS0001	4707543	2.5	75	57	0.469	reverse	13
HyS0001	4707680	2.06	83	36	0.326	forward	6
HyS0001	4710044	2.06	87	54	0.305	reverse	20
HyS0001	4724345	1.54	61	23	0.426	forward	5
HyS0001	4727696	2.93	50	42	0.474	reverse	17
HyS0001	4729775	1.7	48	21	0.294	reverse	4
HyS0001	4735010	2.53	65	49	0.56	forward	25
HyS0001	4743793	9.67	55	69	0.871	forward	48
HyS0001	4743845	2.9	44	51	0.61	reverse	25
HyS0001	4767299	2	24	25	0.529	forward	9
HyS0001	4779346	2.57	54	48	0.736	reverse	33
HyS0001	4779695	1.99	52	26	0.333	reverse	5
HyS0001	4781060	2.27	636	217	0.47	reverse	251
HyS0001	4781283	1.51	689	53	0.128	forward	4
HyS0001	4781353	8.88	612	588	0.804	reverse	516
HyS0001	4781732	1.71	598	76	0.235	forward	31
HyS0001	4781849	1.91	576	111	0.354	forward	6
HyS0001	4782274	1.89	670	113	0.255	forward	95
HyS0001	4782589	1.95	455	112	0.378	reverse	58
HyS0001	4782641	1.66	491	64	0.217	forward	17
HyS0001	4782975	1.51	301	39	0.185	forward	3
HyS0001	4783722	3.43	24	35	0.702	forward	6
HyS0001	4788388	2.12	75	38	0.306	forward	5
HyS0001	4793011	2.2	88	47	0.396	forward	8
HyS0001	4795764	1.51	70	21	0.346	reverse	4
HyS0001	4797698	2.6	68	52	0.817	forward	4
HyS0001	4798053	1.52	62	24	0.054	forward	6
HyS0001	4799877	2.26	49	35	0.514	forward	7
HyS0001	4804143	3.97	16	20	0.737	forward	4
HyS0001	4807987	1.92	50	34	0.319	reverse	5
HyS0001	4809555	1.73	75	25	0.428	forward	7
HyS0001	4809607	2.06	75	34	0.608	forward	7
HyS0001	4824737	1.58	77	24	0.318	forward	5
HyS0001	4825314	1.96	86	47	0.346	reverse	13
HyS0001	4860474	2.33	42	24	0.271	reverse	3
HyS0001	4860603	2.63	47	31	0.451	reverse	4
HyS0001	4861956	1.55	71	23	0.194	reverse	5
HyS0001	4863030	1.78	52	27	0.354	forward	3
HyS0001	4863092	1.61	85	23	0.317	reverse	12
HyS0001	4863125	3.03	85	58	0.616	reverse	30
HyS0001	4868391	2.54	73	42	0.59	forward	29
HyS0001	4868912	2.02	69	36	0.422	forward	4
HyS0001	4871244	2.43	61	40	0.368	forward	7
HyS0001	4874521	1.59	74	23	0.406	reverse	4
HyS0001	4876648	3.23	56	45	0.56	forward	18
HyS0001	4882977	2.41	26	21	0.551	reverse	3
HyS0001	4890179	1.7	68	24	0.467	reverse	6
HyS0001	4899586	3	82	78	0.627	reverse	39
HyS0001	4899685	2.46	97	71	0.546	forward	49
HyS0001	4899689	3.84	98	76	0.643	forward	44
HyS0001	4900772	1.51	69	20	0.522	forward	8
HyS0001	4904694	2.15	75	43	0.376	reverse	3
HyS0001	4905136	1.83	80	36	0.389	reverse	5
HyS0001	4905298	2.37	78	58	0.89	reverse	33
HyS0001	4906121	2.76	83	65	0.625	forward	33
HyS0001	4906254	2.35	83	57	0.492	reverse	13
HyS0001	4906575	2.83	90	78	0.646	forward	56
HyS0001	4908214	2.12	81	47	0.494	forward	5
HyS0001	4908218	2.7	81	62	0.597	forward	32
HyS0001	4911835	2.07	112	51	0.299	reverse	7
HyS0001	4913813	2.03	139	56	0.552	reverse	3
HyS0001	4917696	1.88	66	33	0.59	forward	6
HyS0001	4920169	2.08	79	41	0.505	reverse	18
HyS0001	4920173	2.06	78	38	0.599	reverse	45
HyS0001	4922151	1.72	98	23	0.48	forward	20
HyS0001	4924010	1.63	70	23	0.333	forward	4
HyS0001	4925657	2.01	77	33	0.302	reverse	3
HyS0001	4925842	2	85	37	0.284	reverse	6
HyS0001	4925865	2.18	77	44	0.421	forward	5
HyS0001	4926161	2.29	84	48	0.406	reverse	5
HyS0001	4932720	2.48	95	45	0.499	reverse	28
HyS0001	4936120	1.76	91	32	0.391	forward	5
HyS0001	4941994	2.24	71	44	0.424	forward	10
HyS0001	4946059	2.91	62	50	0.823	reverse	33
HyS0001	4948643	2.91	38	38	0.549	forward	9
HyS0001	4949310	1.9	44	22	0.346	reverse	5
HyS0001	4970887	1.57	137	27	0.309	forward	4
HyS0001	4970894	1.93	141	57	0.381	reverse	5
HyS0001	4974065	3.79	41	47	0.683	forward	5
HyS0001	4974325	1.7	41	22	0.274	forward	8
HyS0001	4977192	1.7	41	20	0.287	forward	4
HyS0001	4977908	2	42	31	0.539	forward	3
HyS0001	4980863	1.71	78	23	0.311	forward	6
HyS0001	4997653	2.89	51	41	0.668	reverse	14
HyS0001	4999262	2.07	52	24	0.324	forward	4
HyS0001	4999927	2.24	54	34	0.563	forward	6
HyS0001	5001406	3.47	61	48	0.702	forward	26
HyS0001	5001410	1.9	62	34	0.453	forward	3
HyS0001	5002434	1.79	55	27	0.305	forward	5
HyS0001	5002941	2.63	77	49	0.529	reverse	5
HyS0001	5003200	2.51	71	44	0.584	reverse	25
HyS0001	5003717	2.88	60	39	0.583	reverse	17
HyS0001	5003846	2.08	63	40	0.57	reverse	11
HyS0001	5003975	2.16	61	30	0.316	reverse	3
HyS0001	5008343	1.88	80	24	0.427	reverse	3
HyS0001	5008849	2.87	92	44	0.367	forward	14
HyS0001	5010793	1.52	87	21	0.287	forward	15
HyS0001	5014470	2.14	70	51	0.49	reverse	27
HyS0001	5015338	2.53	85	69	0.716	forward	27
HyS0001	5020651	3.81	97	57	0.532	reverse	20
HyS0001	5023747	1.84	83	25	0.603	reverse	14
HyS0001	5026228	2.16	98	40	0.888	reverse	17
HyS0001	5027845	2.02	85	39	0.531	reverse	14
HyS0001	5032577	2.15	64	37	0.397	forward	5
HyS0001	5034102	1.6	65	21	0.255	reverse	6
HyS0001	5037224	2.15	54	35	0.412	reverse	16
HyS0001	5039760	2.79	81	58	0.412	forward	8
HyS0001	5042638	1.77	81	27	0.332	forward	4
HyS0001	5045458	2.45	97	55	0.474	forward	36
HyS0001	5045953	1.92	92	37	0.443	forward	5
HyS0001	5046060	1.83	99	31	0.464	reverse	16
HyS0001	5047302	2.17	96	61	0.522	forward	27
HyS0001	5048043	1.87	100	36	0.247	forward	27
HyS0001	5051080	1.72	87	39	0.178	forward	6
HyS0001	5051820	1.55	78	25	0.113	reverse	5
HyS0001	5056636	1.93	66	25	0.445	forward	6
HyS0001	5057936	2.08	62	28	0.574	reverse	4
HyS0001	5058371	2.05	74	48	0.326	reverse	9
HyS0001	5058766	1.54	73	23	0.273	forward	5
HyS0001	5061313	1.82	76	35	0.393	reverse	4
HyS0001	5065683	2.28	66	35	0.426	reverse	16
HyS0001	5069706	1.91	91	35	0.319	reverse	7
HyS0001	5069749	1.87	81	35	0.286	forward	6
HyS0001	5074522	2.27	80	61	0.334	reverse	18
HyS0001	5077230	2.07	83	34	0.626	reverse	17
HyS0001	5080911	1.8	68	20	0.362	forward	11
HyS0001	5092355	2.02	68	47	0.412	forward	13
HyS0001	5092598	3	76	68	0.723	forward	29
HyS0001	5093919	2.18	95	41	0.341	reverse	10
HyS0001	5096326	1.75	81	29	0.168	forward	3
HyS0001	5099184	1.98	79	39	0.321	forward	8
HyS0001	5102374	1.63	98	26	0.229	reverse	5
HyS0001	5103856	1.73	91	31	0.31	forward	4
HyS0001	5109202	1.87	78	33	0.41	reverse	7
HyS0001	5120305	2.14	74	35	0.564	forward	20
HyS0001	5122723	2.21	95	53	0.592	reverse	8
HyS0001	5125816	2.39	90	58	0.556	reverse	36
HyS0001	5126165	3.15	93	70	0.86	reverse	73
HyS0001	5126169	2.38	92	58	0.627	reverse	83
HyS0001	5127515	2.22	112	60	0.424	forward	15
HyS0001	5127523	2.39	109	50	0.516	forward	8
HyS0001	5129025	2.2	96	39	0.589	forward	6
HyS0001	5129510	2.34	91	48	0.405	forward	5
HyS0001	5132010	1.92	77	36	0.41	forward	5
HyS0001	5137510	2.16	65	33	0.482	forward	9
HyS0001	5137660	1.95	67	30	0.304	reverse	4
HyS0001	5139432	2.25	66	44	0.394	reverse	7
HyS0001	5141932	2.04	55	23	0.206	forward	3
HyS0001	5147060	3.08	74	71	0.585	reverse	22
HyS0001	5149100	1.73	82	33	0.346	reverse	7
HyS0001	5150541	2.34	72	44	0.519	reverse	14
HyS0001	5151325	2.71	80	51	0.59	reverse	24
HyS0001	5155744	5.45	31	46	1	forward	9
HyS0001	5157448	2.51	22	30	0.593	forward	14
HyS0001	5159632	2.72	15	23	1	forward	5
HyS0001	5170299	2.08	40	29	0.488	forward	3
HyS0001	5180208	1.54	83	23	0.203	forward	4
HyS0001	5182205	1.98	76	35	0.299	reverse	15
HyS0001	5185834	2.96	70	53	0.809	reverse	13
HyS0001	5186317	2.92	69	65	0.747	reverse	26
HyS0001	5187289	2.87	80	62	0.638	forward	28
HyS0001	5187511	2.54	83	52	0.814	reverse	46
HyS0001	5188772	1.66	75	22	0.302	forward	4
HyS0001	5188948	2.26	69	47	0.53	reverse	13
HyS0001	5190859	1.87	72	34	0.506	forward	10
HyS0001	5190920	1.74	71	32	0.245	reverse	6
HyS0001	5191320	2.25	69	39	0.575	reverse	19
HyS0001	5194287	4.03	25	46	0.933	reverse	17
HyS0001	5195784	2.83	17	29	0.884	forward	7
HyS0001	5220077	1.74	44	23	0.344	reverse	5
HyS0001	5221926	2.56	38	43	0.64	reverse	13
HyS0001	5223472	1.85	61	34	0.472	reverse	12
HyS0001	5223476	1.62	60	25	0.413	reverse	9
HyS0001	5223538	1.8	64	26	0.347	reverse	24
HyS0001	5224650	2.39	71	39	0.442	reverse	13
HyS0001	5226975	1.9	79	38	0.442	reverse	7
HyS0001	5232514	2.52	55	41	0.594	reverse	10
HyS0001	5232917	2	41	25	0.452	forward	4
HyS0001	5234129	1.95	48	31	0.656	reverse	17
HyS0001	5234678	1.67	58	24	0.322	forward	5
HyS0001	5234728	2.41	50	47	0.859	reverse	23
HyS0001	5235376	2.14	63	26	0.407	forward	6
HyS0001	5238138	2.2	77	43	0.409	forward	14
HyS0001	5238958	2.07	77	36	0.484	reverse	9
HyS0001	5239334	1.91	83	39	0.294	reverse	4
HyS0001	5242882	2.09	100	50	0.31	forward	11
HyS0001	5247814	1.77	90	33	0.247	reverse	3
HyS0001	5249333	1.91	74	42	0.434	reverse	12
HyS0001	5249553	1.69	77	24	0.475	reverse	3
HyS0001	5252460	1.63	82	25	0.429	reverse	5
HyS0001	5254127	1.74	45	22	0.295	forward	4
HyS0001	5257922	1.73	97	35	0.249	forward	9
HyS0001	5258297	1.64	86	28	0.302	reverse	4
HyS0001	5260214	3.83	69	50	0.471	reverse	26
HyS0001	5260941	4.4	61	45	0.506	forward	33
HyS0001	5263069	2.94	46	38	0.529	forward	5
HyS0001	5263819	2.75	45	31	0.365	reverse	4
HyS0001	5265957	2.09	54	31	0.452	forward	7
HyS0001	5267829	2.5	70	55	0.412	forward	41
HyS0001	5269029	2.01	79	39	0.289	forward	18
HyS0001	5269947	2.11	79	44	0.366	reverse	14
HyS0001	5270639	1.61	91	23	0.396	forward	5
HyS0001	5271186	2.07	89	41	0.531	forward	14
HyS0001	5274548	1.79	74	30	0.381	forward	5
HyS0001	5288252	4.47	24	28	0.643	reverse	8
HyS0001	5326799	4.53	23	30	0.74	reverse	4
HyS0001	5328331	4.8	45	45	0.636	reverse	18
HyS0001	5334873	1.73	182	50	0.166	forward	4
HyS0001	5335237	1.68	210	40	0.221	forward	3
HyS0001	5335266	1.61	263	47	0.175	reverse	6
HyS0001	5335983	2.07	319	102	0.35	forward	72
HyS0001	5336012	1.67	332	55	0.209	reverse	16
HyS0001	5336729	1.54	312	40	0.266	forward	14
HyS0001	5337208	1.76	208	58	0.143	reverse	9
HyS0001	5337270	1.69	204	44	0.213	reverse	14
HyS0001	5352626	2.57	44	42	0.566	reverse	20
HyS0001	5352629	1.8	44	32	0.148	reverse	6
HyS0001	5356118	3.59	66	58	0.547	reverse	45
HyS0001	5356507	2.13	66	50	0.379	forward	8
HyS0001	5358762	1.55	68	22	0.241	reverse	3
HyS0001	5361727	2.16	71	38	0.537	reverse	8
HyS0001	5365161	1.92	45	22	0.386	forward	5
HyS0001	5388448	1.68	38	21	0.436	forward	3
HyS0001	5389789	3.73	40	37	0.65	reverse	18
HyS0001	5391758	2.3	47	32	0.4	reverse	5
HyS0001	5396253	1.85	55	37	0.53	forward	13
HyS0001	5396696	1.81	55	26	0.529	reverse	9
HyS0001	5398207	2.78	75	34	0.258	forward	7
HyS0001	5431741	2.24	77	49	0.401	reverse	20
HyS0001	5436919	1.65	40	24	0.335	reverse	5
HyS0001	5438102	3.94	53	69	0.771	forward	33
HyS0001	5444540	2.38	47	39	0.778	forward	24
HyS0001	5475765	1.89	63	28	0.232	forward	4
HyS0001	5482438	3.74	21	25	0.738	reverse	4
HyS0001	5483352	2.25	20	27	0.723	reverse	6
HyS0001	5484804	2.4	14	23	0.804	reverse	6
HyS0001	5492796	2.33	40	32	0.422	forward	11
HyS0001	5494926	2.59	41	29	0.537	reverse	9
HyS0001	5495839	2.35	54	41	0.597	reverse	27
HyS0001	5495857	2.37	54	46	0.582	forward	13
HyS0001	5495942	3.08	53	57	0.749	reverse	17
HyS0001	5496268	2.17	44	28	0.412	reverse	4
HyS0001	5496364	2.39	52	49	0.684	reverse	14
HyS0001	5498498	2.51	55	46	0.616	forward	18
HyS0001	5499223	3.02	64	38	0.413	reverse	7
HyS0001	5505285	2.55	62	42	0.395	reverse	17
HyS0001	5506363	2.05	40	22	0.596	forward	12
HyS0001	5508412	2.28	25	21	0.481	forward	5
HyS0001	5527523	1.84	213	60	0.351	forward	9
HyS0001	5527647	2.35	200	100	0.494	forward	63
HyS0001	5528164	2.62	183	120	0.553	forward	53
HyS0001	5529046	1.97	75	38	0.386	forward	18
HyS0001	5530066	5	34	42	0.821	forward	6
HyS0001	5530280	4.5	50	66	1	reverse	37
HyS0001	5532474	2.08	70	33	0.308	reverse	25
HyS0001	5533314	1.76	75	21	0.474	reverse	8
HyS0001	5538347	2.15	79	51	0.381	forward	8
HyS0001	5539769	1.87	54	27	0.491	reverse	4
HyS0001	5541074	1.89	67	33	0.359	forward	4
HyS0001	5541727	2.14	64	38	0.427	forward	7
HyS0001	5551042	2.99	47	46	0.606	reverse	13
HyS0001	5555695	1.83	92	24	0.505	reverse	12
HyS0001	5558584	2.49	79	40	0.603	reverse	4
HyS0001	5559563	2.09	84	49	0.465	forward	18
HyS0001	5560865	2.02	81	42	0.495	reverse	5
HyS0001	5561760	2.3	75	41	0.335	forward	4
HyS0001	5562353	2.06	83	42	0.499	reverse	21
HyS0001	5565451	1.72	77	26	0.427	forward	4
HyS0001	5566455	2.73	92	70	0.644	forward	26
HyS0001	5569813	1.56	190	33	0.227	reverse	12
HyS0001	5570649	1.56	266	37	0.185	forward	8
HyS0001	5570939	1.75	275	49	0.32	forward	18
HyS0001	5570972	1.88	303	63	0.435	forward	92
HyS0001	5570974	2.04	291	75	0.303	forward	49
HyS0001	5575127	3.77	134	61	0.338	reverse	5
HyS0001	5583067	6.36	11	23	1	forward	6
HyS0001	5589858	1.98	74	43	0.412	reverse	11
HyS0001	5590501	2.77	76	58	0.586	reverse	30
HyS0001	5591452	2.92	78	57	0.581	forward	23
HyS0001	5591671	2.2	86	43	0.4	reverse	8
HyS0001	5591873	2.72	84	50	0.413	reverse	18
HyS0001	5591877	2.3	74	44	0.542	forward	19
HyS0001	5611304	2.4	41	50	0.507	forward	6
HyS0001	5611741	3.36	52	50	0.583	forward	10
HyS0001	5611744	3.96	50	40	0.645	forward	40
HyS0001	5612301	2.08	57	37	0.521	forward	3
HyS0001	5615110	2.1	58	39	0.472	forward	40
HyS0001	5621825	1.63	672	67	0.184	forward	30
HyS0001	5621893	1.54	623	46	0.42	reverse	26
HyS0001	5623330	1.68	61	26	0.414	reverse	3
HyS0001	5627327	1.88	98	42	0.299	reverse	10
HyS0001	5629377	2.61	39	40	0.665	forward	8
HyS0001	5630974	4.54	49	67	0.933	forward	41
HyS0001	5632152	1.67	59	24	0.359	forward	4
HyS0001	5638628	2.19	65	37	0.627	forward	12
HyS0001	5638630	2.2	69	52	0.973	reverse	27
HyS0001	5639161	2.23	51	37	0.425	forward	5
HyS0001	5641061	2.56	43	31	0.894	forward	10
HyS0001	5641625	2.79	34	22	0.611	reverse	3
HyS0001	5642929	1.92	26	28	0.511	forward	8
HyS0001	5646752	1.92	35	22	0.305	reverse	15
HyS0001	5648994	2.21	47	38	0.548	reverse	4
HyS0001	5649730	1.64	37	25	0.338	forward	8
HyS0001	5659041	3.31	29	34	1	reverse	7
HyS0001	5662162	2.29	45	31	0.463	forward	4
HyS0001	5662634	1.76	47	31	0.271	forward	9
HyS0001	5666276	2	73	45	0.365	reverse	17
HyS0001	5666278	1.6	74	22	0.153	reverse	6
HyS0001	5667612	2.71	71	57	0.407	reverse	16
HyS0001	5671965	1.81	69	25	0.222	reverse	5
HyS0001	5673085	1.94	84	41	0.464	forward	31
HyS0001	5673992	1.77	80	27	0.336	reverse	7
HyS0001	5679299	2.33	66	52	0.478	forward	14
HyS0001	5680568	2.7	41	39	0.499	forward	13
HyS0001	5689084	1.92	60	28	0.466	reverse	12
HyS0001	5689914	2.38	57	53	0.675	reverse	22
HyS0001	5693067	2.33	52	27	0.848	reverse	20
HyS0001	5693689	1.82	44	25	0.575	reverse	15
HyS0001	5695161	8.82	42	55	0.786	reverse	9
HyS0001	5696117	1.94	41	32	0.35	forward	17
HyS0001	5696119	2.55	41	29	0.395	forward	10
HyS0001	5703068	2.58	11	24	0.788	reverse	4
HyS0001	5703773	2.88	17	22	0.735	reverse	3
HyS0001	5711246	2.09	41	22	0.43	reverse	8
HyS0001	5713646	1.64	60	21	0.668	reverse	5
HyS0001	5716741	1.93	72	29	0.344	forward	15
HyS0001	5716744	2.1	71	31	0.242	forward	29
HyS0001	5716746	2.85	70	56	0.334	forward	29
HyS0001	5716747	3.07	70	57	0.435	forward	34
HyS0001	5716749	2.53	69	55	0.431	forward	57
HyS0001	5716752	1.91	68	32	0.331	forward	7
HyS0001	5718696	1.98	66	40	0.367	reverse	4
HyS0001	5718962	2.76	70	64	0.586	forward	15
HyS0001	5719487	1.77	71	34	0.352	forward	3
HyS0001	5721504	3.01	78	67	0.885	reverse	37
HyS0001	5722082	2.19	68	35	0.359	reverse	3
HyS0001	5722509	5.53	56	43	0.533	reverse	24
HyS0001	5722764	2.07	71	38	0.711	reverse	14
HyS0001	5722961	1.82	75	37	0.395	reverse	12
HyS0001	5722975	2.07	86	46	0.441	forward	10
HyS0001	5723109	2.25	89	43	0.707	forward	27
HyS0001	5723167	1.78	81	40	0.21	reverse	24
HyS0001	5723979	2.74	80	69	0.679	reverse	12
HyS0001	5723998	1.95	79	40	0.271	reverse	5
HyS0001	5724104	2.14	71	41	0.355	reverse	6
HyS0001	5753728	3.14	34	24	0.409	reverse	11
HyS0001	5754547	3.05	18	20	0.49	reverse	4
HyS0001	5758779	3.64	14	20	0.889	forward	4
HyS0001	5760342	1.89	17	23	0.443	forward	7
HyS0001	5771302	1.74	33	21	0.469	forward	6
HyS0001	5772002	2.06	30	20	0.422	forward	8
HyS0001	5810818	6.91	18	29	0.745	forward	11
HyS0001	5811100	2.26	13	23	0.685	forward	3
HyS0001	5811528	2.39	17	25	0.407	reverse	6
HyS0001	5818294	2.03	30	24	0.567	forward	5
HyS0001	5822478	1.64	65	23	0.269	reverse	3
HyS0001	5823946	1.9	88	40	0.35	forward	7
HyS0001	5850474	1.9	35	23	0.432	reverse	3
HyS0001	5851408	1.9	32	21	0.65	forward	5
HyS0001	5858497	2.45	28	26	0.612	reverse	4
HyS0001	5860295	6.45	15	25	0.774	reverse	5
HyS0001	5860879	3.74	12	20	0.772	reverse	3
HyS0001	5863475	2.71	22	21	0.479	reverse	7
HyS0001	5868439	3.85	24	38	0.808	reverse	6
HyS0001	5869395	2.17	25	27	0.785	forward	6
HyS0001	5871476	3.85	29	45	0.849	reverse	18
HyS0001	5907806	2.34	23	25	0.609	forward	6
HyS0001	5922280	8.68	20	37	0.928	forward	10
HyS0001	5925812	1.69	223	38	0.333	forward	10
HyS0001	5926119	1.64	261	44	0.238	reverse	9
HyS0001	5929920	2.55	38	33	0.609	forward	8
HyS0001	5937252	1.85	85	34	0.526	forward	6
HyS0001	5940187	2.11	68	28	0.338	reverse	17
HyS0001	5942533	2.4	60	39	0.765	forward	31
HyS0001	5942764	2.14	74	31	0.525	forward	8
HyS0001	5943018	2.78	76	59	0.563	forward	8
HyS0001	5953956	1.82	74	28	0.318	reverse	4
HyS0001	5955053	1.63	80	23	0.287	reverse	14
HyS0001	5957356	1.79	80	26	0.368	forward	12
HyS0001	5962142	2.29	40	30	0.392	forward	3
HyS0001	6011564	2.54	61	49	0.56	reverse	5
HyS0001	6014318	1.84	77	27	0.477	forward	8
HyS0001	6016967	2.27	77	38	0.504	forward	10
HyS0001	6019640	1.72	372	48	0.368	forward	11
HyS0001	6021382	1.67	341	28	0.36	forward	6
HyS0001	6024389	1.85	156	54	0.309	forward	7
HyS0001	6028289	2.42	68	42	0.432	forward	3
HyS0001	6033367	2.28	39	34	0.805	forward	7
HyS0001	6044954	3.92	146	128	0.63	reverse	72
HyS0001	6045564	1.57	169	35	0.167	forward	7
HyS0001	6045613	1.74	174	33	0.395	reverse	16
HyS0001	6053996	2	78	37	0.404	forward	3
HyS0001	6058534	3.14	59	45	0.767	forward	9
HyS0001	6058908	3.42	41	35	1	reverse	8
HyS0001	6060887	1.95	184	51	0.408	forward	22
HyS0001	6063428	2.11	82	31	0.678	reverse	8
HyS0001	6063768	2.14	84	40	0.35	reverse	8
HyS0001	6065810	1.69	80	29	0.525	reverse	11
HyS0001	6066211	2.46	76	42	0.389	forward	4
HyS0001	6074438	2.55	85	36	0.488	reverse	8
HyS0001	6075435	1.65	87	27	0.28	reverse	5
HyS0001	6076088	1.6	74	21	0.447	forward	9
HyS0001	6081497	3.9	36	55	0.759	forward	24
HyS0001	6083314	3.66	37	61	0.888	reverse	29
HyS0001	6083521	2.27	43	25	0.677	forward	12
HyS0001	6083923	2.35	33	30	0.575	reverse	5
HyS0001	6085352	2.39	56	39	0.332	forward	4
HyS0001	6090477	2.2	44	38	0.384	forward	6
HyS0001	6092064	2.56	20	24	0.648	forward	4
HyS0001	6094430	2.73	20	22	0.67	forward	5
HyS0001	6098859	3.32	13	34	0.903	forward	9
HyS0001	6104120	2.93	35	32	0.768	reverse	14
HyS0001	6108196	2.01	68	30	0.55	forward	5
HyS0001	6112679	1.72	77	30	0.218	forward	13
HyS0001	6138580	2.8	43	37	0.525	forward	4
HyS0001	6152287	2.46	43	32	0.767	reverse	8
HyS0001	6155031	1.7	84	24	0.363	reverse	15
HyS0001	6157571	1.89	74	34	0.418	forward	3
HyS0001	6159555	2.86	109	74	0.496	forward	22
HyS0001	6159680	1.92	115	44	0.463	reverse	9
HyS0001	6160700	2.03	100	50	0.477	reverse	16
HyS0001	6161836	2.21	69	46	0.484	reverse	18
HyS0001	6165279	1.53	55	21	0.215	reverse	16
HyS0001	6165982	2.27	61	33	0.457	forward	4
HyS0001	6166657	2.11	59	31	0.289	forward	11
HyS0001	6181485	2.6	52	31	0.402	forward	14
HyS0001	6182499	1.81	58	23	0.454	forward	20
HyS0001	6182763	2.56	58	54	0.507	reverse	39
HyS0001	6183415	1.72	73	22	0.579	forward	8
HyS0001	6183536	1.84	76	31	0.206	forward	4
HyS0001	6191589	1.69	79	32	0.328	forward	13
HyS0001	6192043	1.98	88	38	0.341	reverse	5
HyS0001	6193541	1.64	103	28	0.401	reverse	16
HyS0001	6197717	2.2	94	49	0.354	forward	3
HyS0001	6199675	1.97	104	45	0.36	forward	8
HyS0001	6203072	1.76	91	25	0.532	forward	5
HyS0001	6208167	1.69	78	29	0.285	reverse	7
HyS0001	6211780	2.68	81	47	0.61	reverse	35
HyS0001	6212690	2.06	78	40	0.58	reverse	17
HyS0001	6215439	2	74	28	0.366	reverse	9
HyS0001	6218713	1.74	68	28	0.227	forward	3
HyS0001	6219622	2.08	66	37	0.647	forward	8
HyS0001	6220443	1.79	81	35	0.293	forward	11
HyS0001	6223066	2.1	62	36	0.559	forward	19
HyS0001	6223140	2.08	59	44	0.515	reverse	14
HyS0001	6223569	2	63	38	0.409	forward	19
HyS0001	6224699	3.08	62	42	0.478	reverse	10
HyS0001	6226565	2.19	51	33	0.448	reverse	3
HyS0001	6238492	3.72	24	32	0.675	forward	17
HyS0001	6239659	2.48	62	48	0.46	reverse	20
HyS0001	6241643	2.43	79	64	0.531	reverse	30
HyS0001	6242184	1.87	78	33	0.488	reverse	16
HyS0001	6247726	1.86	80	41	0.299	reverse	6
HyS0001	6248547	3.22	71	61	0.596	reverse	38
HyS0001	6250129	2.47	70	51	0.448	forward	3
HyS0001	6252683	2.1	71	41	0.264	reverse	3
HyS0001	6253300	2.45	73	46	0.474	reverse	8
HyS0001	6255803	1.81	76	23	0.454	reverse	4
HyS0001	6262375	1.97	86	44	0.412	reverse	13
HyS0001	6265607	1.91	64	26	0.567	reverse	12
HyS0001	6266051	2.37	63	32	0.8	forward	30
HyS0001	6269657	2.2	25	23	0.403	forward	9
HyS0001	6270046	2.03	24	21	0.44	forward	3
HyS0001	6274838	2.32	18	26	0.786	reverse	8
HyS0001	6282314	2.35	24	27	0.563	reverse	3
HyS0001	6285694	2.45	25	31	0.91	forward	4
HyS0001	6296504	2.55	78	48	0.384	forward	20
HyS0001	6296948	1.79	87	28	0.467	forward	4
[truncated: 91,300 more rows]

## Sheet: TripleOverlap
													2.99			88			IPD 16c	IPD64c	IPD Adult	Frac16	Frac64	FracAdult	Gene_ID					Freq
				IPD 16c	IPD64c	IPD Adult	Frac16	Frac64	FracAdult	FD64-16	FDAdult-64		IPD above 3	Frac above 95%			HyS0001	3751766	4.88	3.75	3.84	1	0.983	0.985				>HyS0001:3751763-3751769	TCGACCG	2
HyS0001	107569	HyS0001	107569	4.8	3.54	3.53	0.906	0.797	0.78	-0.109	-0.017		88	0.949	IPD above 3		HyS0001	3751771	5.58	5.74	7.23	1	1	1				>HyS0001:3751768-3751774	ATGACCG	3
HyS0001	108027	HyS0001	108027	2.48	2.18	4.3	0.499	0.465	0.999	-0.034	0.534				Frac above 95%		HyS0001	9927338	7.94	6.59	5.09	1	1	1	HyS0001.664			>HyS0001:9927335-9927341	ATCATCG	1
HyS0001	108780	HyS0001	108780	2.51	1.92	3.24	1	0.913	0.901	-0.087	-0.012						HyS0001	11547161	8.92	5.27	5.66	0.996	0.998	0.993	HyS0001.760			>HyS0001:11547158-11547164	ATGATCG	5
HyS0001	129825	HyS0001	129825	4.23	5.36	2.25	0.8	0.995	0.583	0.195	-0.412						HyS0002	436318	4.14	4.25	4.62	1	1	1				>HyS0002:436315-436321	TTGACCG	10
HyS0001	200777	HyS0001	200777	5.2	2.62	3.08	0.64	0.405	0.634	-0.235	0.229						HyS0002	6645886	3.83	4.03	4.14	1	0.99	0.963	HyS0002.456			>HyS0002:6645883-6645889	TTAACCG	2
HyS0001	201529	HyS0001	201529	2.25	3.09	2.09	0.409	0.744	0.427	0.335	-0.317						HyS0003	1084695	4.15	4.01	6.56	1	1	0.997	HyS0003.82			>HyS0003:1084692-1084698	CTGACCG	7
HyS0001	357781	HyS0001	357781	2.91	1.78	2.06	0.645	0.349	0.398	-0.296	0.049						HyS0003	1644894	7.23	8.06	7.27	1	1	1	HyS0003.132			>HyS0003:1644891-1644897	CTGAGCG	1
HyS0001	358421	HyS0001	358421	2.62	2.71	4.36	0.412	0.496	0.903	0.084	0.407						HyS0003	3122886	4.54	3.22	4.79	1	1	0.995				>HyS0003:3122883-3122889	CTGACCG	7
HyS0001	458269	HyS0001	458269	2.61	2.24	2.56	0.852	0.654	0.662	-0.198	0.008						HyS0003	3815367	4.51	5.28	4.15	1	1	1	HyS0003.289			>HyS0003:3815364-3815370	CCGACCG	12	Potentially due to sandwhiched between 5mC thus the kinetic slow down the reading of the sequence thus higher IPD
HyS0001	458273	HyS0001	458273	3.1	1.96	1.79	0.407	0.174	0.315	-0.233	0.141						HyS0004	3621433	4.62	5.37	3.29	1	1	1	HyS0004.261			>HyS0004:3621430-3621436	TTCACCG	3
HyS0001	459508	HyS0001	459508	3.41	1.76	1.86	0.816	0.39	0.445	-0.426	0.055						HyS0004	6482448	4.6	4.02	5.32	1	0.984	0.953	HyS0004.484			>HyS0004:6482445-6482451	GTAACCG	1
HyS0001	509622	HyS0001	509622	3.88	3.23	2.36	0.67	0.501	0.438	-0.169	-0.063						HyS0006	4822706	6.31	5.23	5.66	0.984	0.968	0.99	HyS0006.296			>HyS0006:4822703-4822709	ATGATCG	5
HyS0001	509627	HyS0001	509627	6.85	5.79	8.38	1	1	0.834	0	-0.166						HyS0007	3877770	5.8	5.64	3.95	1	1	0.995	HyS0007.244			>HyS0007:3877767-3877773	ATGACCG	3
HyS0001	525760	HyS0001	525760	2.47	1.67	1.53	0.353	0.276	0.197	-0.077	-0.079						HyS0007	3899686	3.55	5.23	4.56	0.982	1	0.964	HyS0007.246			>HyS0007:3899683-3899689	GTGACCG	3
HyS0001	526673	HyS0001	526673	2.94	2.06	2.11	0.42	0.303	0.319	-0.117	0.016						HyS0007	5422701	10.46	7.84	8.52	1	1	1	HyS0007.358			>HyS0007:5422698-5422704	GGGAATG	1
HyS0001	534873	HyS0001	534873	4.59	2.07	2.41	0.87	0.474	0.651	-0.396	0.177						HyS0008	1309961	3.22	3.34	4.07	0.953	1	1	HyS0008.77			>HyS0008:1309958-1309964	TGGACCG	3
HyS0001	643090	HyS0001	643090	2.89	2	1.85	0.515	0.381	0.37	-0.134	-0.011						HyS0010	2738232	5.9	4.66	7.35	1	1	1	HyS0010.230			>HyS0010:2738229-2738235	TCGACCG	2
HyS0001	660785	HyS0001	660785	2.08	1.65	3.24	0.23	0.207	0.245	-0.023	0.038						HyS0010	3469120	6.68	4.72	4.43	0.982	1	0.984	HyS0010.296			>HyS0010:3469117-3469123	ATGATCG	5
HyS0001	662986	HyS0001	662986	2.04	1.98	2.3	0.403	0.387	0.481	-0.016	0.094						HyS0011	1274392	6.75	6.71	7.87	1	1	1				>HyS0011:1274389-1274395	AAGAGCG	1
HyS0001	678044	HyS0001	678044	2.86	1.56	1.94	0.535	0.26	0.452	-0.275	0.192						HyS0012	857074	5.81	3.63	4.59	0.997	0.984	1	HyS0012.54			>HyS0012:857071-857077	TTGAGGG	1
HyS0001	682953	HyS0001	682953	3.17	2.73	2.73	0.391	0.477	0.503	0.086	0.026						HyS0013	681149	3.08	3.19	4.93	1	1	0.973	HyS0013.44			>HyS0013:681146-681152	CCGACCG	12
HyS0001	683552	HyS0001	683552	5.28	3.44	2.18	0.533	0.561	0.311	0.028	-0.25						HyS0015	40552	10.28	8.01	11.47	1	1	1	HyS0015.1			>HyS0015:40549-40555	GGGAGTG	1
HyS0001	685538	HyS0001	685538	4.01	2.82	3.12	0.687	0.702	0.732	0.015	0.03						HyS0016	1327414	9.87	7.47	8.63	1	1	1	HyS0016.97			>HyS0016:1327411-1327417	CCAACCG	1
HyS0001	686402	HyS0001	686402	2.34	2	2.37	0.431	0.498	0.588	0.067	0.09						HyS0017	40920	4.62	3.94	5.49	1	1	1	HyS0017.3			>HyS0017:40917-40923	ACGACCG	2
HyS0001	697268	HyS0001	697268	2.62	2.13	2.29	0.374	0.405	0.287	0.031	-0.118						HyS0018	4457827	4.43	4.14	4.98	1	1	0.986	HyS0018.334			>HyS0018:4457824-4457830	TAGACCG	2
HyS0001	739911	HyS0001	739911	3.05	1.66	1.75	0.875	0.43	0.399	-0.445	-0.031						HyS0020	2391089	11.94	9.18	9.25	1	0.997	1	HyS0020.152			>HyS0020:2391086-2391092	TTGAAGG	1
HyS0001	743860	HyS0001	743860	3.46	2.05	1.55	0.713	0.385	0.182	-0.328	-0.203						HyS0020	3829675	6.16	6.14	6.74	1	1	0.966				>HyS0020:3829672-3829678	ACGACCG	2
HyS0001	744034	HyS0001	744034	3.33	2.71	2.13	0.492	0.521	0.449	0.029	-0.072						HyS0020	3950262	4.6	3.84	3.02	1	0.987	1	HyS0020.261			>HyS0020:3950259-3950265	CCGACCG	12
HyS0001	759931	HyS0001	759931	2.16	2.44	2.2	0.556	0.631	0.518	0.075	-0.113						HyS0021	2497045	4.23	3.9	5.99	1	0.954	1	HyS0021.155			>HyS0021:2497042-2497048	ACGATCG	1
HyS0001	773273	HyS0001	773273	2.24	1.66	1.87	0.468	0.338	0.382	-0.13	0.044						HyS0022	829326	6.49	4.54	4.8	1	0.964	0.952	HyS0022.68			>HyS0022:829323-829329	CCGACCG	12
HyS0001	774245	HyS0001	774245	3.92	1.96	2.6	0.653	0.457	0.459	-0.196	0.002						HyS0023	481131	3.78	3.52	4.7	0.965	1	0.961	HyS0023.31			>HyS0023:481128-481134	GCGACCG	1
HyS0001	777635	HyS0001	777635	3.28	2.88	2.48	0.674	0.613	0.473	-0.061	-0.14						HyS0023	1582919	5.84	4.55	4.83	1	1	1	HyS0023.126			>HyS0023:1582916-1582922	GTGACCG	3
HyS0001	781522	HyS0001	781522	2.61	1.85	2.13	0.479	0.398	0.473	-0.081	0.075						HyS0023	2297925	5.43	4.08	3.15	1	1	0.971	HyS0023.198			>HyS0023:2297922-2297928	CCGACCG	12
HyS0001	781592	HyS0001	781592	2.24	1.83	2.18	0.252	0.276	0.303	0.024	0.027						HyS0024	632880	5.85	4.83	4.62	1	1	1	HyS0024.51			>HyS0024:632877-632883	CGGATCG	1
HyS0001	781861	HyS0001	781861	2.36	1.95	2.37	0.403	0.384	0.462	-0.019	0.078						HyS0025	2366970	4.56	4.59	4.18	1	1	1	HyS0025.166			>HyS0025:2366967-2366973	ATGACCG	3
HyS0001	811445	HyS0001	811445	2.97	1.82	2.17	1	0.584	0.52	-0.416	-0.064						HyS0025	2448163	12.59	8.06	10.79	1	1	0.977				>HyS0025:2448160-2448166	AAGAGGC	1
HyS0001	825368	HyS0001	825368	3.56	2.8	2.19	0.746	0.609	0.571	-0.137	-0.038						HyS0027	2392398	6.68	5.09	4.91	0.994	0.995	0.99	HyS0027.168			>HyS0027:2392395-2392401	TGGACCG	3
HyS0001	829248	HyS0001	829248	3.85	3.62	2.34	0.505	0.475	0.472	-0.03	-0.003						HyS0028	557382	7.76	3.8	4.86	1	1	1				>HyS0028:557379-557385	TTGACCG	10
HyS0001	860868	HyS0001	860868	4.73	2.64	1.89	0.666	0.532	0.462	-0.134	-0.07						HyS0028	597503	4.79	3.46	5.53	1	1	0.994	HyS0028.29			>HyS0028:597500-597506	CTGACCG	7
HyS0001	913539	HyS0001	913539	3.48	2.14	2.51	0.726	0.616	0.51	-0.11	-0.106						HyS0030	452943	4.85	3.78	4.15	0.991	0.99	1	HyS0030.32			>HyS0030:452940-452946	TTGACCG	10
HyS0001	925337	HyS0001	925337	3.95	2.63	2.86	0.902	0.648	0.662	-0.254	0.014						HyS0031	580428	5.43	3.66	5.12	1	1	1	HyS0031.42			>HyS0031:580425-580431	CCGACCG	12
HyS0001	988522	HyS0001	988522	5.48	4.02	4.07	0.96	0.743	0.863	-0.217	0.12						HyS0032	1755191	3.34	3	4.42	1	1	0.998	HyS0032.152			>HyS0032:1755188-1755194	CTGACCG	7
HyS0001	1051470	HyS0001	1051470	4.1	1.72	1.87	0.825	0.347	0.384	-0.478	0.037						HyS0032	2196983	10.23	8.23	5.55	0.976	0.999	1	HyS0032.190			>HyS0032:2196980-2196986	CGGAATG	1
HyS0001	1164497	HyS0001	1164497	2.31	2.69	2.04	0.584	0.591	0.476	0.007	-0.115						HyS0033	671847	7.34	4.78	3.28	1	1	0.974	HyS0033.51			>HyS0033:671844-671850	TTGACCG	10
HyS0001	1169898	HyS0001	1169898	6.68	3.69	7.3	0.546	0.329	0.39	-0.217	0.061						HyS0038	1524281	5.84	4.28	5.35	1	0.97	1	HyS0038.88			>HyS0038:1524278-1524284	CCGACCG	12
HyS0001	1175719	HyS0001	1175719	3.66	3.38	2.51	0.542	0.529	0.49	-0.013	-0.039						HyS0038	1872990	3.1	3.15	5.83	1	1	1	HyS0038.126			>HyS0038:1872987-1872993	CCGACCG	12
HyS0001	1182221	HyS0001	1182221	3.76	3.22	2.35	0.758	0.686	0.666	-0.072	-0.02						HyS0038	2384026	3.99	3.28	3.61	1	1	0.993	HyS0038.165			>HyS0038:2384023-2384029	GTGACCG	3
HyS0001	1336791	HyS0001	1336791	2.13	2.84	2.62	0.444	0.548	0.702	0.104	0.154						HyS0041	666053	4.28	3.41	4.58	1	1	1	HyS0041.34			>HyS0041:666050-666056	TTAACCG	2
HyS0001	1337005	HyS0001	1337005	2.3	2.1	3.13	0.559	0.504	0.685	-0.055	0.181						HyS0041	2136139	7.06	5.4	4.78	1	1	1	HyS0041.143			>HyS0041:2136136-2136142	TTGACCG	10
HyS0001	1337060	HyS0001	1337060	4.52	4.22	4.6	0.901	0.95	0.953	0.049	0.003						HyS0041	2335276	4.12	4.68	5.49	1	1	1	HyS0041.166			>HyS0041:2335273-2335279	AAGACCG	3
HyS0001	1538921	HyS0001	1538921	3.5	2.55	1.88	0.64	0.534	0.295	-0.106	-0.239						HyS0042	1053618	4.47	4.06	5.37	1	1	1	HyS0042.110			>HyS0042:1053615-1053621	AAGACCG	3
HyS0001	1568812	HyS0001	1568812	4.97	5.49	2.55	0.738	0.885	0.696	0.147	-0.189						HyS0042	1962321	3.85	3.72	4.96	0.955	0.984	1	HyS0042.167			>HyS0042:1962318-1962324	ACGACTG	1
HyS0001	1575350	HyS0001	1575350	3.78	1.72	2.61	0.9	0.485	0.707	-0.415	0.222						HyS0044	1336957	3.02	3.67	3.39	1	1	1	HyS0044.108			>HyS0044:1336954-1336960	AAGACCG	3
HyS0001	1588706	HyS0001	1588706	4.1	2.2	1.94	0.928	0.686	0.38	-0.242	-0.306						HyS0045	1743012	4.93	4.1	5.86	1	1	0.962	HyS0045.109			>HyS0045:1743009-1743015	TTGACCG	10
HyS0001	1620403	HyS0001	1620403	2.45	2.44	2.21	0.564	0.662	0.416	0.098	-0.246						HyS0047	1940065	4.11	4.96	3.55	1	1	0.986	HyS0047.156			>HyS0047:1940062-1940068	CTGACCG	7
HyS0001	1626951	HyS0001	1626951	3.73	2.48	1.95	0.803	0.646	0.486	-0.157	-0.16						HyS0049	421102	4	3.25	4.03	1	0.986	1	HyS0049.26			>HyS0049:421099-421105	ATGAGCG	1
HyS0001	1627370	HyS0001	1627370	3.07	2.37	3.05	0.408	0.343	0.521	-0.065	0.178						HyS0049	2075614	3.45	3.8	6.18	1	1	1	HyS0049.150			>HyS0049:2075611-2075617	CCGACCG	12
HyS0001	1628230	HyS0001	1628230	3.11	2.25	4.19	0.576	0.376	0.861	-0.2	0.485						HyS0050	201988	5.92	4.55	5.48	1	0.999	0.994	HyS0050.13			>HyS0050:201985-201991	TTGACCG	10
HyS0001	1628233	HyS0001	1628233	3.12	2.5	3.18	0.518	0.506	0.667	-0.012	0.161						HyS0050	1995422	5.09	3.98	3.15	1	1	1				>HyS0050:1995419-1995425	CTGACCG	7
HyS0001	1650146	HyS0001	1650146	3.35	2.94	2.55	0.687	0.675	0.656	-0.012	-0.019						HyS0051	427741	5.8	3.58	3.04	1	1	0.963	HyS0051.59			>HyS0051:427738-427744	GAGACCG	2
HyS0001	1651294	HyS0001	1651294	8.5	5.52	4.19	0.751	0.744	0.715	-0.007	-0.029						HyS0051	1369736	3.81	3.78	3.98	1	1	0.991				>HyS0051:1369733-1369739	TTGACCG	10
HyS0001	1652614	HyS0001	1652614	2.62	2.22	2.72	0.429	0.435	0.532	0.006	0.097						HyS0051	1949968	3.35	3.07	3.64	0.998	0.995	0.976	HyS0051.165			>HyS0051:1949965-1949971	TCGAGGG	1
HyS0001	1652711	HyS0001	1652711	2.18	1.64	4.26	0.303	0.183	0.619	-0.12	0.436						HyS0052	1766453	3.64	3.79	3.93	1	1	0.999	HyS0052.123			>HyS0052:1766450-1766456	CCGACCG	12
HyS0001	1654094	HyS0001	1654094	2.45	2.5	2.28	0.425	0.434	0.54	0.009	0.106						HyS0055	809832	3.5	5.23	3.2	0.964	0.993	1	HyS0055.70			>HyS0055:809829-809835	CGGACCG	2
HyS0001	1661252	HyS0001	1661252	2.36	1.82	2.06	0.329	0.331	0.389	0.002	0.058						HyS0056	776935	4.16	4.65	6.75	1	0.996	0.994	HyS0056.63			>HyS0056:776932-776938	TTGACCG	10
HyS0001	1663090	HyS0001	1663090	2.7	2.18	3.23	0.371	0.317	0.524	-0.054	0.207						HyS0062	147057	3.34	4.01	4.22	1	1	1	HyS0062.10			>HyS0062:147054-147060	TAGACCG	2
HyS0001	1687384	HyS0001	1687384	4.45	2.85	2.52	0.603	0.503	0.397	-0.1	-0.106						HyS0062	1059505	11.84	9.42	11.69	1	0.983	0.951	HyS0062.86			>HyS0062:1059502-1059508	ATGAGGN	1
HyS0001	1708363	HyS0001	1708363	2.6	2.08	2.19	0.355	0.293	0.405	-0.062	0.112						HyS0063	334184	5.11	4.9	3.47	0.983	1	1	HyS0063.12			>HyS0063:334181-334187	TTCACCG	3
HyS0001	1708478	HyS0001	1708478	2.95	2.77	3.99	0.403	0.446	0.681	0.043	0.235						HyS0063	433076	5.77	6.32	7.03	1	0.999	1	HyS0063.16			>HyS0063:433073-433079	GCGATCG	1
HyS0001	1709353	HyS0001	1709353	2.86	1.92	1.94	0.351	0.287	0.289	-0.064	0.002						HyS0065	298823	6.57	5.5	4.6	1	1	0.977	HyS0065.14			>HyS0065:298820-298826	ATTACCG	1
HyS0001	1711486	HyS0001	1711486	2.36	1.54	3.32	0.414	0.306	0.587	-0.108	0.281						HyS0070	75757	8.28	4.27	6.02	1	1	1	HyS0070.1			>HyS0070:75754-75760	TTCACCG	3
HyS0001	1712416	HyS0001	1712416	2.45	1.82	2.38	0.391	0.268	0.627	-0.123	0.359						HyS0070	154726	3.62	3.04	5.57	1	1	1	HyS0070.16			>HyS0070:154723-154729	ACGAGGG	1
HyS0001	1928559	HyS0001	1928559	2.41	1.71	2.2	0.313	0.249	0.267	-0.064	0.018						HyS0070	481666	3.22	3.61	3.2	0.995	1	1	HyS0070.49			>HyS0070:481663-481669	TGGACCG	3
HyS0001	1949143	HyS0001	1949143	4.64	3.5	2.63	0.953	0.84	0.514	-0.113	-0.326						HyS0071	507218	3.29	3.99	4.68	1	1	1	HyS0071.27			>HyS0071:507215-507221	GAGACCG	2
HyS0001	1951151	HyS0001	1951151	3.71	3.38	3.59	1	1	0.849	0	-0.151						HyS0073	1270876	5.69	4.89	5.96	1	1	1	HyS0073.91			>HyS0073:1270873-1270879	CTGACCG	7
HyS0001	1951452	HyS0001	1951452	2.53	1.61	1.9	0.533	0.314	0.424	-0.219	0.11						HyS0073	1272224	7.28	7.03	5.58	1	1	0.976	HyS0073.91			>HyS0073:1272221-1272227	TTGACCG	10
HyS0001	1981378	HyS0001	1981378	2.71	2.6	2.41	0.696	0.636	0.614	-0.06	-0.022						HyS0080	556588	3.6	3.65	3.09	0.964	0.96	0.984	HyS0080.33			>HyS0080:556585-556591	CGGACCG	2
HyS0001	2003774	HyS0001	2003774	3.34	2.91	1.99	0.443	0.572	0.36	0.129	-0.212						HyS0082	325449	7.18	5.87	5.82	1	0.968	0.968	HyS0082.23			>HyS0082:325446-325452	ATGATCG	5
HyS0001	2015332	HyS0001	2015332	3.82	5.03	1.85	0.981	1	0.606	0.019	-0.394						HyS0084	158392	5.16	4.65	3.63	1	0.96	1	HyS0084.15			>HyS0084:158389-158395	CCGACCG	12
HyS0001	2020093	HyS0001	2020093	3	2.27	2.09	0.588	0.461	0.548	-0.127	0.087						HyS0084	730986	9.35	5.9	5.82	1	0.989	1				>HyS0084:730983-730989	TGGACTG	1
HyS0001	2083212	HyS0001	2083212	2.53	2.54	3.1	0.402	0.514	0.566	0.112	0.052						HyS0088	354145	12.56	8.47	10.01	1	1	1	HyS0088.9			>HyS0088:354142-354148	CAGAGTG	1
HyS0001	2093816	HyS0001	2093816	5.84	3.69	4.72	0.768	0.734	0.613	-0.034	-0.121						HyS0096	142532	6.23	4.45	4.88	1	0.966	0.954	HyS0096.5			>HyS0096:142529-142535	ATGATCG	5
HyS0001	2108102	HyS0001	2108102	5.16	3.21	2.41	0.612	0.606	0.439	-0.006	-0.167						HyS0098	296363	6.16	4.63	3.26	1	1	0.958	HyS0098.20			>HyS0098:296360-296366	GTTACCG	1
HyS0001	2158486	HyS0001	2158486	5.77	2.61	2.94	0.609	0.47	0.621	-0.139	0.151						HyS0102	161482	3.99	3.6	3.3	1	1	1	HyS0102.13			>HyS0102:161479-161485	CAGACCG	1
HyS0001	2158560	HyS0001	2158560	2.15	2.06	5.65	0.856	0.752	1	-0.104	0.248						HyS0105	481802	5.85	4.55	7.18	1	1	1	HyS0105.33			>HyS0105:481799-481805	GGTACCG	1
HyS0001	2159051	HyS0001	2159051	3.09	2.37	2.62	0.713	0.638	0.662	-0.075	0.024						HyS0116	119142	3.84	3.7	3.55	1	1	0.997	HyS0116.2			>HyS0116:119139-119145	CCGACCG	12
HyS0001	2252669	HyS0001	2252669	4.23	2.46	1.74	1	0.456	0.339	-0.544	-0.117						HyS0539	2562	15.08	9.08	19.83	0.999	0.978	1				>HyS0539:2559-2565	ACAAGTA	1
HyS0001	2309901	HyS0001	2309901	2.28	1.71	1.62	0.551	0.466	0.247	-0.085	-0.219
HyS0001	2320952	HyS0001	2320952	2.67	2.37	2.21	0.854	0.753	0.581	-0.101	-0.172
HyS0001	2468106	HyS0001	2468106	3.01	2.14	2.93	0.702	0.569	0.674	-0.133	0.105
HyS0001	2526883	HyS0001	2526883	3.29	2.26	2.1	0.972	0.693	0.652	-0.279	-0.041
HyS0001	2600297	HyS0001	2600297	2.92	2.86	4.27	0.607	0.638	0.741	0.031	0.103
HyS0001	2639634	HyS0001	2639634	3.6	3.69	3.24	0.498	0.473	0.528	-0.025	0.055
HyS0001	2742595	HyS0001	2742595	2.3	2.58	2.09	0.708	0.616	0.525	-0.092	-0.091
HyS0001	2776474	HyS0001	2776474	4.6	2.26	2.87	0.604	0.426	0.529	-0.178	0.103
HyS0001	2824223	HyS0001	2824223	4.28	1.99	2.83	0.609	0.491	0.668	-0.118	0.177
HyS0001	2855279	HyS0001	2855279	2.33	1.83	2.34	0.566	0.437	0.541	-0.129	0.104
HyS0001	2858825	HyS0001	2858825	4.84	2.54	2.14	0.833	0.544	0.401	-0.289	-0.143
HyS0001	2858941	HyS0001	2858941	2.26	1.88	1.81	0.562	0.384	0.367	-0.178	-0.017
HyS0001	2921966	HyS0001	2921966	2.97	1.78	2.18	0.443	0.315	0.446	-0.128	0.131
HyS0001	2933357	HyS0001	2933357	3.89	2.35	1.65	0.715	0.574	0.367	-0.141	-0.207
HyS0001	3138007	HyS0001	3138007	2.63	2.1	4.04	0.45	0.311	0.698	-0.139	0.387
HyS0001	3156974	HyS0001	3156974	3.33	2.61	1.96	0.845	0.682	0.498	-0.163	-0.184
HyS0001	3377492	HyS0001	3377492	6.19	3.83	2.72	0.855	0.65	0.474	-0.205	-0.176
HyS0001	3611323	HyS0001	3611323	2.34	2.71	3.14	0.629	0.568	0.615	-0.061	0.047
HyS0001	3615857	HyS0001	3615857	2.73	1.84	1.7	0.785	0.402	0.363	-0.383	-0.039
HyS0001	3654095	HyS0001	3654095	3.27	3.42	2.51	0.722	1	0.476	0.278	-0.524
HyS0001	3714858	HyS0001	3714858	2.14	1.89	1.83	0.535	0.464	0.394	-0.071	-0.07
HyS0001	3751766	HyS0001	3751766	4.88	3.75	3.84	1	0.983	0.985	-0.017	0.002
HyS0001	3751771	HyS0001	3751771	5.58	5.74	7.23	1	1	1	0	0
HyS0001	3759971	HyS0001	3759971	5.44	3.16	3.23	1	0.696	0.623	-0.304	-0.073
HyS0001	3813431	HyS0001	3813431	4.49	3.24	3.5	0.85	0.725	0.709	-0.125	-0.016
HyS0001	3841408	HyS0001	3841408	7.1	3.22	3.02	1	0.738	0.705	-0.262	-0.033
HyS0001	3860508	HyS0001	3860508	2.78	2.87	1.87	0.599	0.677	0.51	0.078	-0.167
HyS0001	3868330	HyS0001	3868330	1.95	1.76	2.2	0.519	0.4	0.519	-0.119	0.119
HyS0001	3871705	HyS0001	3871705	2.22	1.57	2.1	0.554	0.327	0.442	-0.227	0.115
HyS0001	3892855	HyS0001	3892855	2.84	2.67	2.06	0.816	0.654	0.564	-0.162	-0.09
HyS0001	4070175	HyS0001	4070175	3.92	2.17	2.58	0.4	0.329	0.503	-0.071	0.174
HyS0001	4301954	HyS0001	4301954	2.94	2.42	2.18	0.729	0.721	0.424	-0.008	-0.297
HyS0001	4309578	HyS0001	4309578	2.73	3.91	2.19	0.613	0.758	0.649	0.145	-0.109
HyS0001	4422511	HyS0001	4422511	3.93	2.92	3.15	0.986	0.903	0.722	-0.083	-0.181
HyS0001	4474808	HyS0001	4474808	4.14	2.9	1.68	1	0.852	0.419	-0.148	-0.433
HyS0001	4618597	HyS0001	4618597	2.49	1.67	2.45	0.44	0.33	0.62	-0.11	0.29
HyS0001	4690441	HyS0001	4690441	6.97	3.66	3.17	0.848	0.514	0.492	-0.334	-0.022
HyS0001	4707311	HyS0001	4707311	3.39	2.44	2.32	0.497	0.402	0.432	-0.095	0.03
HyS0001	4707543	HyS0001	4707543	4.44	3.4	2.5	0.63	0.62	0.469	-0.01	-0.151
HyS0001	4781353	HyS0001	4781353	4.5	4.18	8.88	0.534	0.572	0.804	0.038	0.232
HyS0001	4782274	HyS0001	4782274	2.45	2.06	1.89	0.366	0.364	0.255	-0.002	-0.109
HyS0001	4899586	HyS0001	4899586	3.84	3.05	3	0.438	0.599	0.627	0.161	0.028
HyS0001	4899685	HyS0001	4899685	2.18	1.81	2.46	0.303	0.236	0.546	-0.067	0.31
HyS0001	4899689	HyS0001	4899689	2.51	2.31	3.84	0.766	0.691	0.643	-0.075	-0.048
HyS0001	4905136	HyS0001	4905136	2.73	1.78	1.83	0.553	0.39	0.389	-0.163	-0.001
HyS0001	4913813	HyS0001	4913813	2.58	2.1	2.03	0.567	0.47	0.552	-0.097	0.082
HyS0001	5020651	HyS0001	5020651	8.61	3.78	3.81	0.665	0.589	0.532	-0.076	-0.057
HyS0001	5047302	HyS0001	5047302	4.59	3.29	2.17	0.844	0.816	0.522	-0.028	-0.294
HyS0001	5120305	HyS0001	5120305	3.01	2.31	2.14	0.717	0.472	0.564	-0.245	0.092
HyS0001	5126165	HyS0001	5126165	4.49	3.72	3.15	1	1	0.86	0	-0.14
HyS0001	5126169	HyS0001	5126169	3.17	2.19	2.38	0.515	0.436	0.627	-0.079	0.191
HyS0001	5186317	HyS0001	5186317	3.81	2.93	2.92	1	0.998	0.747	-0.002	-0.251
HyS0001	5187289	HyS0001	5187289	2.9	1.89	2.87	0.565	0.341	0.638	-0.224	0.297
HyS0001	5187511	HyS0001	5187511	2.32	2.11	2.54	0.442	0.405	0.814	-0.037	0.409
HyS0001	5328331	HyS0001	5328331	4.99	4.03	4.8	0.698	0.678	0.636	-0.02	-0.042
HyS0001	5438102	HyS0001	5438102	4.89	5.48	3.94	0.667	0.736	0.771	0.069	0.035
HyS0001	5527523	HyS0001	5527523	2.86	1.96	1.84	0.46	0.439	0.351	-0.021	-0.088
HyS0001	5527647	HyS0001	5527647	2.1	1.52	2.35	0.384	0.241	0.494	-0.143	0.253
HyS0001	5528164	HyS0001	5528164	4.36	3.4	2.62	0.709	0.606	0.553	-0.103	-0.053
HyS0001	5530066	HyS0001	5530066	3.91	2.28	5	0.948	0.543	0.821	-0.405	0.278
HyS0001	5560865	HyS0001	5560865	5.34	2.69	2.02	0.694	0.5	0.495	-0.194	-0.005
HyS0001	5621825	HyS0001	5621825	1.65	1.54	1.63	0.245	0.241	0.184	-0.004	-0.057
HyS0001	5721504	HyS0001	5721504	6.33	4.59	3.01	1	0.844	0.885	-0.156	0.041
HyS0001	5722975	HyS0001	5722975	2.96	2.41	2.07	0.454	0.373	0.441	-0.081	0.068
HyS0001	5723979	HyS0001	5723979	5.21	4.16	2.74	0.998	0.997	0.679	-0.001	-0.318
HyS0001	6021382	HyS0001	6021382	2.05	1.66	1.67	0.546	0.422	0.36	-0.124	-0.062
HyS0001	6044954	HyS0001	6044954	5.03	4.35	3.92	0.676	0.658	0.63	-0.018	-0.028
HyS0001	6165279	HyS0001	6165279	5.05	2.24	1.53	0.686	0.334	0.215	-0.352	-0.119
HyS0001	6215439	HyS0001	6215439	3.18	3.15	2	0.551	0.631	0.366	0.08	-0.265
HyS0001	6226565	HyS0001	6226565	5.59	2.83	2.19	0.713	0.466	0.448	-0.247	-0.018
HyS0001	6248547	HyS0001	6248547	2.85	1.83	3.22	0.394	0.29	0.596	-0.104	0.306
HyS0001	6334125	HyS0001	6334125	2.79	1.81	1.75	0.394	0.31	0.284	-0.084	-0.026
HyS0001	6346964	HyS0001	6346964	5.27	3.31	2.28	1	0.796	0.524	-0.204	-0.272
HyS0001	6349899	HyS0001	6349899	3.28	4.02	2.71	0.726	0.784	0.815	0.058	0.031
HyS0001	6723103	HyS0001	6723103	2.57	2.37	2.5	0.347	0.422	0.483	0.075	0.061
HyS0001	6731959	HyS0001	6731959	2.84	1.78	2.49	0.56	0.437	0.418	-0.123	-0.019
HyS0001	6763923	HyS0001	6763923	2.15	1.74	1.63	0.63	0.465	0.38	-0.165	-0.085
HyS0001	6777877	HyS0001	6777877	4.56	3.9	2.55	0.604	0.651	0.629	0.047	-0.022
HyS0001	6901950	HyS0001	6901950	3.83	2.88	3.07	0.98	0.829	0.664	-0.151	-0.165
HyS0001	7100948	HyS0001	7100948	8.81	5.17	2.5	0.725	0.503	0.342	-0.222	-0.161
HyS0001	7102660	HyS0001	7102660	3.81	3.44	2.59	0.934	0.749	0.584	-0.185	-0.165
HyS0001	7170117	HyS0001	7170117	2.65	1.87	2.19	0.337	0.253	0.319	-0.084	0.066
HyS0001	7176660	HyS0001	7176660	3.71	2.74	2.76	0.807	0.701	0.942	-0.106	0.241
HyS0001	7176664	HyS0001	7176664	3.24	2.44	2.17	0.795	0.634	0.615	-0.161	-0.019
HyS0001	7178328	HyS0001	7178328	3.13	3.3	1.95	0.475	0.597	0.308	0.122	-0.289
HyS0001	7229606	HyS0001	7229606	5.41	2.03	2.88	0.713	0.333	0.49	-0.38	0.157
HyS0001	7250995	HyS0001	7250995	3.18	3.4	2.83	0.535	0.623	0.556	0.088	-0.067
HyS0001	7251535	HyS0001	7251535	4.27	2.98	3.09	0.776	0.579	0.653	-0.197	0.074
HyS0001	7268250	HyS0001	7268250	2.12	2.22	2.05	0.295	0.445	0.543	0.15	0.098
HyS0001	7307659	HyS0001	7307659	2.57	2.67	1.9	0.561	0.634	0.478	0.073	-0.156
HyS0001	7319676	HyS0001	7319676	6.36	3.86	6.52	0.906	0.596	0.822	-0.31	0.226
HyS0001	7320774	HyS0001	7320774	3.22	2.57	2.54	0.852	0.759	0.804	-0.093	0.045
HyS0001	7323695	HyS0001	7323695	4.8	3.37	3.02	0.694	0.707	0.732	0.013	0.025
HyS0001	7325836	HyS0001	7325836	6.75	2.16	2.7	0.719	0.489	0.489	-0.23	0
HyS0001	7349526	HyS0001	7349526	3.83	3.09	3.01	0.658	0.468	0.491	-0.19	0.023
HyS0001	7352716	HyS0001	7352716	7.05	7.22	3.69	0.62	0.802	0.682	0.182	-0.12
HyS0001	7394021	HyS0001	7394021	3.25	2.29	4.02	0.426	0.278	0.777	-0.148	0.499
HyS0001	7435426	HyS0001	7435426	2.45	1.7	1.5	0.316	0.203	0.105	-0.113	-0.098
HyS0001	7445101	HyS0001	7445101	2.97	3.72	2.38	0.456	0.54	0.386	0.084	-0.154
HyS0001	7452232	HyS0001	7452232	2.4	2	2.37	0.672	0.531	0.577	-0.141	0.046
HyS0001	7452917	HyS0001	7452917	2.03	1.72	1.59	0.515	0.447	0.315	-0.068	-0.132
HyS0001	7465393	HyS0001	7465393	3.9	3.56	2.71	0.926	1	0.76	0.074	-0.24
HyS0001	7508619	HyS0001	7508619	5.86	5.29	7.83	0.476	0.689	0.998	0.213	0.309
HyS0001	7508834	HyS0001	7508834	5.76	3.06	4.8	0.614	0.585	0.77	-0.029	0.185
HyS0001	7509076	HyS0001	7509076	3.81	2.83	6.4	0.424	0.465	0.984	0.041	0.519
HyS0001	7512927	HyS0001	7512927	3.74	3.2	2.04	0.553	0.624	0.362	0.071	-0.262
HyS0001	7513418	HyS0001	7513418	3.74	2.51	1.98	0.598	0.632	0.503	0.034	-0.129
HyS0001	7514159	HyS0001	7514159	7.31	3.99	5.56	0.876	0.659	0.841	-0.217	0.182
HyS0001	7694511	HyS0001	7694511	4.13	2.62	3.44	0.815	0.683	0.725	-0.132	0.042
HyS0001	7700831	HyS0001	7700831	3.17	1.86	2.15	0.984	0.554	0.518	-0.43	-0.036
HyS0001	7727186	HyS0001	7727186	4.7	3.22	2.09	0.987	0.793	0.545	-0.194	-0.248
HyS0001	7836531	HyS0001	7836531	3.57	2.2	2.31	0.554	0.523	0.678	-0.031	0.155
HyS0001	7899629	HyS0001	7899629	3.38	1.82	2.06	0.754	0.45	0.467	-0.304	0.017
HyS0001	7947786	HyS0001	7947786	3.63	3.34	2.32	0.822	0.687	0.405	-0.135	-0.282
HyS0001	7984273	HyS0001	7984273	3.2	3.07	2.31	0.703	0.836	0.607	0.133	-0.229
HyS0001	7984951	HyS0001	7984951	2.25	2.61	3.09	0.921	0.958	0.791	0.037	-0.167
HyS0001	7988141	HyS0001	7988141	3.44	2.09	1.84	0.766	0.583	0.539	-0.183	-0.044
HyS0001	8087259	HyS0001	8087259	4.19	3.24	2.49	1	0.901	0.665	-0.099	-0.236
HyS0001	8087690	HyS0001	8087690	3.91	2.84	1.75	0.679	0.687	0.43	0.008	-0.257
HyS0001	8106123	HyS0001	8106123	3.13	3.07	1.55	0.627	0.627	0.332	0	-0.295
HyS0001	8106208	HyS0001	8106208	4.86	3.61	2.31	1	0.943	0.72	-0.057	-0.223
HyS0001	8106212	HyS0001	8106212	2.4	3.17	4.17	1	1	1	0	0
HyS0001	8107125	HyS0001	8107125	3.71	2.38	2.41	0.649	0.49	0.545	-0.159	0.055
HyS0001	8139852	HyS0001	8139852	4.76	4.12	3.27	1	1	0.622	0	-0.378
HyS0001	8173747	HyS0001	8173747	2.23	2.64	1.88	0.446	0.665	0.362	0.219	-0.303
HyS0001	8205168	HyS0001	8205168	3.79	2.58	8.15	0.422	0.437	0.879	0.015	0.442
HyS0001	8217978	HyS0001	8217978	3.94	3.07	2.04	0.527	0.504	0.37	-0.023	-0.134
HyS0001	8275134	HyS0001	8275134	5.35	4.12	2.77	0.986	0.915	0.62	-0.071	-0.295
HyS0001	8352589	HyS0001	8352589	3.21	2.65	2.31	0.523	0.421	0.403	-0.102	-0.018
HyS0001	8352753	HyS0001	8352753	2.91	2.17	2.18	0.999	1	0.986	0.001	-0.014
HyS0001	8365320	HyS0001	8365320	3.02	2.3	2.58	0.738	0.625	0.694	-0.113	0.069
HyS0001	8497020	HyS0001	8497020	2.9	2.19	1.92	0.538	0.449	0.245	-0.089	-0.204
HyS0001	8501324	HyS0001	8501324	3.94	3.96	4.36	0.607	0.755	0.49	0.148	-0.265
HyS0001	8616438	HyS0001	8616438	3.55	4.08	3.25	0.975	0.997	0.891	0.022	-0.106
HyS0001	8639443	HyS0001	8639443	4.9	4.36	4.13	0.973	0.832	0.938	-0.141	0.106
HyS0001	8639499	HyS0001	8639499	2.03	1.89	2.85	0.721	0.777	0.792	0.056	0.015
HyS0001	8642548	HyS0001	8642548	2.85	2.03	2.47	0.686	0.489	0.825	-0.197	0.336
HyS0001	8642746	HyS0001	8642746	3.83	3.04	3.45	0.718	0.641	0.927	-0.077	0.286
HyS0001	8643431	HyS0001	8643431	4.58	3.86	3.86	0.973	0.893	0.711	-0.08	-0.182
HyS0001	8665365	HyS0001	8665365	3.67	3.45	2.77	0.522	0.457	0.508	-0.065	0.051
HyS0001	8726383	HyS0001	8726383	2.08	1.65	3.04	0.432	0.318	0.536	-0.114	0.218
HyS0001	8901411	HyS0001	8901411	3.89	3.28	2.36	0.703	0.653	0.67	-0.05	0.017
HyS0001	9286698	HyS0001	9286698	3.58	3.51	3.09	0.577	0.679	0.698	0.102	0.019
HyS0001	9292052	HyS0001	9292052	2.61	1.61	2.03	0.598	0.361	0.426	-0.237	0.065
HyS0001	9355459	HyS0001	9355459	2.36	3.08	2.81	0.36	0.611	0.526	0.251	-0.085
HyS0001	9443198	HyS0001	9443198	3.08	3.62	3.32	0.724	0.734	0.59	0.01	-0.144
HyS0001	9450204	HyS0001	9450204	3.25	4.76	3.35	0.519	1	0.807	0.481	-0.193
HyS0001	9484552	HyS0001	9484552	5.75	6.59	2	0.759	0.87	0.363	0.111	-0.507
HyS0001	9484968	HyS0001	9484968	3.8	3.12	2.19	0.74	0.649	0.558	-0.091	-0.091
HyS0001	9486437	HyS0001	9486437	3.95	3.78	4.34	0.806	0.71	0.85	-0.096	0.14
HyS0001	9563866	HyS0001	9563866	3.65	3.17	1.76	0.516	0.542	0.331	0.026	-0.211
HyS0001	9565151	HyS0001	9565151	4.36	2.17	1.92	0.473	0.398	0.322	-0.075	-0.076
HyS0001	9805261	HyS0001	9805261	2.28	1.91	3.57	1	0.706	1	-0.294	0.294
HyS0001	9805924	HyS0001	9805924	3.13	2.28	2.03	1	0.87	0.551	-0.13	-0.319
HyS0001	9806862	HyS0001	9806862	3.65	2.47	2.01	0.638	0.499	0.471	-0.139	-0.028
HyS0001	9927338	HyS0001	9927338	7.94	6.59	5.09	1	1	1	0	0
HyS0001	9927580	HyS0001	9927580	2.73	2.22	1.82	0.686	0.508	0.471	-0.178	-0.037
HyS0001	9973865	HyS0001	9973865	2.93	2.88	2.1	0.6	0.711	0.675	0.111	-0.036
HyS0001	9973869	HyS0001	9973869	3.38	4.05	4.13	0.8	0.775	1	-0.025	0.225
HyS0001	10009243	HyS0001	10009243	4.07	2.83	2.2	1	0.913	0.561	-0.087	-0.352
HyS0001	10011560	HyS0001	10011560	2.78	2.53	1.74	0.454	0.466	0.427	0.012	-0.039
HyS0001	10012694	HyS0001	10012694	2.41	2.2	2.35	1	1	0.652	0	-0.348
HyS0001	10061384	HyS0001	10061384	2.22	2.19	2.01	0.366	0.34	0.381	-0.026	0.041
HyS0001	10102742	HyS0001	10102742	2.81	2.59	3.79	0.428	0.436	0.566	0.008	0.13
HyS0001	10145832	HyS0001	10145832	3.77	3.58	5.55	0.893	0.742	0.686	-0.151	-0.056
HyS0001	10149228	HyS0001	10149228	3.97	4.26	2.85	0.539	0.642	0.517	0.103	-0.125
HyS0001	10150945	HyS0001	10150945	3.16	2.95	2.11	0.497	0.621	0.421	0.124	-0.2
HyS0001	10153759	HyS0001	10153759	3.51	3.35	2.72	1	0.973	0.777	-0.027	-0.196
HyS0001	10155097	HyS0001	10155097	4.8	2.92	2.39	0.565	0.507	0.622	-0.058	0.115
HyS0001	10160746	HyS0001	10160746	2.99	2.12	4.7	0.632	0.534	0.85	-0.098	0.316
HyS0001	10201205	HyS0001	10201205	4.67	3.45	3.08	0.616	0.816	0.539	0.2	-0.277
HyS0001	10204734	HyS0001	10204734	4.41	4.2	2.49	0.795	0.998	0.714	0.203	-0.284
HyS0001	10396974	HyS0001	10396974	4.57	2.5	3.11	1	0.571	0.567	-0.429	-0.004
HyS0001	10565952	HyS0001	10565952	2.53	2.11	2.01	0.997	0.964	0.458	-0.033	-0.506
HyS0001	10573482	HyS0001	10573482	3.49	2.21	1.86	0.837	0.713	0.491	-0.124	-0.222
HyS0001	10633430	HyS0001	10633430	2.19	1.82	1.73	0.459	0.405	0.366	-0.054	-0.039
HyS0001	10671169	HyS0001	10671169	3.06	3.33	1.99	0.483	0.663	0.465	0.18	-0.198
HyS0001	10678113	HyS0001	10678113	3.82	2.76	3.01	0.663	0.47	0.776	-0.193	0.306
HyS0001	10678404	HyS0001	10678404	3.46	3.08	2.7	0.56	0.546	0.555	-0.014	0.009
HyS0001	10819082	HyS0001	10819082	3.53	2.97	2.16	0.735	0.754	0.435	0.019	-0.319
HyS0001	10842139	HyS0001	10842139	2.17	1.93	1.61	0.368	0.375	0.253	0.007	-0.122
HyS0001	10851951	HyS0001	10851951	7.98	3.18	2.56	0.759	0.524	0.473	-0.235	-0.051
HyS0001	10978078	HyS0001	10978078	5.74	2.71	2.36	0.922	0.572	0.463	-0.35	-0.109
HyS0001	11000840	HyS0001	11000840	5.79	5.09	3.62	0.964	0.66	0.598	-0.304	-0.062
HyS0001	11009180	HyS0001	11009180	2.06	1.66	1.65	0.172	0.158	0.147	-0.014	-0.011
HyS0001	11020921	HyS0001	11020921	1.81	1.5	2.09	0.355	0.31	0.455	-0.045	0.145
HyS0001	11037793	HyS0001	11037793	5.15	4.05	4.8	0.907	0.755	0.97	-0.152	0.215
HyS0001	11041995	HyS0001	11041995	4.14	2.7	4.2	0.843	0.548	1	-0.295	0.452
HyS0001	11046944	HyS0001	11046944	5.3	2.18	2.91	0.746	0.366	0.523	-0.38	0.157
HyS0001	11055727	HyS0001	11055727	2.14	1.75	2.47	0.571	0.406	0.506	-0.165	0.1
HyS0001	11055853	HyS0001	11055853	2.43	2.95	2.5	0.531	0.478	0.496	-0.053	0.018
HyS0001	11113788	HyS0001	11113788	2.37	1.93	2.03	0.521	0.42	0.575	-0.101	0.155
HyS0001	11122249	HyS0001	11122249	6.3	4.72	3.29	0.624	0.78	0.673	0.156	-0.107
HyS0001	11142531	HyS0001	11142531	4.36	3.5	7.71	0.585	0.537	0.762	-0.048	0.225
HyS0001	11142643	HyS0001	11142643	2.1	1.64	2.06	0.229	0.164	0.398	-0.065	0.234
HyS0001	11143162	HyS0001	11143162	2.11	2.02	2.47	0.226	0.341	0.373	0.115	0.032
HyS0001	11143276	HyS0001	11143276	2.95	2.16	1.58	0.389	0.403	0.223	0.014	-0.18
HyS0001	11143861	HyS0001	11143861	3.96	2.94	2.46	0.786	0.689	0.638	-0.097	-0.051
HyS0001	11143904	HyS0001	11143904	2.73	1.96	2.22	0.349	0.218	0.256	-0.131	0.038
HyS0001	11149784	HyS0001	11149784	1.95	1.85	1.68	0.302	0.331	0.238	0.029	-0.093
HyS0001	11149850	HyS0001	11149850	4.23	2.16	1.93	0.489	0.319	0.337	-0.17	0.018
HyS0001	11214573	HyS0001	11214573	3.05	3.23	3	0.689	0.758	0.714	0.069	-0.044
HyS0001	11216124	HyS0001	11216124	3.3	2.46	2.46	0.794	0.616	0.737	-0.178	0.121
HyS0001	11237562	HyS0001	11237562	2.24	3.07	2.65	0.482	0.647	0.422	0.165	-0.225
HyS0001	11267711	HyS0001	11267711	3.66	3.94	3.14	0.677	0.775	0.627	0.098	-0.148
HyS0001	11268447	HyS0001	11268447	4.44	2.64	1.97	0.895	0.571	0.498	-0.324	-0.073
HyS0001	11270495	HyS0001	11270495	3.01	3.14	3.95	0.863	0.892	0.823	0.029	-0.069
HyS0001	11271010	HyS0001	11271010	2.5	2.94	3.08	0.665	0.741	0.574	0.076	-0.167
HyS0001	11271581	HyS0001	11271581	5.25	3.16	2.73	0.993	0.961	0.727	-0.032	-0.234
HyS0001	11273739	HyS0001	11273739	2.67	2.42	2.17	0.455	0.408	0.36	-0.047	-0.048
HyS0001	11273743	HyS0001	11273743	4.8	2.61	2.71	0.798	0.567	0.649	-0.231	0.082
HyS0001	11330303	HyS0001	11330303	4.73	3.89	2.44	0.554	0.759	0.493	0.205	-0.266
HyS0001	11332001	HyS0001	11332001	4.78	2.67	1.99	0.891	0.482	0.674	-0.409	0.192
HyS0001	11459370	HyS0001	11459370	1.93	1.79	1.85	0.153	0.169	0.12	0.016	-0.049
HyS0001	11476922	HyS0001	11476922	2.38	1.97	2.2	0.277	0.308	0.284	0.031	-0.024
HyS0001	11484920	HyS0001	11484920	3.63	1.89	2.23	0.355	0.246	0.263	-0.109	0.017
HyS0001	11511922	HyS0001	11511922	5.41	5.21	2.63	0.745	0.915	0.595	0.17	-0.32
HyS0001	11513170	HyS0001	11513170	4.04	3.04	1.89	0.615	0.513	0.313	-0.102	-0.2
HyS0001	11513788	HyS0001	11513788	3.88	2.1	2.05	0.778	0.473	0.506	-0.305	0.033
HyS0001	11538283	HyS0001	11538283	6.2	3.52	2.65	0.805	0.57	0.476	-0.235	-0.094
HyS0001	11538288	HyS0001	11538288	5.47	5.42	5.3	0.782	0.924	0.763	0.142	-0.161
HyS0001	11538579	HyS0001	11538579	3.69	3.5	2.03	0.498	0.616	0.38	0.118	-0.236
HyS0001	11547105	HyS0001	11547105	3.23	2.65	2.28	0.873	0.668	0.496	-0.205	-0.172
HyS0001	11547161	HyS0001	11547161	8.92	5.27	5.66	0.996	0.998	0.993	0.002	-0.005
HyS0002	96161	HyS0002	96161	3.36	1.72	1.55	0.444	0.372	0.313	-0.072	-0.059
HyS0002	219609	HyS0002	219609	2.79	2.15	1.7	0.389	0.384	0.194	-0.005	-0.19
HyS0002	227898	HyS0002	227898	4.56	3.76	2.81	0.769	0.635	0.68	-0.134	0.045
HyS0002	230699	HyS0002	230699	4.14	3.18	4.06	0.612	0.653	0.838	0.041	0.185
HyS0002	235815	HyS0002	235815	4.51	3.73	2.75	0.807	0.734	0.59	-0.073	-0.144
HyS0002	236941	HyS0002	236941	4.61	3.91	2.48	0.819	0.807	0.583	-0.012	-0.224
HyS0002	237762	HyS0002	237762	2.35	2.34	2.18	0.567	0.546	0.404	-0.021	-0.142
HyS0002	238233	HyS0002	238233	3.32	2.71	2.45	0.554	0.519	0.545	-0.035	0.026
HyS0002	249265	HyS0002	249265	4.83	3.57	2.2	0.722	0.757	0.45	0.035	-0.307
HyS0002	249396	HyS0002	249396	4.85	2.66	3.25	0.768	0.534	0.877	-0.234	0.343
HyS0002	260698	HyS0002	260698	2.59	1.7	2.05	0.473	0.329	0.453	-0.144	0.124
HyS0002	260929	HyS0002	260929	3.35	3.7	2.16	0.947	1	0.818	0.053	-0.182
HyS0002	265981	HyS0002	265981	2.78	2.11	2.12	0.478	0.4	0.399	-0.078	-0.001
HyS0002	428925	HyS0002	428925	3.8	2.66	3.26	1	1	0.78	0	-0.22
HyS0002	429340	HyS0002	429340	2.75	2.53	2.9	1	1	0.789	0	-0.211
HyS0002	430985	HyS0002	430985	2.47	2.08	2.64	0.598	0.608	0.762	0.01	0.154
HyS0002	436072	HyS0002	436072	3.17	2.07	3.87	0.57	0.507	0.701	-0.063	0.194
HyS0002	436076	HyS0002	436076	2.65	2.95	3.22	0.916	0.981	0.788	0.065	-0.193
HyS0002	436318	HyS0002	436318	4.14	4.25	4.62	1	1	1	0	0
HyS0002	436327	HyS0002	436327	3.26	2.47	2.84	0.77	0.693	0.663	-0.077	-0.03
HyS0002	478923	HyS0002	478923	4.74	3.89	2.91	0.624	0.679	0.519	0.055	-0.16
HyS0002	486938	HyS0002	486938	2.52	1.78	2.13	0.312	0.199	0.312	-0.113	0.113
HyS0002	497643	HyS0002	497643	3.9	2.8	4.31	0.447	0.395	0.464	-0.052	0.069
HyS0002	502528	HyS0002	502528	4.11	2.45	2	0.458	0.357	0.405	-0.101	0.048
HyS0002	514901	HyS0002	514901	2.26	1.85	2.14	0.238	0.212	0.248	-0.026	0.036
HyS0002	515698	HyS0002	515698	2.21	1.8	2	0.261	0.268	0.223	0.007	-0.045
HyS0002	716872	HyS0002	716872	6.38	4.28	3.2	1	0.985	0.722	-0.015	-0.263
HyS0002	718797	HyS0002	718797	6.78	3.03	3.91	0.641	0.409	0.751	-0.232	0.342
HyS0002	726454	HyS0002	726454	1.93	1.64	1.98	0.554	0.405	0.616	-0.149	0.211
HyS0002	727071	HyS0002	727071	3.62	2.51	9.37	0.383	0.317	0.549	-0.066	0.232
HyS0002	733454	HyS0002	733454	3.54	2.62	2.33	0.854	0.669	0.501	-0.185	-0.168
HyS0002	736201	HyS0002	736201	2.78	2.56	1.76	0.547	0.575	0.292	0.028	-0.283
HyS0002	850793	HyS0002	850793	5.51	2.45	5.42	0.686	0.496	0.793	-0.19	0.297
HyS0002	916965	HyS0002	916965	2.91	2.63	1.8	0.626	0.687	0.536	0.061	-0.151
HyS0002	937399	HyS0002	937399	3.03	2.52	2.42	1	0.949	0.584	-0.051	-0.365
HyS0002	960862	HyS0002	960862	4.27	2.59	2.25	0.65	0.553	0.553	-0.097	0
HyS0002	962363	HyS0002	962363	3.45	2.95	2.73	0.792	0.811	0.6	0.019	-0.211
HyS0002	962419	HyS0002	962419	4.83	4.7	4.79	0.917	0.888	0.941	-0.029	0.053
HyS0002	992414	HyS0002	992414	3.73	2.36	1.92	0.7	0.609	0.393	-0.091	-0.216
HyS0002	1086479	HyS0002	1086479	4.17	3.35	2.78	0.532	0.552	0.527	0.02	-0.025
HyS0002	1121195	HyS0002	1121195	2.19	1.99	2.52	0.379	0.384	0.43	0.005	0.046
HyS0002	1135815	HyS0002	1135815	2.74	2	2.78	0.448	0.267	0.58	-0.181	0.313
HyS0002	1159056	HyS0002	1159056	2.28	1.68	2.51	0.933	0.611	0.623	-0.322	0.012
HyS0002	1194001	HyS0002	1194001	2.66	1.7	1.58	0.918	0.523	0.371	-0.395	-0.152
HyS0002	1202459	HyS0002	1202459	3.8	2.51	1.96	0.702	0.491	0.428	-0.211	-0.063
HyS0002	1205171	HyS0002	1205171	3.59	3.1	2.42	0.769	0.658	0.689	-0.111	0.031
HyS0002	1206218	HyS0002	1206218	4.58	2.99	2.73	0.838	0.596	0.561	-0.242	-0.035
HyS0002	1206247	HyS0002	1206247	4.46	2.79	2.74	0.9	0.578	0.61	-0.322	0.032
HyS0002	1222236	HyS0002	1222236	3.52	1.77	4.6	0.369	0.204	0.608	-0.165	0.404
HyS0002	1222239	HyS0002	1222239	2.87	2.21	5.28	0.393	0.322	0.607	-0.071	0.285
HyS0002	1229848	HyS0002	1229848	1.76	1.67	1.5	0.224	0.237	0.15	0.013	-0.087
HyS0002	1333126	HyS0002	1333126	2.62	3.98	2.52	0.426	0.465	0.366	0.039	-0.099
HyS0002	1347469	HyS0002	1347469	3.75	2.17	2.43	0.521	0.351	0.412	-0.17	0.061
HyS0002	1364308	HyS0002	1364308	2.87	2.68	3.78	0.926	0.974	1	0.048	0.026
HyS0002	1364596	HyS0002	1364596	4.16	3.19	3.64	0.721	0.807	0.728	0.086	-0.079
HyS0002	1443354	HyS0002	1443354	2.61	1.59	1.57	0.398	0.238	0.172	-0.16	-0.066
HyS0002	1502597	HyS0002	1502597	1.98	1.97	2.12	0.498	0.485	0.45	-0.013	-0.035
HyS0002	1554923	HyS0002	1554923	4.62	3.69	3.07	1	1	0.88	0	-0.12
HyS0002	1555092	HyS0002	1555092	7.8	3.99	4.5	0.961	0.771	0.564	-0.19	-0.207
HyS0002	1565737	HyS0002	1565737	2.11	2.06	2.24	0.578	0.505	0.47	-0.073	-0.035
HyS0002	1594490	HyS0002	1594490	4.44	2.97	4.04	1	0.997	0.982	-0.003	-0.015
HyS0002	1671026	HyS0002	1671026	4.99	2.58	2.21	1	0.753	0.497	-0.247	-0.256
HyS0002	1678749	HyS0002	1678749	2.32	1.95	1.73	0.313	0.286	0.2	-0.027	-0.086
HyS0002	1687360	HyS0002	1687360	2.79	1.72	2.12	0.371	0.283	0.344	-0.088	0.061
HyS0002	1687969	HyS0002	1687969	3.51	4.15	7.84	0.387	0.469	0.612	0.082	0.143
HyS0002	1688350	HyS0002	1688350	3.53	2.5	1.98	0.586	0.606	0.559	0.02	-0.047
HyS0002	1704026	HyS0002	1704026	2.7	2.78	2.32	0.542	0.628	0.667	0.086	0.039
HyS0002	1706028	HyS0002	1706028	2.4	2.07	2.84	1	1	0.962	0	-0.038
HyS0002	1706033	HyS0002	1706033	9.38	6.29	5.22	1	0.939	0.759	-0.061	-0.18
HyS0002	1724353	HyS0002	1724353	4.15	3.34	1.78	0.58	0.471	0.229	-0.109	-0.242
HyS0002	1727504	HyS0002	1727504	5.89	2.43	3.36	0.786	0.456	0.6	-0.33	0.144
HyS0002	1743310	HyS0002	1743310	2.9	2.52	1.64	0.784	0.6	0.454	-0.184	-0.146
HyS0002	1796695	HyS0002	1796695	2.95	1.74	1.72	0.66	0.368	0.331	-0.292	-0.037
HyS0002	1813609	HyS0002	1813609	4.73	3.11	2.51	0.856	0.75	0.523	-0.106	-0.227
HyS0002	1826005	HyS0002	1826005	5.06	3.45	2.73	0.61	0.637	0.506	0.027	-0.131
HyS0002	1826724	HyS0002	1826724	4.32	3.33	3.91	0.87	0.678	1	-0.192	0.322
HyS0002	1829836	HyS0002	1829836	3.31	2.05	2.75	0.659	0.482	0.616	-0.177	0.134
HyS0002	2452052	HyS0002	2452052	4.19	3.53	1.68	0.821	0.834	0.408	0.013	-0.426
HyS0002	2523591	HyS0002	2523591	5.17	2.73	3.28	0.657	0.454	0.403	-0.203	-0.051
HyS0002	2523838	HyS0002	2523838	4.49	3.24	2.36	0.945	0.711	0.439	-0.234	-0.272
HyS0002	2536212	HyS0002	2536212	8.76	4.19	2.69	0.552	0.597	0.546	0.045	-0.051
HyS0002	2605763	HyS0002	2605763	6.52	2.99	4.22	0.962	0.61	0.809	-0.352	0.199
HyS0002	2618973	HyS0002	2618973	3.36	3.07	3	1	0.982	0.572	-0.018	-0.41
HyS0002	2657503	HyS0002	2657503	4.75	3.42	2.61	0.747	0.639	0.579	-0.108	-0.06
HyS0002	2683915	HyS0002	2683915	2.04	1.67	1.8	0.428	0.273	0.395	-0.155	0.122
HyS0002	2685454	HyS0002	2685454	4.8	2.64	2.74	0.626	0.568	0.562	-0.058	-0.006
HyS0002	2690922	HyS0002	2690922	3.01	2.24	2.14	0.634	0.557	0.572	-0.077	0.015
HyS0002	2716367	HyS0002	2716367	5.01	3.67	3.97	1	0.874	0.863	-0.126	-0.011
HyS0002	2901451	HyS0002	2901451	3.28	1.95	2.01	0.854	0.473	0.454	-0.381	-0.019
HyS0002	2903097	HyS0002	2903097	3.38	3	2.51	0.727	0.736	0.691	0.009	-0.045
HyS0002	2905870	HyS0002	2905870	3.31	3.31	1.52	1	0.863	0.336	-0.137	-0.527
HyS0002	2907431	HyS0002	2907431	5.6	3.51	4.71	0.658	0.561	0.821	-0.097	0.26
HyS0002	2907667	HyS0002	2907667	3.58	2.25	1.76	0.658	0.457	0.4	-0.201	-0.057
HyS0002	2935845	HyS0002	2935845	3.09	2.79	1.93	0.477	0.474	0.334	-0.003	-0.14
HyS0002	2961710	HyS0002	2961710	3.26	2.87	2.07	1	0.818	0.629	-0.182	-0.189
HyS0002	2969333	HyS0002	2969333	2.98	2.56	1.85	1	0.888	0.596	-0.112	-0.292
HyS0002	2974678	HyS0002	2974678	6.46	3.69	3.54	0.909	0.785	0.634	-0.124	-0.151
HyS0002	3002914	HyS0002	3002914	6.25	2.32	1.81	0.902	0.56	0.517	-0.342	-0.043
HyS0002	3008742	HyS0002	3008742	2.53	2.27	2.06	0.279	0.356	0.269	0.077	-0.087
HyS0002	3091172	HyS0002	3091172	2.88	2	1.69	0.529	0.373	0.283	-0.156	-0.09
HyS0002	3128123	HyS0002	3128123	2.17	1.7	2.06	0.292	0.251	0.254	-0.041	0.003
HyS0002	3149190	HyS0002	3149190	2.99	1.68	1.98	0.435	0.272	0.378	-0.163	0.106
HyS0002	3350006	HyS0002	3350006	2.86	2.98	1.75	0.842	0.979	0.587	0.137	-0.392
HyS0002	3350502	HyS0002	3350502	3.35	4.06	1.88	0.496	0.661	0.404	0.165	-0.257
HyS0002	3396072	HyS0002	3396072	7.12	2.29	2.94	0.714	0.406	0.491	-0.308	0.085
HyS0002	3415478	HyS0002	3415478	9.1	7.68	17.01	0.668	0.769	1	0.101	0.231
HyS0002	3437880	HyS0002	3437880	3.65	2.34	2.84	0.647	0.337	0.752	-0.31	0.415
HyS0002	3520481	HyS0002	3520481	3.69	2.64	3.14	0.492	0.487	0.632	-0.005	0.145
HyS0002	3523069	HyS0002	3523069	2.54	2.41	1.89	0.571	0.604	0.455	0.033	-0.149
HyS0002	3534385	HyS0002	3534385	1.92	1.6	2.48	0.222	0.183	0.381	-0.039	0.198
HyS0002	3547108	HyS0002	3547108	5.05	1.7	2.01	0.592	0.32	0.519	-0.272	0.199
HyS0002	3548341	HyS0002	3548341	5.29	4.62	4.06	0.759	0.703	0.78	-0.056	0.077
HyS0002	3548346	HyS0002	3548346	3.61	2.39	3.37	1	0.845	0.861	-0.155	0.016
HyS0002	3548736	HyS0002	3548736	3.88	2.24	2.76	0.683	0.447	0.598	-0.236	0.151
HyS0002	3551222	HyS0002	3551222	5.35	4.07	2.92	0.623	0.648	0.684	0.025	0.036
HyS0002	3553721	HyS0002	3553721	3.2	3.21	2.11	0.916	0.897	0.587	-0.019	-0.31
HyS0002	3553725	HyS0002	3553725	4.12	2.89	2.98	0.561	0.431	0.497	-0.13	0.066
HyS0002	3634995	HyS0002	3634995	5.39	3.83	2.3	0.623	0.841	0.553	0.218	-0.288
HyS0002	3644557	HyS0002	3644557	3.29	2.92	2.2	0.521	0.54	0.446	0.019	-0.094
HyS0002	3647400	HyS0002	3647400	6.33	4.9	3.04	1	1	0.785	0	-0.215
HyS0002	3664185	HyS0002	3664185	3.1	3.47	1.67	0.641	0.612	0.37	-0.029	-0.242
HyS0002	3677764	HyS0002	3677764	5.63	3.57	2.49	1	0.664	0.699	-0.336	0.035
HyS0002	3687241	HyS0002	3687241	2.15	2.8	2.11	0.701	0.915	0.589	0.214	-0.326
HyS0002	3689661	HyS0002	3689661	6.37	3.69	3.23	1	0.689	1	-0.311	0.311
HyS0002	3704825	HyS0002	3704825	2.36	2.38	2.22	0.5	0.617	0.566	0.117	-0.051
HyS0002	3708412	HyS0002	3708412	1.98	1.63	3.87	0.271	0.19	0.667	-0.081	0.477
HyS0002	3708472	HyS0002	3708472	3.41	2.53	1.85	0.947	0.646	0.441	-0.301	-0.205
HyS0002	3709523	HyS0002	3709523	2.64	2.06	2.23	0.392	0.388	0.538	-0.004	0.15
HyS0002	3711834	HyS0002	3711834	1.98	1.69	1.77	0.324	0.268	0.31	-0.056	0.042
HyS0002	3771687	HyS0002	3771687	6.4	3.74	2.11	1	0.886	0.548	-0.114	-0.338
HyS0002	3886321	HyS0002	3886321	5.87	5	3.22	1	0.935	0.827	-0.065	-0.108
HyS0002	3908507	HyS0002	3908507	3.32	2.36	2.06	0.721	0.616	0.454	-0.105	-0.162
HyS0002	3991984	HyS0002	3991984	3.89	1.81	1.79	0.751	0.656	0.843	-0.095	0.187
HyS0002	3997186	HyS0002	3997186	5.1	4.24	2.83	1	1	0.641	0	-0.359
HyS0002	3997483	HyS0002	3997483	3.95	3.25	2.43	0.851	0.889	0.488	0.038	-0.401
HyS0002	4006398	HyS0002	4006398	2.58	2.71	2.99	0.324	0.399	0.476	0.075	0.077
HyS0002	4014526	HyS0002	4014526	3.95	2.65	2.55	0.404	0.444	0.422	0.04	-0.022
HyS0002	4042096	HyS0002	4042096	2.23	1.79	1.56	0.385	0.324	0.185	-0.061	-0.139
HyS0002	4042628	HyS0002	4042628	2.25	1.77	2.11	0.438	0.423	0.41	-0.015	-0.013
HyS0002	4043600	HyS0002	4043600	2.42	2.2	1.89	0.543	0.475	0.394	-0.068	-0.081
HyS0002	4044966	HyS0002	4044966	2.43	1.51	1.87	0.406	0.279	0.349	-0.127	0.07
HyS0002	4065089	HyS0002	4065089	5.38	4.66	2.64	0.876	0.816	0.705	-0.06	-0.111
HyS0002	4069147	HyS0002	4069147	3.15	2.2	3.89	0.471	0.334	0.755	-0.137	0.421
HyS0002	4152425	HyS0002	4152425	2.84	2.05	2.39	0.569	0.389	0.622	-0.18	0.233
HyS0002	4233666	HyS0002	4233666	2.74	2.55	1.83	0.402	0.448	0.295	0.046	-0.153
HyS0002	4235669	HyS0002	4235669	2.35	1.9	2.52	0.361	0.338	0.467	-0.023	0.129
HyS0002	4262193	HyS0002	4262193	2.84	1.91	2.08	0.476	0.433	0.503	-0.043	0.07
HyS0002	4293969	HyS0002	4293969	3.54	2.7	1.76	0.654	0.598	0.429	-0.056	-0.169
HyS0002	4314046	HyS0002	4314046	3.19	3.49	1.8	0.675	0.778	0.429	0.103	-0.349
HyS0002	4314125	HyS0002	4314125	4.84	2.96	3.83	0.661	0.602	0.65	-0.059	0.048
HyS0002	4322483	HyS0002	4322483	1.89	1.7	1.88	0.461	0.381	0.433	-0.08	0.052
HyS0002	4340329	HyS0002	4340329	3.37	3.41	4.16	1	0.907	0.825	-0.093	-0.082
HyS0002	4345058	HyS0002	4345058	4.21	2.86	2.07	0.507	0.419	0.461	-0.088	0.042
HyS0002	4441861	HyS0002	4441861	4.79	2.36	2.73	0.767	0.499	0.586	-0.268	0.087
HyS0002	4538969	HyS0002	4538969	3.22	2.36	2.78	0.825	0.55	0.507	-0.275	-0.043
HyS0002	4538973	HyS0002	4538973	4.73	3.4	1.77	0.689	0.749	0.714	0.06	-0.035
HyS0002	4540585	HyS0002	4540585	3.72	3.22	2.67	0.51	0.574	0.69	0.064	0.116
HyS0002	4547644	HyS0002	4547644	4.17	2.5	1.92	0.601	0.587	0.408	-0.014	-0.179
HyS0002	4618461	HyS0002	4618461	4.24	4.17	4.05	1	1	0.903	0	-0.097
HyS0002	4646289	HyS0002	4646289	2.72	1.98	2.05	0.396	0.317	0.3	-0.079	-0.017
HyS0002	4650652	HyS0002	4650652	3.6	2.54	2.19	0.736	0.577	0.623	-0.159	0.046
HyS0002	4696659	HyS0002	4696659	2.76	2.58	1.88	0.669	0.609	0.448	-0.06	-0.161
HyS0002	4701696	HyS0002	4701696	3.94	2.01	2.21	0.531	0.287	0.352	-0.244	0.065
HyS0002	4736148	HyS0002	4736148	4.27	2.31	2.78	0.789	0.536	0.589	-0.253	0.053
HyS0002	4831467	HyS0002	4831467	2.13	2.01	1.88	0.396	0.507	0.552	0.111	0.045
HyS0002	4914207	HyS0002	4914207	3.11	2.47	2.02	0.421	0.497	0.555	0.076	0.058
HyS0002	4918915	HyS0002	4918915	3.49	2.03	2.1	0.52	0.342	0.46	-0.178	0.118
HyS0002	4922189	HyS0002	4922189	2.78	2.21	2.86	0.936	0.671	0.826	-0.265	0.155
HyS0002	5009805	HyS0002	5009805	2.91	2.33	1.98	0.573	0.586	0.48	0.013	-0.106
HyS0002	5013506	HyS0002	5013506	2.65	2.5	2.17	0.559	0.57	0.503	0.011	-0.067
HyS0002	5036213	HyS0002	5036213	4.07	3.35	2.05	0.649	0.518	0.43	-0.131	-0.088
HyS0002	5046270	HyS0002	5046270	2.71	2.58	2.16	0.57	0.704	0.598	0.134	-0.106
HyS0002	5059051	HyS0002	5059051	3.02	2.39	2.35	0.754	0.636	0.506	-0.118	-0.13
HyS0002	5060705	HyS0002	5060705	2.69	1.9	2.05	0.722	0.497	0.542	-0.225	0.045
HyS0002	5094805	HyS0002	5094805	3.87	2.15	2	0.572	0.401	0.474	-0.171	0.073
HyS0002	5100816	HyS0002	5100816	2.77	1.93	2.29	0.736	0.524	0.566	-0.212	0.042
HyS0002	5101588	HyS0002	5101588	4.77	2.84	2.82	0.653	0.521	0.57	-0.132	0.049
HyS0002	5237729	HyS0002	5237729	5.48	1.92	2.49	1	0.421	0.487	-0.579	0.066
HyS0002	5247815	HyS0002	5247815	5.35	3.98	2.72	0.788	0.621	0.563	-0.167	-0.058
HyS0002	5361853	HyS0002	5361853	4.22	3.01	2.75	0.954	0.664	0.602	-0.29	-0.062
HyS0002	5392283	HyS0002	5392283	5.15	4.17	3.2	0.898	0.986	0.808	0.088	-0.178
HyS0002	5413839	HyS0002	5413839	4.15	2.42	1.95	0.72	0.548	0.396	-0.172	-0.152
HyS0002	5417366	HyS0002	5417366	2.46	2.14	2.12	0.818	0.652	0.641	-0.166	-0.011
HyS0002	5424260	HyS0002	5424260	2.47	2.72	2.24	1	1	0.984	0	-0.016
HyS0002	5425862	HyS0002	5425862	4.29	3.85	2.86	0.987	0.922	0.495	-0.065	-0.427
HyS0002	5458657	HyS0002	5458657	2.9	2.22	1.53	0.541	0.38	0.152	-0.161	-0.228
HyS0002	5463687	HyS0002	5463687	3.55	2.24	1.97	0.644	0.411	0.384	-0.233	-0.027
HyS0002	5579949	HyS0002	5579949	2.55	2.32	2.58	0.424	0.421	0.529	-0.003	0.108
HyS0002	5581697	HyS0002	5581697	2.73	2.17	3	0.538	0.41	0.759	-0.128	0.349
HyS0002	5651421	HyS0002	5651421	5.68	2.61	3.11	1	0.716	0.877	-0.284	0.161
HyS0002	5651790	HyS0002	5651790	4.92	4.18	2.74	1	1	0.706	0	-0.294
HyS0002	5659304	HyS0002	5659304	3.19	1.69	2.6	0.644	0.366	0.501	-0.278	0.135
HyS0002	5678780	HyS0002	5678780	3.79	3.03	1.51	0.864	0.862	0.251	-0.002	-0.611
HyS0002	5751321	HyS0002	5751321	3.82	3.15	1.87	1	1	0.454	0	-0.546
HyS0002	5811670	HyS0002	5811670	2.74	2.56	2.66	1	1	0.984	0	-0.016
HyS0002	6056794	HyS0002	6056794	4.8	2.36	3.02	0.79	0.748	0.747	-0.042	-0.001
HyS0002	6061013	HyS0002	6061013	3.61	1.97	2.28	0.771	0.42	0.53	-0.351	0.11
HyS0002	6062660	HyS0002	6062660	3	2.55	2.82	0.995	0.987	0.871	-0.008	-0.116
HyS0002	6070156	HyS0002	6070156	3.68	2.12	1.87	0.623	0.554	0.459	-0.069	-0.095
HyS0002	6070541	HyS0002	6070541	4.63	3.15	2.29	0.912	0.708	0.561	-0.204	-0.147
HyS0002	6082481	HyS0002	6082481	3.24	2.81	2.09	0.584	0.569	0.432	-0.015	-0.137
HyS0002	6108271	HyS0002	6108271	3	2.47	2.06	0.807	0.693	0.566	-0.114	-0.127
HyS0002	6156062	HyS0002	6156062	3.64	3.07	2.43	0.621	0.512	0.413	-0.109	-0.099
HyS0002	6184187	HyS0002	6184187	4.35	2.78	2.51	1	0.659	0.64	-0.341	-0.019
HyS0002	6303049	HyS0002	6303049	6.7	4.31	2.3	0.691	0.626	0.332	-0.065	-0.294
HyS0002	6303054	HyS0002	6303054	10.18	7.62	2.5	0.961	0.803	0.399	-0.158	-0.404
HyS0002	6316736	HyS0002	6316736	6.03	3.26	1.89	0.837	0.572	0.322	-0.265	-0.25
HyS0002	6537839	HyS0002	6537839	6.52	2.83	2.42	0.83	0.81	0.606	-0.02	-0.204
HyS0002	6554944	HyS0002	6554944	5.16	2.96	3.55	0.603	0.573	0.744	-0.03	0.171
HyS0002	6585027	HyS0002	6585027	2.82	2.31	2.81	0.628	0.469	0.584	-0.159	0.115
HyS0002	6626890	HyS0002	6626890	2.13	1.96	2.33	0.467	0.373	0.373	-0.094	0
HyS0002	6632532	HyS0002	6632532	3.7	3.72	2.29	0.677	0.805	0.541	0.128	-0.264
HyS0002	6635446	HyS0002	6635446	2.9	3	2.03	0.879	0.873	0.627	-0.006	-0.246
HyS0002	6645886	HyS0002	6645886	3.83	4.03	4.14	1	0.99	0.963	-0.01	-0.027
HyS0002	6866521	HyS0002	6866521	3.51	1.67	1.54	0.616	0.287	0.235	-0.329	-0.052
HyS0002	6875949	HyS0002	6875949	4.93	2.99	2.89	0.81	0.44	0.845	-0.37	0.405
HyS0002	6900768	HyS0002	6900768	3.77	2.29	2.73	0.521	0.404	0.552	-0.117	0.148
HyS0002	6938597	HyS0002	6938597	3.35	3.72	2.98	0.769	1	0.597	0.231	-0.403
HyS0002	6940531	HyS0002	6940531	2.97	1.91	2.29	0.557	0.398	0.477	-0.159	0.079
HyS0002	6942269	HyS0002	6942269	5.16	4.34	2.02	0.847	0.818	0.319	-0.029	-0.499
HyS0002	6943134	HyS0002	6943134	4.11	4.08	2.79	0.575	0.65	0.472	0.075	-0.178
HyS0002	6962615	HyS0002	6962615	4.1	2.09	1.69	0.68	0.459	0.392	-0.221	-0.067
HyS0002	6966578	HyS0002	6966578	4.57	4.03	2.23	0.996	0.997	0.664	0.001	-0.333
HyS0002	6966816	HyS0002	6966816	3.38	2.97	2.78	0.729	0.684	0.625	-0.045	-0.059
HyS0002	7101214	HyS0002	7101214	3.93	3.65	2.12	0.606	0.844	0.447	0.238	-0.397
HyS0002	7169370	HyS0002	7169370	4.15	4.18	6.95	0.418	0.633	0.661	0.215	0.028
HyS0002	7196379	HyS0002	7196379	6.67	6.34	4.69	1	0.985	0.762	-0.015	-0.223
HyS0002	7201252	HyS0002	7201252	7.05	4.16	2.54	0.834	0.577	0.51	-0.257	-0.067
HyS0002	7245234	HyS0002	7245234	2.51	2.37	2.5	0.937	0.689	0.619	-0.248	-0.07
HyS0002	7295509	HyS0002	7295509	5.34	1.99	2.16	0.866	0.408	0.439	-0.458	0.031
HyS0002	7302048	HyS0002	7302048	2.92	2.97	3.18	0.384	0.452	0.555	0.068	0.103
HyS0002	7323045	HyS0002	7323045	3.29	2.73	1.52	0.565	0.505	0.343	-0.06	-0.162
HyS0002	7324716	HyS0002	7324716	2.15	1.72	1.51	0.381	0.306	0.146	-0.075	-0.16
HyS0002	7326250	HyS0002	7326250	2.84	2.14	2.21	0.536	0.383	0.328	-0.153	-0.055
HyS0002	7367758	HyS0002	7367758	6.62	3.31	4.05	0.926	0.584	0.946	-0.342	0.362
HyS0002	7649482	HyS0002	7649482	4.99	2.04	2.17	0.66	0.403	0.398	-0.257	-0.005
HyS0002	7809063	HyS0002	7809063	2.22	2.06	2.05	0.342	0.397	0.465	0.055	0.068
HyS0002	7809951	HyS0002	7809951	2.91	2.36	2.73	0.321	0.303	0.414	-0.018	0.111
HyS0002	7810688	HyS0002	7810688	2.1	2.11	2	0.261	0.209	0.211	-0.052	0.002
HyS0002	7811799	HyS0002	7811799	2.85	2.13	2.28	0.52	0.403	0.373	-0.117	-0.03
HyS0002	7889621	HyS0002	7889621	3.73	2.35	1.86	0.514	0.435	0.298	-0.079	-0.137
HyS0002	7912151	HyS0002	7912151	2.4	1.51	1.79	0.399	0.249	0.389	-0.15	0.14
HyS0002	7937478	HyS0002	7937478	2.77	2.11	2.45	0.505	0.332	0.44	-0.173	0.108
HyS0002	7944295	HyS0002	7944295	3.77	4.61	2.35	0.771	0.906	0.559	0.135	-0.347
HyS0002	7982161	HyS0002	7982161	6.59	3.62	2.94	0.833	0.642	0.695	-0.191	0.053
HyS0002	7985432	HyS0002	7985432	2.21	2.24	2.14	0.515	0.497	0.509	-0.018	0.012
HyS0002	8002969	HyS0002	8002969	3.77	5.29	3.35	0.888	1	0.861	0.112	-0.139
HyS0002	8004276	HyS0002	8004276	2.43	2.93	1.67	0.467	0.577	0.356	0.11	-0.221
HyS0002	8006798	HyS0002	8006798	2.51	2.58	5.06	0.474	0.551	0.724	0.077	0.173
HyS0002	8007126	HyS0002	8007126	2.37	3.33	2.24	0.381	0.786	0.52	0.405	-0.266
HyS0002	8011664	HyS0002	8011664	2.11	1.74	1.7	0.279	0.259	0.214	-0.02	-0.045
HyS0002	8041658	HyS0002	8041658	3.33	2.41	2.6	0.79	0.552	0.663	-0.238	0.111
HyS0002	8042690	HyS0002	8042690	2.93	3.25	2.61	0.654	0.719	0.625	0.065	-0.094
HyS0002	8167149	HyS0002	8167149	2.93	3.01	2.63	0.689	0.642	0.689	-0.047	0.047
HyS0002	8183278	HyS0002	8183278	3.47	3.75	6.93	0.518	0.639	0.84	0.121	0.201
HyS0002	8296405	HyS0002	8296405	3.03	1.92	5.43	0.728	0.575	0.867	-0.153	0.292
HyS0002	8318480	HyS0002	8318480	3.41	2.8	2.69	0.862	0.752	0.582	-0.11	-0.17
HyS0002	8321957	HyS0002	8321957	3	2.84	2.09	0.661	0.692	0.509	0.031	-0.183
HyS0002	8325569	HyS0002	8325569	3.85	4.16	2.81	0.856	0.878	0.687	0.022	-0.191
HyS0002	8441120	HyS0002	8441120	2.14	1.91	2.73	0.324	0.319	0.655	-0.005	0.336
HyS0003	155055	HyS0003	155055	2.62	2.02	2.05	0.874	0.701	0.479	-0.173	-0.222
HyS0003	332997	HyS0003	332997	2.33	2.22	2.15	0.464	0.467	0.55	0.003	0.083
HyS0003	488885	HyS0003	488885	7.87	3.71	5.12	1	0.814	0.927	-0.186	0.113
HyS0003	564426	HyS0003	564426	2.89	1.81	3.43	0.875	0.433	0.65	-0.442	0.217
HyS0003	585393	HyS0003	585393	3.08	2.07	1.6	0.418	0.405	0.408	-0.013	0.003
HyS0003	602192	HyS0003	602192	4.42	2.68	2.41	0.7	0.489	0.588	-0.211	0.099
HyS0003	620953	HyS0003	620953	2.5	2.42	2.12	0.473	0.524	0.485	0.051	-0.039
HyS0003	853147	HyS0003	853147	2.96	2.98	1.88	0.718	0.546	0.405	-0.172	-0.141
HyS0003	865480	HyS0003	865480	3.9	1.99	2.2	0.877	0.573	0.741	-0.304	0.168
HyS0003	866841	HyS0003	866841	3.07	2.55	1.88	0.736	0.543	0.396	-0.193	-0.147
HyS0003	996679	HyS0003	996679	2.47	1.62	2.06	0.441	0.231	0.37	-0.21	0.139
HyS0003	1011607	HyS0003	1011607	7.46	2.41	1.94	1	0.828	0.457	-0.172	-0.371
HyS0003	1028168	HyS0003	1028168	3.69	2.61	2.47	0.776	0.706	0.588	-0.07	-0.118
HyS0003	1071918	HyS0003	1071918	6.68	4.27	1.85	1	1	0.795	0	-0.205
HyS0003	1084686	HyS0003	1084686	2.91	2.08	2.75	0.561	0.388	0.654	-0.173	0.266
HyS0003	1084690	HyS0003	1084690	4.82	4.93	3.36	1	0.91	0.766	-0.09	-0.144
HyS0003	1084695	HyS0003	1084695	4.15	4.01	6.56	1	1	0.997	0	-0.003
HyS0003	1251489	HyS0003	1251489	3.62	2.49	4.23	0.711	0.814	0.868	0.103	0.054
HyS0003	1292648	HyS0003	1292648	2.58	1.94	1.98	0.907	0.466	0.509	-0.441	0.043
HyS0003	1326343	HyS0003	1326343	3.86	2.7	3.29	1	0.909	0.602	-0.091	-0.307
HyS0003	1374460	HyS0003	1374460	4.87	4.24	3.36	0.877	0.837	0.76	-0.04	-0.077
HyS0003	1374744	HyS0003	1374744	4.57	3.51	4.55	0.931	0.762	0.848	-0.169	0.086
HyS0003	1385961	HyS0003	1385961	2.66	2.36	1.98	0.595	0.54	0.378	-0.055	-0.162
HyS0003	1386178	HyS0003	1386178	4.1	3.36	3.71	0.484	0.479	0.673	-0.005	0.194
HyS0003	1387110	HyS0003	1387110	4.08	3.73	1.79	0.935	0.997	0.468	0.062	-0.529
HyS0003	1389809	HyS0003	1389809	2.09	1.72	2.4	0.466	0.338	0.468	-0.128	0.13
HyS0003	1389937	HyS0003	1389937	1.72	1.79	2.48	0.384	0.418	0.573	0.034	0.155
HyS0003	1402680	HyS0003	1402680	2.66	2.88	2.71	0.831	0.844	0.761	0.013	-0.083
HyS0003	1403659	HyS0003	1403659	3.18	2.73	2.01	0.945	0.878	1	-0.067	0.122
HyS0003	1451310	HyS0003	1451310	3.53	2.76	1.92	0.994	0.994	0.901	0	-0.093
HyS0003	1459213	HyS0003	1459213	8.52	9.94	3.74	0.907	1	0.743	0.093	-0.257
HyS0003	1528952	HyS0003	1528952	2.7	4.11	2.65	0.552	0.751	0.553	0.199	-0.198
HyS0003	1604701	HyS0003	1604701	4.85	3.41	2.48	1	0.854	0.809	-0.146	-0.045
HyS0003	1644889	HyS0003	1644889	3.21	2.63	3.04	1	0.869	0.697	-0.131	-0.172
HyS0003	1644894	HyS0003	1644894	7.23	8.06	7.27	1	1	1	0	0
HyS0003	1672249	HyS0003	1672249	6.02	2.97	2.92	0.653	0.496	0.543	-0.157	0.047
HyS0003	1684581	HyS0003	1684581	2.63	1.99	1.56	0.592	0.424	0.304	-0.168	-0.12
HyS0003	1746447	HyS0003	1746447	5.24	2.64	3.65	1	0.669	0.788	-0.331	0.119
HyS0003	1749152	HyS0003	1749152	2.1	1.89	1.95	0.394	0.343	0.325	-0.051	-0.018
HyS0003	1779535	HyS0003	1779535	2.54	1.96	1.9	0.529	0.44	0.401	-0.089	-0.039
HyS0003	1791440	HyS0003	1791440	4.87	3.96	3	0.72	0.642	0.568	-0.078	-0.074
HyS0003	1844720	HyS0003	1844720	5.67	4.52	4.07	1	1	0.842	0	-0.158
HyS0003	1856012	HyS0003	1856012	3.13	1.78	2.09	0.943	0.45	0.467	-0.493	0.017
HyS0003	1870862	HyS0003	1870862	4.07	3.58	1.79	0.768	0.835	0.365	0.067	-0.47
HyS0003	1907592	HyS0003	1907592	4.56	3.31	2.3	0.68	0.736	0.522	0.056	-0.214
HyS0003	1916882	HyS0003	1916882	3.05	2.64	1.55	0.55	0.667	0.238	0.117	-0.429
HyS0003	1993278	HyS0003	1993278	3.79	2.71	3	0.619	0.455	0.47	-0.164	0.015
HyS0003	2026813	HyS0003	2026813	3.23	1.73	2.4	0.594	0.331	0.476	-0.263	0.145
HyS0003	2058479	HyS0003	2058479	2.87	1.93	1.63	0.61	0.418	0.489	-0.192	0.071
HyS0003	2109349	HyS0003	2109349	3.25	1.81	1.9	0.949	0.535	0.506	-0.414	-0.029
HyS0003	2172236	HyS0003	2172236	3.58	2.47	5.28	0.594	0.447	1	-0.147	0.553
HyS0003	2172867	HyS0003	2172867	2.45	2.34	2.69	0.887	0.903	0.586	0.016	-0.317
HyS0003	2272008	HyS0003	2272008	6.12	2.7	3.28	0.617	0.515	0.57	-0.102	0.055
HyS0003	2273617	HyS0003	2273617	2.57	2.3	1.6	0.551	0.562	0.318	0.011	-0.244
HyS0003	2332249	HyS0003	2332249	4.12	2.2	2.25	0.488	0.392	0.435	-0.096	0.043
HyS0003	2354279	HyS0003	2354279	4.93	3.38	2.48	0.648	0.534	0.64	-0.114	0.106
HyS0003	2373454	HyS0003	2373454	8.18	5.23	4.75	0.578	0.649	0.816	0.071	0.167
HyS0003	2460066	HyS0003	2460066	3.58	2.96	2.75	0.563	0.798	0.575	0.235	-0.223
HyS0003	2466622	HyS0003	2466622	5.29	2.7	3.01	0.582	0.431	0.572	-0.151	0.141
HyS0003	2484995	HyS0003	2484995	5.89	2.7	2.08	0.885	0.471	0.45	-0.414	-0.021
HyS0003	2546586	HyS0003	2546586	5.03	3.88	5.58	0.769	0.793	0.853	0.024	0.06
HyS0003	2916760	HyS0003	2916760	3.64	2.35	1.93	0.495	0.412	0.42	-0.083	0.008
HyS0003	3050802	HyS0003	3050802	9.97	4.47	3.97	0.992	0.635	1	-0.357	0.365
HyS0003	3114098	HyS0003	3114098	3.42	2.35	2.42	0.763	0.585	0.8	-0.178	0.215
HyS0003	3118090	HyS0003	3118090	4.48	2.64	2.12	0.853	0.783	0.387	-0.07	-0.396
HyS0003	3122886	HyS0003	3122886	4.54	3.22	4.79	1	1	0.995	0	-0.005
HyS0003	3133345	HyS0003	3133345	2.18	1.99	2.12	0.559	0.443	0.508	-0.116	0.065
HyS0003	3140378	HyS0003	3140378	3.41	3.36	2.76	0.726	0.642	0.751	-0.084	0.109
HyS0003	3154767	HyS0003	3154767	3.03	4.93	1.92	0.651	0.915	0.634	0.264	-0.281
HyS0003	3195954	HyS0003	3195954	2.97	2.21	2.5	0.556	0.417	0.647	-0.139	0.23
HyS0003	3241490	HyS0003	3241490	2.16	2.19	1.81	0.374	0.383	0.243	0.009	-0.14
HyS0003	3246398	HyS0003	3246398	2.62	1.98	2.32	0.405	0.347	0.508	-0.058	0.161
HyS0003	3249044	HyS0003	3249044	2.15	1.7	2.47	0.318	0.239	0.404	-0.079	0.165
HyS0003	3251906	HyS0003	3251906	3.48	2.12	2.37	0.766	0.409	0.426	-0.357	0.017
HyS0003	3524533	HyS0003	3524533	3.01	2.25	2.94	0.986	0.747	0.939	-0.239	0.192
HyS0003	3617632	HyS0003	3617632	7.97	3.51	2.97	0.865	0.666	0.755	-0.199	0.089
HyS0003	3653902	HyS0003	3653902	4.25	3.05	1.97	0.637	0.516	0.351	-0.121	-0.165
HyS0003	3668542	HyS0003	3668542	2.32	2.25	1.71	0.43	0.381	0.381	-0.049	0
HyS0003	3668944	HyS0003	3668944	3.04	2.4	2.09	0.574	0.397	0.523	-0.177	0.126
HyS0003	3739925	HyS0003	3739925	3.29	2.06	1.95	0.632	0.398	0.426	-0.234	0.028
HyS0003	3815363	HyS0003	3815363	2.09	1.91	2.97	0.973	0.858	0.984	-0.115	0.126
HyS0003	3815367	HyS0003	3815367	4.51	5.28	4.15	1	1	1	0	0
HyS0003	3821402	HyS0003	3821402	2.5	1.97	3.87	0.429	0.409	0.828	-0.02	0.419
HyS0003	3836424	HyS0003	3836424	3.09	2.43	2.38	0.985	0.766	0.619	-0.219	-0.147
HyS0003	3854922	HyS0003	3854922	3.23	2.65	3.43	1	1	1	0	0
HyS0003	3923200	HyS0003	3923200	3.26	2.66	2.17	0.635	0.485	0.489	-0.15	0.004
HyS0003	3923256	HyS0003	3923256	6.07	6.15	3.81	0.981	1	0.947	0.019	-0.053
HyS0003	3930396	HyS0003	3930396	3.91	2.6	2.21	1	0.932	0.51	-0.068	-0.422
HyS0003	3980411	HyS0003	3980411	7.6	3.19	2.67	0.738	0.503	0.526	-0.235	0.023
HyS0003	4045248	HyS0003	4045248	2.96	2.02	1.81	0.533	0.498	0.359	-0.035	-0.139
HyS0003	4060721	HyS0003	4060721	3.39	3.68	3.44	0.797	0.826	0.686	0.029	-0.14
HyS0003	4069906	HyS0003	4069906	3.74	2.3	2.34	0.79	0.565	0.533	-0.225	-0.032
HyS0003	4135702	HyS0003	4135702	1.98	1.7	2.6	0.278	0.234	0.515	-0.044	0.281
HyS0003	4136688	HyS0003	4136688	2.04	1.67	1.64	0.27	0.229	0.147	-0.041	-0.082
HyS0003	4192525	HyS0003	4192525	2.28	1.92	2.19	0.791	0.724	0.5	-0.067	-0.224
HyS0003	4200120	HyS0003	4200120	5.89	3.33	2.68	0.7	0.643	0.691	-0.057	0.048
HyS0003	4200463	HyS0003	4200463	6.1	3.22	2.73	0.851	0.935	0.89	0.084	-0.045
HyS0003	4200613	HyS0003	4200613	4.06	2.83	2.08	0.723	0.691	0.52	-0.032	-0.171
HyS0003	4296419	HyS0003	4296419	2.47	2.29	4.58	0.562	0.559	0.759	-0.003	0.2
HyS0003	4591542	HyS0003	4591542	5.9	6.63	4.35	0.618	0.699	0.666	0.081	-0.033
HyS0003	4608619	HyS0003	4608619	5.48	2.25	2.02	0.608	0.413	0.273	-0.195	-0.14
HyS0003	4632219	HyS0003	4632219	2.46	2.51	1.75	0.996	0.982	0.698	-0.014	-0.284
HyS0003	4633052	HyS0003	4633052	3.35	2.46	1.77	0.506	0.495	0.255	-0.011	-0.24
HyS0003	4694919	HyS0003	4694919	10.17	5.66	4.7	0.644	0.417	0.446	-0.227	0.029
HyS0003	4695917	HyS0003	4695917	3.92	4.23	2.25	0.71	0.612	0.477	-0.098	-0.135
HyS0003	4739614	HyS0003	4739614	7.34	4.49	2.36	0.967	0.887	0.501	-0.08	-0.386
HyS0003	4758304	HyS0003	4758304	3.89	3.08	1.93	0.75	0.575	0.305	-0.175	-0.27
HyS0003	4763874	HyS0003	4763874	1.88	1.81	1.65	0.501	0.408	0.395	-0.093	-0.013
HyS0003	4769267	HyS0003	4769267	3.81	3.57	1.9	0.878	0.766	0.501	-0.112	-0.265
HyS0003	4785158	HyS0003	4785158	2.14	2.03	2.32	0.879	0.58	0.475	-0.299	-0.105
HyS0003	4785511	HyS0003	4785511	3.73	3.88	2.56	1	1	0.709	0	-0.291
HyS0003	4787996	HyS0003	4787996	2.78	2.7	2.77	0.512	0.539	0.524	0.027	-0.015
HyS0003	4819997	HyS0003	4819997	4.34	2.62	3	0.979	0.729	0.72	-0.25	-0.009
HyS0003	4852947	HyS0003	4852947	3.64	3.34	2.92	0.715	0.556	0.577	-0.159	0.021
HyS0003	4855896	HyS0003	4855896	4.87	4.64	2.64	1	1	0.913	0	-0.087
HyS0003	4927821	HyS0003	4927821	6.56	4.55	2.24	0.682	0.674	0.522	-0.008	-0.152
HyS0003	5029177	HyS0003	5029177	3.95	1.97	2.01	0.658	0.369	0.489	-0.289	0.12
HyS0003	5105603	HyS0003	5105603	2.38	4.84	2.63	0.577	1	0.636	0.423	-0.364
HyS0003	5109226	HyS0003	5109226	6.13	1.68	3.39	1	0.187	0.703	-0.813	0.516
HyS0003	5141327	HyS0003	5141327	3.04	2.18	2.11	0.547	0.409	0.488	-0.138	0.079
HyS0003	5216750	HyS0003	5216750	4.29	2.85	2.49	0.789	0.54	0.629	-0.249	0.089
HyS0003	5285205	HyS0003	5285205	4.24	2.79	2.35	1	0.846	0.558	-0.154	-0.288
HyS0003	5288364	HyS0003	5288364	5.74	3.86	4.31	0.861	0.747	0.554	-0.114	-0.193
HyS0003	5374396	HyS0003	5374396	1.75	1.61	3.07	0.23	0.236	0.458	0.006	0.222
HyS0003	5375012	HyS0003	5375012	2.23	1.67	2.3	0.327	0.328	0.44	0.001	0.112
HyS0003	5376877	HyS0003	5376877	2.36	2.03	1.75	0.253	0.275	0.208	0.022	-0.067
HyS0003	5376886	HyS0003	5376886	2.68	2.3	2.41	0.343	0.381	0.354	0.038	-0.027
HyS0003	5378298	HyS0003	5378298	2.34	1.7	2.88	0.3	0.221	0.456	-0.079	0.235
HyS0003	5378982	HyS0003	5378982	2.39	2	1.65	0.241	0.247	0.165	0.006	-0.082
HyS0003	5382261	HyS0003	5382261	1.77	1.52	1.63	0.251	0.217	0.201	-0.034	-0.016
HyS0003	5382642	HyS0003	5382642	1.94	1.61	2.7	0.3	0.234	0.565	-0.066	0.331
HyS0003	5403737	HyS0003	5403737	6.12	2.98	3.16	0.904	0.642	0.554	-0.262	-0.088
HyS0003	5481748	HyS0003	5481748	4.75	4.09	3.58	0.633	0.79	0.71	0.157	-0.08
HyS0003	5516447	HyS0003	5516447	2.77	1.94	2.07	0.556	0.462	0.409	-0.094	-0.053
HyS0003	5642308	HyS0003	5642308	3.02	2.18	3.32	0.537	0.414	0.649	-0.123	0.235
HyS0003	5644731	HyS0003	5644731	3.08	2.3	1.81	0.504	0.43	0.411	-0.074	-0.019
HyS0003	5871193	HyS0003	5871193	3.28	3.09	7.56	0.451	0.536	0.755	0.085	0.219
HyS0003	5874173	HyS0003	5874173	3.47	2.38	3.05	0.789	0.483	0.687	-0.306	0.204
HyS0003	5999819	HyS0003	5999819	3.71	2.83	2.48	0.584	0.575	0.458	-0.009	-0.117
HyS0003	6024409	HyS0003	6024409	5.02	4.3	2.81	0.969	0.925	0.69	-0.044	-0.235
HyS0003	6081663	HyS0003	6081663	2.23	2.44	1.82	0.41	0.56	0.304	0.15	-0.256
HyS0003	6104062	HyS0003	6104062	5.95	4.1	3.05	0.952	0.909	0.785	-0.043	-0.124
HyS0003	6151436	HyS0003	6151436	5.2	2.12	1.94	0.972	0.428	0.432	-0.544	0.004
HyS0003	6153457	HyS0003	6153457	3.34	1.76	2.62	0.734	0.419	0.713	-0.315	0.294
HyS0003	6198725	HyS0003	6198725	2.93	1.73	1.55	0.469	0.348	0.151	-0.121	-0.197
HyS0003	6235952	HyS0003	6235952	8.01	4.71	7.7	0.901	0.724	0.98	-0.177	0.256
HyS0003	6239736	HyS0003	6239736	3.01	2.04	2.97	0.501	0.348	0.723	-0.153	0.375
HyS0003	6269331	HyS0003	6269331	6.11	5.17	2.5	1	1	0.651	0	-0.349
HyS0003	6274382	HyS0003	6274382	2.74	1.92	2.58	0.427	0.359	0.609	-0.068	0.25
HyS0003	6274386	HyS0003	6274386	3.28	2.24	2.21	0.546	0.384	0.388	-0.162	0.004
HyS0003	6274391	HyS0003	6274391	5.28	6.37	7.05	0.877	0.956	0.9	0.079	-0.056
HyS0003	6277014	HyS0003	6277014	4.73	4.66	2.08	0.751	0.894	0.4	0.143	-0.494
HyS0003	6278835	HyS0003	6278835	2.28	2.77	3.1	0.45	0.532	0.672	0.082	0.14
HyS0003	6318327	HyS0003	6318327	3.27	2.39	2.05	0.762	0.638	0.348	-0.124	-0.29
HyS0003	6319610	HyS0003	6319610	2.98	2.39	1.8	0.647	0.494	0.394	-0.153	-0.1
HyS0003	6371836	HyS0003	6371836	3.05	2.17	1.99	0.534	0.461	0.398	-0.073	-0.063
HyS0003	6658390	HyS0003	6658390	3.55	2.49	3.92	0.838	0.587	0.707	-0.251	0.12
HyS0003	6737925	HyS0003	6737925	2.89	3.03	1.97	0.873	0.789	0.535	-0.084	-0.254
HyS0003	6740107	HyS0003	6740107	3.14	2.98	4.65	1	0.984	1	-0.016	0.016
HyS0003	6743753	HyS0003	6743753	3.18	2.4	2.46	0.844	0.611	0.566	-0.233	-0.045
HyS0003	6744060	HyS0003	6744060	3.65	1.99	3.58	1	0.591	0.88	-0.409	0.289
HyS0003	6744305	HyS0003	6744305	2.4	1.87	2.88	0.493	0.347	0.487	-0.146	0.14
HyS0003	6744832	HyS0003	6744832	3.75	1.73	1.95	0.646	0.354	0.437	-0.292	0.083
HyS0003	6751473	HyS0003	6751473	3.45	3.38	4.52	0.741	0.791	0.813	0.05	0.022
HyS0003	6753871	HyS0003	6753871	3.18	2.41	3.22	0.591	0.466	0.656	-0.125	0.19
HyS0003	6764452	HyS0003	6764452	6.41	3.37	2.75	1	0.838	0.624	-0.162	-0.214
HyS0003	6838943	HyS0003	6838943	2.72	2.37	2.85	0.512	0.481	0.649	-0.031	0.168
HyS0003	6852388	HyS0003	6852388	4.66	2.4	2.34	0.718	0.506	0.704	-0.212	0.198
HyS0003	6858443	HyS0003	6858443	5.6	3.66	4	0.903	0.701	0.85	-0.202	0.149
HyS0003	6866641	HyS0003	6866641	4.49	2.45	2.06	0.678	0.452	0.37	-0.226	-0.082
HyS0003	6868762	HyS0003	6868762	3.78	4.59	2.35	0.787	0.779	0.516	-0.008	-0.263
HyS0003	6937937	HyS0003	6937937	3.06	1.91	1.9	0.969	0.742	0.665	-0.227	-0.077
HyS0003	7018260	HyS0003	7018260	3.82	2.6	2.26	0.709	0.641	0.541	-0.068	-0.1
HyS0003	7018475	HyS0003	7018475	5.57	3.59	2.33	1	0.815	0.573	-0.185	-0.242
HyS0003	7021050	HyS0003	7021050	3.76	2.96	1.99	0.62	0.61	0.464	-0.01	-0.146
HyS0003	7038939	HyS0003	7038939	5.7	3.03	1.76	0.729	0.65	0.292	-0.079	-0.358
HyS0003	7088650	HyS0003	7088650	2.34	1.75	1.98	0.535	0.371	0.372	-0.164	0.001
HyS0003	7204807	HyS0003	7204807	3.69	2.15	2.56	0.504	0.364	0.485	-0.14	0.121
HyS0003	7216210	HyS0003	7216210	2.58	1.91	1.78	0.513	0.327	0.248	-0.186	-0.079
HyS0003	7306600	HyS0003	7306600	3.79	1.75	1.9	0.559	0.319	0.319	-0.24	0
HyS0003	7307490	HyS0003	7307490	4.97	4.39	2.53	1	1	0.695	0	-0.305
HyS0003	7307604	HyS0003	7307604	3.78	2.77	1.9	0.674	0.673	0.38	-0.001	-0.293
HyS0003	7347255	HyS0003	7347255	7.63	8.92	9.79	0.923	1	0.996	0.077	-0.004
HyS0003	7407376	HyS0003	7407376	2.36	2.11	3.11	1	1	0.996	0	-0.004
HyS0003	7407380	HyS0003	7407380	3.68	3.96	3.41	0.924	0.985	0.658	0.061	-0.327
HyS0003	7407385	HyS0003	7407385	7.51	7.56	4.56	0.838	0.817	0.727	-0.021	-0.09
HyS0003	7434793	HyS0003	7434793	3.13	2.07	1.73	0.559	0.396	0.377	-0.163	-0.019
HyS0003	7441581	HyS0003	7441581	2.7	2.43	1.87	0.648	0.668	0.448	0.02	-0.22
HyS0004	67471	HyS0004	67471	4.5	3.2	2.88	0.779	0.664	0.619	-0.115	-0.045
HyS0004	67661	HyS0004	67661	2.73	3.92	3.55	0.39	0.54	0.587	0.15	0.047
HyS0004	124710	HyS0004	124710	3.55	3.58	1.97	0.908	1	1	0.092	0
HyS0004	149898	HyS0004	149898	3.5	2.28	3	0.896	0.512	0.791	-0.384	0.279
HyS0004	150713	HyS0004	150713	3.49	4.85	3.75	0.808	0.711	0.855	-0.097	0.144
HyS0004	156499	HyS0004	156499	5.44	3.21	2.69	0.606	0.479	0.509	-0.127	0.03
HyS0004	157424	HyS0004	157424	3.07	1.92	1.75	0.439	0.376	0.441	-0.063	0.065
HyS0004	160107	HyS0004	160107	4.79	3.78	2.43	0.867	0.831	0.466	-0.036	-0.365
HyS0004	190397	HyS0004	190397	2.77	2.35	1.89	0.426	0.341	0.29	-0.085	-0.051
HyS0004	414292	HyS0004	414292	2.4	1.78	1.67	0.531	0.422	0.275	-0.109	-0.147
HyS0004	458679	HyS0004	458679	5.67	2.01	2.04	1	0.505	0.509	-0.495	0.004
HyS0004	461311	HyS0004	461311	4.82	5.23	3.29	1	1	0.685	0	-0.315
HyS0004	467767	HyS0004	467767	3.04	2.09	2.33	0.556	0.465	0.63	-0.091	0.165
HyS0004	528059	HyS0004	528059	1.82	1.93	1.75	0.228	0.328	0.31	0.1	-0.018
HyS0004	538988	HyS0004	538988	2.77	1.95	1.74	0.451	0.321	0.213	-0.13	-0.108
HyS0004	539684	HyS0004	539684	2.03	1.81	1.64	0.241	0.265	0.194	0.024	-0.071
HyS0004	542972	HyS0004	542972	3.18	3	3.48	0.749	0.675	0.852	-0.074	0.177
HyS0004	545006	HyS0004	545006	2.56	1.91	1.76	0.451	0.411	0.408	-0.04	-0.003
HyS0004	565851	HyS0004	565851	3.12	1.7	1.7	0.611	0.303	0.485	-0.308	0.182
HyS0004	718621	HyS0004	718621	4.55	2.33	2.86	0.464	0.413	0.544	-0.051	0.131
HyS0004	737613	HyS0004	737613	1.72	1.72	1.89	0.198	0.231	0.264	0.033	0.033
HyS0004	829590	HyS0004	829590	2.04	1.67	2.4	0.418	0.324	0.46	-0.094	0.136
HyS0004	835470	HyS0004	835470	4.55	3.57	3.37	0.728	0.774	0.879	0.046	0.105
HyS0004	840452	HyS0004	840452	2.97	2.74	2.12	0.417	0.422	0.348	0.005	-0.074
HyS0004	965893	HyS0004	965893	3.72	5.16	2.69	0.635	0.713	0.5	0.078	-0.213
HyS0004	999399	HyS0004	999399	4.6	3.3	1.87	0.674	0.628	0.3	-0.046	-0.328
HyS0004	1167226	HyS0004	1167226	3.7	3.25	2.95	0.935	0.894	0.777	-0.041	-0.117
HyS0004	1167231	HyS0004	1167231	4.31	3.36	1.96	1	1	0.645	0	-0.355
HyS0004	1200971	HyS0004	1200971	3.37	1.91	2.27	0.491	0.357	0.487	-0.134	0.13
HyS0004	1202327	HyS0004	1202327	7.13	3.47	3.34	0.984	0.764	0.87	-0.22	0.106
HyS0004	1206099	HyS0004	1206099	3.7	2.33	2.73	0.879	0.514	0.651	-0.365	0.137
HyS0004	1210846	HyS0004	1210846	3.64	3.33	2.29	0.959	0.894	0.509	-0.065	-0.385
HyS0004	1325542	HyS0004	1325542	3.13	2.19	2.63	0.859	0.688	0.796	-0.171	0.108
HyS0004	1376226	HyS0004	1376226	3.1	2.25	2.54	0.544	0.465	0.674	-0.079	0.209
HyS0004	1586119	HyS0004	1586119	5.35	4.14	2.38	1	1	0.738	0	-0.262
HyS0004	1609794	HyS0004	1609794	2.75	1.84	2.08	0.59	0.328	0.418	-0.262	0.09
HyS0004	1629413	HyS0004	1629413	3.53	2.8	2.23	0.702	0.626	0.515	-0.076	-0.111
HyS0004	1630133	HyS0004	1630133	2.84	2.66	1.95	0.805	0.967	0.579	0.162	-0.388
HyS0004	1632130	HyS0004	1632130	3.22	3.13	1.77	0.683	0.631	0.397	-0.052	-0.234
HyS0004	1677203	HyS0004	1677203	5.37	2.37	2.32	0.713	0.479	0.569	-0.234	0.09
HyS0004	1724100	HyS0004	1724100	3.69	1.79	2.5	0.448	0.272	0.427	-0.176	0.155
HyS0004	1724641	HyS0004	1724641	2.42	1.95	3.5	0.636	0.424	0.703	-0.212	0.279
HyS0004	1724662	HyS0004	1724662	4.78	2.69	3.01	0.778	0.583	0.785	-0.195	0.202
HyS0004	1786825	HyS0004	1786825	1.95	1.61	1.61	0.284	0.25	0.184	-0.034	-0.066
HyS0004	1813957	HyS0004	1813957	4.57	2.89	1.89	0.827	0.563	0.538	-0.264	-0.025
HyS0004	1819280	HyS0004	1819280	3.94	3.02	2.24	1	1	0.573	0	-0.427
HyS0004	1868000	HyS0004	1868000	2.78	1.74	2.41	0.759	0.412	0.553	-0.347	0.141
HyS0004	1891821	HyS0004	1891821	3.95	1.74	1.9	0.558	0.281	0.362	-0.277	0.081
HyS0004	1894545	HyS0004	1894545	2.51	2.6	1.99	0.509	0.611	0.454	0.102	-0.157
HyS0004	1895794	HyS0004	1895794	5.87	3.25	2.53	0.955	0.661	0.513	-0.294	-0.148
HyS0004	1934427	HyS0004	1934427	4.52	4.63	3.22	0.824	0.939	0.882	0.115	-0.057
HyS0004	1935298	HyS0004	1935298	3.64	4.05	2.6	0.85	0.838	0.646	-0.012	-0.192
HyS0004	1935422	HyS0004	1935422	5.15	4.12	2.9	0.759	0.722	0.518	-0.037	-0.204
HyS0004	1936574	HyS0004	1936574	2.12	2.5	1.65	0.378	0.55	0.273	0.172	-0.277
HyS0004	2055425	HyS0004	2055425	2.98	2.28	2.39	1	0.772	0.716	-0.228	-0.056
HyS0004	2057556	HyS0004	2057556	7.75	3.06	2.49	0.614	0.402	0.315	-0.212	-0.087
HyS0004	2112796	HyS0004	2112796	2.56	2.83	1.88	0.573	0.585	0.404	0.012	-0.181
HyS0004	2169190	HyS0004	2169190	3.04	2.32	2.11	0.456	0.428	0.421	-0.028	-0.007
HyS0004	2232694	HyS0004	2232694	2.03	2.06	2.04	0.472	0.491	0.384	0.019	-0.107
HyS0004	2233953	HyS0004	2233953	3.19	2.65	2.08	0.627	0.495	0.387	-0.132	-0.108
HyS0004	2259164	HyS0004	2259164	2.47	2.39	2.22	0.701	0.591	0.462	-0.11	-0.129
HyS0004	2283011	HyS0004	2283011	6.87	4.96	4.71	0.938	0.887	0.915	-0.051	0.028
HyS0004	2283335	HyS0004	2283335	3.38	1.89	1.86	0.479	0.388	0.422	-0.091	0.034
HyS0004	2305085	HyS0004	2305085	2.21	1.71	1.93	0.276	0.199	0.253	-0.077	0.054
HyS0004	2305242	HyS0004	2305242	2.3	2.14	1.87	0.271	0.331	0.157	0.06	-0.174
HyS0004	2305853	HyS0004	2305853	4.05	3.69	3.04	0.71	0.682	0.497	-0.028	-0.185
HyS0004	2357229	HyS0004	2357229	3.37	1.87	3.53	0.575	0.263	0.731	-0.312	0.468
HyS0004	2404370	HyS0004	2404370	3.6	2.04	2.01	1	0.696	0.655	-0.304	-0.041
HyS0004	2478084	HyS0004	2478084	5.83	3.29	2.09	0.998	0.686	0.595	-0.312	-0.091
HyS0004	2478582	HyS0004	2478582	3.26	3.67	5.04	0.423	0.447	0.384	0.024	-0.063
HyS0004	2480492	HyS0004	2480492	4.48	2.06	2.01	0.46	0.307	0.23	-0.153	-0.077
HyS0004	2484235	HyS0004	2484235	4.19	4.46	2.41	1	1	0.623	0	-0.377
HyS0004	2494334	HyS0004	2494334	7.63	4.71	5.39	0.788	0.688	0.55	-0.1	-0.138
HyS0004	2571774	HyS0004	2571774	2.04	2.96	1.95	0.435	0.605	0.424	0.17	-0.181
HyS0004	2608234	HyS0004	2608234	3.69	2.51	7.16	0.787	0.364	0.504	-0.423	0.14
HyS0004	2767414	HyS0004	2767414	2.88	2.64	1.77	0.984	0.956	0.623	-0.028	-0.333
HyS0004	2778708	HyS0004	2778708	3.33	3.01	2.04	0.621	0.541	0.473	-0.08	-0.068
HyS0004	2905642	HyS0004	2905642	3.03	3.61	4.8	0.813	0.892	0.928	0.079	0.036
HyS0004	2916694	HyS0004	2916694	2.6	2.02	5.57	0.392	0.285	0.759	-0.107	0.474
HyS0004	2973511	HyS0004	2973511	3.16	2.41	1.97	0.394	0.396	0.328	0.002	-0.068
HyS0004	2995814	HyS0004	2995814	2.58	2.06	2.51	0.694	0.416	0.455	-0.278	0.039
HyS0004	3063465	HyS0004	3063465	1.94	1.65	3.35	0.373	0.371	0.628	-0.002	0.257
HyS0004	3068138	HyS0004	3068138	3.16	2.16	2.67	0.529	0.466	0.575	-0.063	0.109
HyS0004	3068146	HyS0004	3068146	5.76	4.19	2.5	0.979	0.934	0.598	-0.045	-0.336
HyS0004	3085181	HyS0004	3085181	6.34	4.49	7.96	0.751	0.657	0.916	-0.094	0.259
HyS0004	3085778	HyS0004	3085778	2.77	1.99	2.18	1	0.815	0.737	-0.185	-0.078
HyS0004	3104926	HyS0004	3104926	2.88	1.9	2.02	0.498	0.371	0.416	-0.127	0.045
HyS0004	3119223	HyS0004	3119223	3.25	2.86	1.72	0.878	0.839	0.499	-0.039	-0.34
HyS0004	3300971	HyS0004	3300971	3.44	3.93	2.83	0.71	0.937	0.664	0.227	-0.273
HyS0004	3309559	HyS0004	3309559	4.89	2.8	4.43	1	0.747	0.966	-0.253	0.219
HyS0004	3341877	HyS0004	3341877	2.25	2.36	2.69	0.656	0.761	0.54	0.105	-0.221
HyS0004	3574993	HyS0004	3574993	3.48	1.93	2.45	0.787	0.682	0.585	-0.105	-0.097
HyS0004	3615405	HyS0004	3615405	5.87	5.29	2.11	0.844	0.785	0.486	-0.059	-0.299
HyS0004	3615676	HyS0004	3615676	4.28	2.6	2.44	0.956	0.603	0.589	-0.353	-0.014
HyS0004	3619705	HyS0004	3619705	4.93	4.92	5.36	1	1	0.781	0	-0.219
HyS0004	3621433	HyS0004	3621433	4.62	5.37	3.29	1	1	1	0	0
HyS0004	3621437	HyS0004	3621437	3.32	2.74	2.27	1	0.842	0.717	-0.158	-0.125
HyS0004	3688741	HyS0004	3688741	4.41	3.18	1.82	0.849	0.684	0.316	-0.165	-0.368
HyS0004	3776974	HyS0004	3776974	4.78	3.97	2.39	0.644	0.695	0.528	0.051	-0.167
HyS0004	3780511	HyS0004	3780511	2.26	1.86	2.19	0.487	0.36	0.41	-0.127	0.05
HyS0004	3933142	HyS0004	3933142	4.57	2.26	1.93	0.453	0.428	0.376	-0.025	-0.052
HyS0004	3935136	HyS0004	3935136	3.77	2.07	1.77	0.663	0.432	0.297	-0.231	-0.135
HyS0004	4028328	HyS0004	4028328	2.08	2.23	2.59	0.498	0.542	0.512	0.044	-0.03
HyS0004	4045931	HyS0004	4045931	3.2	3.19	1.9	0.763	0.721	0.438	-0.042	-0.283
HyS0004	4170247	HyS0004	4170247	2.87	3.46	2.02	0.495	0.655	0.403	0.16	-0.252
HyS0004	4347327	HyS0004	4347327	4.42	3.11	1.84	0.751	0.623	0.395	-0.128	-0.228
HyS0004	4387495	HyS0004	4387495	3.92	1.71	1.68	0.57	0.324	0.303	-0.246	-0.021
HyS0004	4481245	HyS0004	4481245	3.91	3.8	2.32	0.716	0.833	0.576	0.117	-0.257
HyS0004	4491012	HyS0004	4491012	4.51	3.81	2.22	0.915	0.872	0.824	-0.043	-0.048
HyS0004	4495140	HyS0004	4495140	3.34	3.27	2.06	0.963	1	0.497	0.037	-0.503
HyS0004	4500926	HyS0004	4500926	2.89	2.06	1.74	1	0.981	0.381	-0.019	-0.6
HyS0004	4510176	HyS0004	4510176	2.46	2.18	4.02	1	0.974	0.945	-0.026	-0.029
HyS0004	4520037	HyS0004	4520037	3.22	2.45	1.77	0.624	0.605	0.334	-0.019	-0.271
HyS0004	4522858	HyS0004	4522858	3.03	2.93	2.8	0.657	0.631	0.683	-0.026	0.052
HyS0004	4526703	HyS0004	4526703	4.7	2.05	2.07	0.968	0.511	0.623	-0.457	0.112
HyS0004	4608286	HyS0004	4608286	3.69	3.23	2.1	0.968	0.86	0.658	-0.108	-0.202
HyS0004	4688971	HyS0004	4688971	3.8	2.12	1.9	1	0.67	0.401	-0.33	-0.269
HyS0004	4695469	HyS0004	4695469	8.41	4.17	3.47	0.809	0.668	0.571	-0.141	-0.097
HyS0004	4712804	HyS0004	4712804	8.61	6.35	5.14	1	0.939	0.708	-0.061	-0.231
HyS0004	4732330	HyS0004	4732330	2.47	2.09	1.81	0.592	0.484	0.432	-0.108	-0.052
HyS0004	4732611	HyS0004	4732611	2.32	2.03	2.41	0.609	0.466	0.581	-0.143	0.115
HyS0004	4734461	HyS0004	4734461	5.49	4.35	2.58	0.999	0.926	0.561	-0.073	-0.365
HyS0004	4768604	HyS0004	4768604	4.5	2.52	2.03	0.523	0.482	0.268	-0.041	-0.214
HyS0004	4820515	HyS0004	4820515	3.64	1.84	1.79	0.506	0.367	0.285	-0.139	-0.082
HyS0004	4820743	HyS0004	4820743	3.37	3.25	3.12	0.622	0.623	0.582	0.001	-0.041
HyS0004	4850929	HyS0004	4850929	6.54	3.95	2.99	1	0.967	0.628	-0.033	-0.339
HyS0004	4908426	HyS0004	4908426	5.96	2.68	3.78	0.846	0.405	0.659	-0.441	0.254
HyS0004	4911547	HyS0004	4911547	2.87	2.23	1.98	0.997	0.796	0.513	-0.201	-0.283
HyS0004	5055537	HyS0004	5055537	3.58	3.37	2.64	1	1	0.628	0	-0.372
HyS0004	5072937	HyS0004	5072937	3	1.67	1.71	0.38	0.263	0.223	-0.117	-0.04
HyS0004	5118703	HyS0004	5118703	5.72	3.92	2.09	0.981	0.943	0.615	-0.038	-0.328
HyS0004	5124054	HyS0004	5124054	3.35	2.07	1.95	0.83	0.538	0.395	-0.292	-0.143
HyS0004	5124654	HyS0004	5124654	4.77	2.85	2.38	0.804	0.608	0.638	-0.196	0.03
HyS0004	5182050	HyS0004	5182050	5.83	4.97	5.09	0.488	0.389	0.47	-0.099	0.081
HyS0004	5267546	HyS0004	5267546	2.71	3	2.87	0.48	0.528	0.63	0.048	0.102
HyS0004	5269451	HyS0004	5269451	3.15	2.23	2.9	0.447	0.457	0.538	0.01	0.081
HyS0004	5518937	HyS0004	5518937	4.62	3.05	2.54	1	0.606	0.704	-0.394	0.098
HyS0004	5699794	HyS0004	5699794	4.91	2.86	2.33	1	0.957	0.576	-0.043	-0.381
HyS0004	5727734	HyS0004	5727734	3.81	3.14	1.81	0.725	0.738	0.392	0.013	-0.346
HyS0004	5737377	HyS0004	5737377	3.8	2.15	2.06	1	0.692	0.529	-0.308	-0.163
HyS0004	5799749	HyS0004	5799749	4.59	2.76	2.29	0.883	0.63	0.422	-0.253	-0.208
HyS0004	5863681	HyS0004	5863681	3.69	3.02	2.08	0.822	0.877	0.573	0.055	-0.304
HyS0004	5865558	HyS0004	5865558	2.73	2.55	1.52	0.472	0.543	0.327	0.071	-0.216
HyS0004	5867070	HyS0004	5867070	6.15	4.1	2.52	1	0.99	0.712	-0.01	-0.278
HyS0004	5869608	HyS0004	5869608	3.89	3.92	1.99	0.939	0.873	0.507	-0.066	-0.366
HyS0004	5873001	HyS0004	5873001	3.52	3.6	2.67	0.491	0.687	0.493	0.196	-0.194
HyS0004	5883959	HyS0004	5883959	4.49	2.23	3.33	0.685	0.358	0.511	-0.327	0.153
HyS0004	5892500	HyS0004	5892500	2.76	2.07	1.76	0.638	0.48	0.384	-0.158	-0.096
HyS0004	5909603	HyS0004	5909603	2.25	1.85	1.78	0.595	0.476	0.491	-0.119	0.015
HyS0004	5936370	HyS0004	5936370	3.02	2.06	1.81	0.933	0.569	0.38	-0.364	-0.189
HyS0004	6047072	HyS0004	6047072	7.01	4.14	3.31	0.869	0.501	0.732	-0.368	0.231
HyS0004	6090485	HyS0004	6090485	4.46	4.48	1.84	0.832	0.806	0.391	-0.026	-0.415
HyS0004	6126124	HyS0004	6126124	3.17	2.27	1.8	0.593	0.563	0.454	-0.03	-0.109
HyS0004	6179687	HyS0004	6179687	3.36	4.61	3.17	0.687	0.761	0.679	0.074	-0.082
HyS0004	6229034	HyS0004	6229034	3.08	1.82	1.98	1	0.714	0.826	-0.286	0.112
HyS0004	6341032	HyS0004	6341032	4.54	2.92	4.51	1	0.95	0.995	-0.05	0.045
HyS0004	6477497	HyS0004	6477497	3.2	2.61	2.52	0.694	0.629	0.505	-0.065	-0.124
HyS0004	6482448	HyS0004	6482448	4.6	4.02	5.32	1	0.984	0.953	-0.016	-0.031
HyS0004	6482452	HyS0004	6482452	3.24	2.62	2.34	0.682	0.566	0.476	-0.116	-0.09
HyS0004	6482457	HyS0004	6482457	4.29	2.68	3.27	0.79	0.526	0.598	-0.264	0.072
HyS0004	6482524	HyS0004	6482524	4.23	2.83	3.4	0.541	0.428	0.622	-0.113	0.194
HyS0004	6649442	HyS0004	6649442	2.54	2.87	1.94	0.394	0.504	0.496	0.11	-0.008
HyS0004	6773428	HyS0004	6773428	3.67	1.68	2.18	0.637	0.228	0.607	-0.409	0.379
HyS0004	6800550	HyS0004	6800550	5.81	2.56	2.54	0.56	0.482	0.581	-0.078	0.099
HyS0004	6945259	HyS0004	6945259	4.41	2.4	1.75	1	0.887	0.719	-0.113	-0.168
HyS0004	6987922	HyS0004	6987922	6.02	4.29	3.02	0.861	0.646	0.415	-0.215	-0.231
HyS0004	7024500	HyS0004	7024500	3.54	2.71	2.25	0.519	0.558	0.564	0.039	0.006
HyS0004	7025999	HyS0004	7025999	3.13	3.17	3.8	0.613	0.769	0.728	0.156	-0.041
HyS0004	7090412	HyS0004	7090412	2.53	2.2	2	0.501	0.447	0.472	-0.054	0.025
HyS0004	7232472	HyS0004	7232472	2.91	1.71	2.17	0.586	0.324	0.475	-0.262	0.151
HyS0005	208553	HyS0005	208553	3.35	2.58	2.36	1	1	0.529	0	-0.471
HyS0005	342725	HyS0005	342725	3.72	3.29	2.84	0.768	0.732	0.793	-0.036	0.061
HyS0005	343660	HyS0005	343660	3.27	3.2	2.89	0.739	0.751	0.688	0.012	-0.063
HyS0005	343664	HyS0005	343664	4.34	3.28	2.94	0.984	0.735	0.602	-0.249	-0.133
HyS0005	344210	HyS0005	344210	3.66	3.84	2.01	0.497	0.745	0.388	0.248	-0.357
HyS0005	350481	HyS0005	350481	2.37	2.01	3.36	0.465	0.33	0.343	-0.135	0.013
HyS0005	445011	HyS0005	445011	4.55	3.39	4.53	0.683	0.622	0.685	-0.061	0.063
HyS0005	447692	HyS0005	447692	3.4	1.88	2.35	0.499	0.357	0.402	-0.142	0.045
HyS0005	448030	HyS0005	448030	5.81	5.15	5.37	1	1	0.946	0	-0.054
HyS0005	482850	HyS0005	482850	6.62	4.38	2.43	0.725	0.529	0.406	-0.196	-0.123
HyS0005	548002	HyS0005	548002	3.08	2.72	2.16	0.539	0.575	0.49	0.036	-0.085
HyS0005	600656	HyS0005	600656	2.92	3.53	3.21	0.742	0.85	0.715	0.108	-0.135
HyS0005	614592	HyS0005	614592	3.16	2.84	2.06	0.774	0.637	0.735	-0.137	0.098
HyS0005	616553	HyS0005	616553	4.07	2.54	2.55	1	0.789	0.608	-0.211	-0.181
HyS0005	620381	HyS0005	620381	3.98	2.31	4.82	1	0.774	0.975	-0.226	0.201
HyS0005	678549	HyS0005	678549	3.28	1.98	3.03	0.639	0.37	0.496	-0.269	0.126
HyS0005	700726	HyS0005	700726	3.33	2.16	4.43	1	0.862	0.861	-0.138	-0.001
HyS0005	700851	HyS0005	700851	4.68	4.24	3.37	0.464	0.498	0.413	0.034	-0.085
HyS0005	700968	HyS0005	700968	2.56	2.61	3.9	1	1	1	0	0
HyS0005	700972	HyS0005	700972	3.05	2.82	4.71	1	1	0.997	0	-0.003
HyS0005	753941	HyS0005	753941	2.96	3.01	2.45	0.796	1	0.748	0.204	-0.252
HyS0005	809245	HyS0005	809245	3.06	2.54	1.68	0.795	0.674	0.338	-0.121	-0.336
HyS0005	863136	HyS0005	863136	3.78	2.19	2.11	0.67	0.428	0.389	-0.242	-0.039
HyS0005	1073484	HyS0005	1073484	4.6	2.29	2.34	0.627	0.496	0.398	-0.131	-0.098
HyS0005	1073596	HyS0005	1073596	6	3.67	2.4	0.874	0.675	0.568	-0.199	-0.107
HyS0005	1076312	HyS0005	1076312	3.17	2.3	2.27	0.57	0.525	0.486	-0.045	-0.039
HyS0005	1109326	HyS0005	1109326	4	2.97	2.15	0.727	0.598	0.547	-0.129	-0.051
HyS0005	1111017	HyS0005	1111017	2.83	2.32	2.19	0.716	0.435	0.599	-0.281	0.164
HyS0005	1136103	HyS0005	1136103	6.15	6	2.54	0.654	0.801	0.602	0.147	-0.199
HyS0005	1138692	HyS0005	1138692	1.96	1.86	1.8	0.543	0.513	0.419	-0.03	-0.094
HyS0005	1168135	HyS0005	1168135	3.02	2.37	6.51	0.517	0.427	0.692	-0.09	0.265
HyS0005	1176048	HyS0005	1176048	4.39	2.31	3.51	0.968	0.651	0.455	-0.317	-0.196
HyS0005	1198788	HyS0005	1198788	3.3	2.82	2.55	0.962	0.711	0.918	-0.251	0.207
HyS0005	1263694	HyS0005	1263694	4.92	2.4	2.35	0.751	0.499	0.436	-0.252	-0.063
HyS0005	1364354	HyS0005	1364354	6.2	2.87	4.42	0.971	0.512	0.576	-0.459	0.064
HyS0005	1504174	HyS0005	1504174	3.4	2.62	3.23	0.49	0.434	0.58	-0.056	0.146
HyS0005	1534373	HyS0005	1534373	3.31	2.46	1.73	0.441	0.406	0.308	-0.035	-0.098
HyS0005	1612329	HyS0005	1612329	5.78	2.97	2.47	1	0.932	0.622	-0.068	-0.31
HyS0005	1660938	HyS0005	1660938	1.65	1.68	1.71	0.16	0.174	0.175	0.014	0.001
HyS0005	1662174	HyS0005	1662174	3.17	2.21	3.09	0.558	0.399	0.457	-0.159	0.058
HyS0005	1723261	HyS0005	1723261	4	1.75	2.37	0.691	0.347	0.501	-0.344	0.154
HyS0005	1792635	HyS0005	1792635	3.39	2.54	2.06	0.788	0.648	0.529	-0.14	-0.119
HyS0005	1861379	HyS0005	1861379	6.93	4.98	4.69	1	1	0.744	0	-0.256
HyS0005	1861384	HyS0005	1861384	3.63	2.85	5.03	1	0.999	0.97	-0.001	-0.029
HyS0005	1969749	HyS0005	1969749	3.66	2.4	1.71	0.701	0.472	0.391	-0.229	-0.081
HyS0005	1970518	HyS0005	1970518	3.46	2.53	1.73	0.592	0.456	0.395	-0.136	-0.061
HyS0005	1992472	HyS0005	1992472	6.04	5.38	3.45	0.712	0.718	0.404	0.006	-0.314
HyS0005	1995219	HyS0005	1995219	3.96	3.91	3.62	0.846	0.885	0.921	0.039	0.036
HyS0005	2054267	HyS0005	2054267	2.6	2.27	1.88	0.877	0.72	0.442	-0.157	-0.278
HyS0005	2065486	HyS0005	2065486	2.64	2.54	1.99	0.525	0.562	0.552	0.037	-0.01
HyS0005	2123369	HyS0005	2123369	3.01	2.04	3.1	0.473	0.395	0.587	-0.078	0.192
HyS0005	2127954	HyS0005	2127954	4.04	3.88	3.74	0.901	0.795	0.862	-0.106	0.067
HyS0005	2168574	HyS0005	2168574	4.34	3.11	2.9	0.737	0.692	0.651	-0.045	-0.041
HyS0005	2173071	HyS0005	2173071	2.78	2.72	2.87	0.62	0.636	0.481	0.016	-0.155
HyS0005	2230319	HyS0005	2230319	1.95	2.25	2.55	0.51	0.595	0.648	0.085	0.053
HyS0005	2326436	HyS0005	2326436	7.48	3.46	4.04	0.767	0.626	0.644	-0.141	0.018
HyS0005	2357415	HyS0005	2357415	3.81	2.92	2.84	0.992	1	1	0.008	0
HyS0005	2360667	HyS0005	2360667	3.03	2.45	2.79	0.858	0.624	0.739	-0.234	0.115
HyS0005	2375181	HyS0005	2375181	5.92	3.17	3.26	1	0.652	0.813	-0.348	0.161
HyS0005	2408018	HyS0005	2408018	5.24	2.87	2.05	0.879	0.57	0.495	-0.309	-0.075
HyS0005	2501119	HyS0005	2501119	3.82	2.86	3.87	0.848	0.661	0.731	-0.187	0.07
HyS0005	2538646	HyS0005	2538646	2.69	2.15	1.92	0.524	0.424	0.358	-0.1	-0.066
HyS0005	2562071	HyS0005	2562071	3.83	2.11	2.41	0.509	0.371	0.476	-0.138	0.105
HyS0005	2564971	HyS0005	2564971	4	3.19	2.87	0.685	0.551	0.791	-0.134	0.24
HyS0005	2567748	HyS0005	2567748	2.48	3.09	2.13	0.471	0.716	0.432	0.245	-0.284
HyS0005	2573004	HyS0005	2573004	2.92	2.71	2.66	0.638	0.591	0.68	-0.047	0.089
HyS0005	2609453	HyS0005	2609453	5.22	3.26	2.54	0.612	0.622	0.51	0.01	-0.112
HyS0005	2616000	HyS0005	2616000	4.02	4.38	2.13	0.956	0.986	0.416	0.03	-0.57
HyS0005	2616454	HyS0005	2616454	4.65	4.48	2.45	0.625	0.833	0.749	0.208	-0.084
HyS0005	2616919	HyS0005	2616919	3.51	1.88	1.91	0.68	0.337	0.407	-0.343	0.07
HyS0005	2619022	HyS0005	2619022	3.34	2.69	2.01	0.889	0.639	0.438	-0.25	-0.201
HyS0005	2621418	HyS0005	2621418	2.23	2.68	2.37	0.718	0.898	0.522	0.18	-0.376
HyS0005	2630785	HyS0005	2630785	5.13	4.67	2.55	1	1	0.9	0	-0.1
HyS0005	2636590	HyS0005	2636590	1.92	1.77	1.51	0.466	0.425	0.347	-0.041	-0.078
HyS0005	2636689	HyS0005	2636689	4.17	3.1	2.73	0.402	0.469	0.388	0.067	-0.081
HyS0005	2656685	HyS0005	2656685	6.12	3.78	3.27	1	0.916	0.73	-0.084	-0.186
HyS0005	2667607	HyS0005	2667607	2.27	2.37	1.58	0.454	0.507	0.224	0.053	-0.283
HyS0005	2675885	HyS0005	2675885	2.88	2.83	1.88	0.853	1	0.505	0.147	-0.495
HyS0005	2757326	HyS0005	2757326	3.28	2.55	2.27	0.886	0.847	0.624	-0.039	-0.223
HyS0005	2758309	HyS0005	2758309	2.43	1.98	3.54	0.54	0.502	0.694	-0.038	0.192
HyS0005	2759990	HyS0005	2759990	2.2	2.52	2.05	0.555	0.533	0.592	-0.022	0.059
HyS0005	2762543	HyS0005	2762543	4.94	3.96	2.72	0.906	0.688	0.638	-0.218	-0.05
HyS0005	2894728	HyS0005	2894728	4.89	4.02	2.32	0.916	0.984	0.618	0.068	-0.366
HyS0005	2901335	HyS0005	2901335	3.17	2.25	2.36	0.569	0.433	0.436	-0.136	0.003
HyS0005	2903297	HyS0005	2903297	3.68	2.47	2.87	1	1	0.76	0	-0.24
HyS0005	2904199	HyS0005	2904199	3.18	2.06	3.57	0.77	0.402	0.884	-0.368	0.482
HyS0005	2951227	HyS0005	2951227	2.6	2.47	1.98	0.558	0.644	0.534	0.086	-0.11
HyS0005	3013632	HyS0005	3013632	2.66	2.29	1.96	0.683	0.537	0.483	-0.146	-0.054
HyS0005	3015638	HyS0005	3015638	4.36	3.38	2.98	0.787	0.654	0.647	-0.133	-0.007
HyS0005	3016691	HyS0005	3016691	5.07	2.41	2.58	0.669	0.476	0.553	-0.193	0.077
HyS0005	3018421	HyS0005	3018421	4.41	1.83	2.38	0.636	0.278	0.406	-0.358	0.128
HyS0005	3077074	HyS0005	3077074	2.94	1.93	1.5	0.549	0.396	0.167	-0.153	-0.229
HyS0005	3182918	HyS0005	3182918	3.67	3.36	2	0.657	0.637	0.415	-0.02	-0.222
HyS0005	3255756	HyS0005	3255756	5.61	4.11	3.97	0.634	0.492	0.516	-0.142	0.024
HyS0005	3285625	HyS0005	3285625	6.29	4.18	3.44	1	1	0.725	0	-0.275
HyS0005	3433853	HyS0005	3433853	4.63	4.51	2.74	0.794	0.765	0.59	-0.029	-0.175
HyS0005	3444776	HyS0005	3444776	7.96	3.59	8.52	0.69	0.626	0.639	-0.064	0.013
HyS0005	3444948	HyS0005	3444948	4.13	3.12	3.22	0.722	0.608	0.834	-0.114	0.226
HyS0005	3488066	HyS0005	3488066	4.36	3.59	3.4	1	1	0.909	0	-0.091
HyS0005	3488572	HyS0005	3488572	5.96	4.61	5.96	0.896	0.969	0.99	0.073	0.021
HyS0005	3562421	HyS0005	3562421	8.62	5.54	3.34	0.731	0.644	0.42	-0.087	-0.224
HyS0005	3621421	HyS0005	3621421	2.65	2.33	2.22	0.759	0.607	0.456	-0.152	-0.151
HyS0005	3659803	HyS0005	3659803	4.94	4.14	2.49	0.814	0.875	0.581	0.061	-0.294
HyS0005	3717025	HyS0005	3717025	4.1	2.46	3.44	0.717	0.426	0.869	-0.291	0.443
HyS0005	3721273	HyS0005	3721273	3.53	2.95	3.74	0.848	0.766	0.756	-0.082	-0.01
HyS0005	3730927	HyS0005	3730927	5.13	3.25	2.33	0.849	0.751	0.51	-0.098	-0.241
HyS0005	3749434	HyS0005	3749434	1.98	1.91	2.12	0.683	0.741	0.507	0.058	-0.234
HyS0005	3789631	HyS0005	3789631	3.49	3.93	2.99	0.6	0.927	0.541	0.327	-0.386
HyS0005	3792964	HyS0005	3792964	3.13	3.48	3.67	0.831	0.936	0.783	0.105	-0.153
HyS0005	3794674	HyS0005	3794674	3.45	2.15	1.9	0.531	0.416	0.368	-0.115	-0.048
HyS0005	3799485	HyS0005	3799485	1.84	1.5	2.1	0.265	0.226	0.332	-0.039	0.106
HyS0005	3815936	HyS0005	3815936	4.36	2.34	2.15	0.921	0.597	0.561	-0.324	-0.036
HyS0005	3819286	HyS0005	3819286	4.88	2.31	2.69	0.579	0.507	0.618	-0.072	0.111
HyS0005	3822156	HyS0005	3822156	4.31	3.64	6.84	0.748	0.687	0.926	-0.061	0.239
HyS0005	3823285	HyS0005	3823285	2.43	1.52	1.54	0.624	0.446	0.9	-0.178	0.454
HyS0005	3823304	HyS0005	3823304	3.3	2.49	2.06	0.653	0.525	0.426	-0.128	-0.099
HyS0005	3825152	HyS0005	3825152	2.8	1.87	2.17	0.403	0.273	0.357	-0.13	0.084
HyS0005	3825566	HyS0005	3825566	2.88	2.33	2.88	0.855	0.603	0.554	-0.252	-0.049
HyS0005	3831090	HyS0005	3831090	5.81	5.35	2.84	0.679	0.707	0.567	0.028	-0.14
HyS0005	3959371	HyS0005	3959371	4.41	2.58	2.49	0.828	0.738	0.883	-0.09	0.145
HyS0005	3968675	HyS0005	3968675	2.5	4.55	4.14	0.762	0.854	0.772	0.092	-0.082
HyS0005	4062622	HyS0005	4062622	2.67	2.61	3.89	1	1	1	0	0
HyS0005	4062626	HyS0005	4062626	3.26	2.62	3.34	1	0.983	0.98	-0.017	-0.003
HyS0005	4109831	HyS0005	4109831	6	3.83	3.61	0.923	0.753	0.728	-0.17	-0.025
HyS0005	4118216	HyS0005	4118216	3.18	2.59	2.09	0.431	0.499	0.444	0.068	-0.055
HyS0005	4119841	HyS0005	4119841	4.52	4.79	2.58	0.765	1	0.535	0.235	-0.465
HyS0005	4120643	HyS0005	4120643	4.94	3.06	3.17	1	0.845	0.69	-0.155	-0.155
HyS0005	4151999	HyS0005	4151999	2.83	3.04	2.03	0.75	0.721	0.482	-0.029	-0.239
HyS0005	4193740	HyS0005	4193740	2.42	1.74	1.95	0.817	0.565	0.497	-0.252	-0.068
HyS0005	4210653	HyS0005	4210653	3.19	1.89	1.85	0.533	0.376	0.424	-0.157	0.048
HyS0005	4211380	HyS0005	4211380	3.92	3.4	3.03	1	1	0.883	0	-0.117
HyS0005	4211632	HyS0005	4211632	4.71	3.72	2.87	0.983	1	0.644	0.017	-0.356
HyS0005	4264404	HyS0005	4264404	5.1	3.41	1.84	0.738	0.712	0.447	-0.026	-0.265
HyS0005	4274000	HyS0005	4274000	3.02	3.23	1.82	0.475	0.634	0.389	0.159	-0.245
HyS0005	4276650	HyS0005	4276650	2.31	2.31	1.93	0.64	0.624	0.424	-0.016	-0.2
HyS0005	4280431	HyS0005	4280431	5.54	3.87	2.97	0.501	0.561	0.517	0.06	-0.044
HyS0005	4347841	HyS0005	4347841	4.21	2.5	2.25	0.873	0.591	0.572	-0.282	-0.019
HyS0005	4350651	HyS0005	4350651	3.61	2.09	2.21	0.518	0.384	0.512	-0.134	0.128
HyS0005	4355066	HyS0005	4355066	3.6	3.96	2.8	0.613	0.7	0.537	0.087	-0.163
HyS0005	4358709	HyS0005	4358709	2.83	2.68	2.36	0.688	0.713	0.566	0.025	-0.147
HyS0005	4360789	HyS0005	4360789	8.59	4.39	3.69	0.852	0.757	0.621	-0.095	-0.136
HyS0005	4365440	HyS0005	4365440	3	2.01	2.61	0.687	0.508	0.666	-0.179	0.158
HyS0005	4430877	HyS0005	4430877	6.66	4.38	3.42	0.958	0.825	0.568	-0.133	-0.257
HyS0005	4439678	HyS0005	4439678	1.89	1.54	1.78	0.307	0.171	0.221	-0.136	0.05
HyS0005	4513025	HyS0005	4513025	2.86	1.74	1.62	0.517	0.337	0.459	-0.18	0.122
HyS0005	4548198	HyS0005	4548198	2.63	2.62	2.37	0.614	0.766	0.639	0.152	-0.127
HyS0005	4586833	HyS0005	4586833	3.69	1.88	1.96	0.624	0.334	0.382	-0.29	0.048
HyS0005	4601450	HyS0005	4601450	3.42	2.81	2.43	0.889	0.897	0.66	0.008	-0.237
HyS0005	4632463	HyS0005	4632463	3.57	1.74	2.34	0.948	0.443	0.545	-0.505	0.102
HyS0005	4634759	HyS0005	4634759	2.74	2.38	2.51	0.544	0.423	0.605	-0.121	0.182
HyS0005	4689851	HyS0005	4689851	3.02	4.22	3.33	0.432	0.587	0.683	0.155	0.096
HyS0005	4717917	HyS0005	4717917	2.52	3.06	1.76	0.502	0.577	0.424	0.075	-0.153
HyS0005	4719112	HyS0005	4719112	8.54	7.92	3.6	1	0.982	0.786	-0.018	-0.196
HyS0005	4726142	HyS0005	4726142	4.74	4.16	5.71	0.812	0.717	0.919	-0.095	0.202
HyS0005	4727950	HyS0005	4727950	3.24	3	1.53	0.539	0.53	0.204	-0.009	-0.326
HyS0005	4734437	HyS0005	4734437	2.96	2.69	4.8	0.32	0.331	0.501	0.011	0.17
HyS0005	4738083	HyS0005	4738083	2.96	1.83	1.59	0.745	0.456	0.384	-0.289	-0.072
HyS0005	4797318	HyS0005	4797318	7.25	3.55	2.81	0.702	0.453	0.5	-0.249	0.047
HyS0005	4840299	HyS0005	4840299	3.67	2.7	2.45	0.484	0.409	0.384	-0.075	-0.025
HyS0005	4922623	HyS0005	4922623	3.18	2.03	2.07	0.675	0.432	0.462	-0.243	0.03
HyS0005	4970858	HyS0005	4970858	2.72	2.13	2.35	0.762	0.48	0.462	-0.282	-0.018
HyS0005	5052659	HyS0005	5052659	6.41	5.22	2.47	1	1	0.531	0	-0.469
HyS0005	5053136	HyS0005	5053136	5.38	3.02	2.88	1	0.792	0.764	-0.208	-0.028
HyS0005	5066968	HyS0005	5066968	3.77	2.25	4.28	0.375	0.377	0.611	0.002	0.234
HyS0005	5106669	HyS0005	5106669	9.34	6.22	11.47	0.898	0.548	0.675	-0.35	0.127
HyS0005	5127486	HyS0005	5127486	1.94	1.6	1.72	0.164	0.112	0.208	-0.052	0.096
HyS0005	5129942	HyS0005	5129942	2.85	2.41	2.22	0.266	0.288	0.278	0.022	-0.01
HyS0005	5129980	HyS0005	5129980	2.36	2.5	3.84	0.467	0.569	0.908	0.102	0.339
HyS0005	5163168	HyS0005	5163168	3.97	2.96	2.59	0.632	0.452	0.384	-0.18	-0.068
HyS0005	5210605	HyS0005	5210605	2	1.88	1.99	0.661	0.632	0.663	-0.029	0.031
HyS0005	5231913	HyS0005	5231913	2.6	2.6	1.67	0.445	0.645	0.288	0.2	-0.357
HyS0005	5232999	HyS0005	5232999	4.45	4.53	3.03	0.881	0.999	0.988	0.118	-0.011
HyS0005	5270258	HyS0005	5270258	3.8	2.01	2.93	0.712	0.449	0.781	-0.263	0.332
HyS0005	5281002	HyS0005	5281002	2.84	1.83	2.51	0.43	0.243	0.476	-0.187	0.233
HyS0005	5284109	HyS0005	5284109	2.98	2.18	2.45	0.795	0.612	0.766	-0.183	0.154
HyS0005	5284713	HyS0005	5284713	2.86	2.44	1.91	0.572	0.463	0.634	-0.109	0.171
HyS0005	5305054	HyS0005	5305054	2.23	2.1	2.93	0.396	0.433	0.57	0.037	0.137
HyS0005	5472591	HyS0005	5472591	5.96	4.24	5.41	1	0.945	0.983	-0.055	0.038
HyS0005	5476762	HyS0005	5476762	3.17	2.71	3.05	0.686	0.596	0.686	-0.09	0.09
HyS0005	5564732	HyS0005	5564732	2.03	1.76	3.99	0.208	0.177	0.589	-0.031	0.412
HyS0005	5578704	HyS0005	5578704	2.05	1.86	2.14	0.404	0.357	0.56	-0.047	0.203
HyS0005	5578832	HyS0005	5578832	1.99	1.85	2.13	0.483	0.46	0.509	-0.023	0.049
HyS0005	5578962	HyS0005	5578962	2.17	1.67	1.79	0.477	0.422	0.387	-0.055	-0.035
HyS0005	5581684	HyS0005	5581684	2.64	2.73	2.84	0.819	1	0.722	0.181	-0.278
HyS0005	5589312	HyS0005	5589312	2.73	1.86	2.16	0.912	0.543	0.442	-0.369	-0.101
HyS0005	5595793	HyS0005	5595793	3.3	2.54	3.03	0.508	0.589	0.906	0.081	0.317
HyS0005	5601413	HyS0005	5601413	3.37	4.01	1.97	0.589	0.729	0.369	0.14	-0.36
HyS0005	5821757	HyS0005	5821757	3.99	6.62	3.42	0.744	1	0.877	0.256	-0.123
HyS0005	5827820	HyS0005	5827820	4.28	4.01	1.99	0.501	0.646	0.345	0.145	-0.301
HyS0005	5839491	HyS0005	5839491	3.09	2.48	1.75	0.722	0.532	0.406	-0.19	-0.126
HyS0005	5896969	HyS0005	5896969	3.67	3.23	2.2	1	1	0.755	0	-0.245
HyS0005	5899841	HyS0005	5899841	5.06	4.08	2.64	0.834	0.935	0.521	0.101	-0.414
HyS0005	5902271	HyS0005	5902271	2.33	2.23	2.58	0.412	0.442	0.564	0.03	0.122
HyS0005	5902565	HyS0005	5902565	3.97	3.08	2.34	0.652	0.559	0.506	-0.093	-0.053
HyS0005	5904941	HyS0005	5904941	6.11	3.1	2.46	0.873	0.597	0.429	-0.276	-0.168
HyS0005	5905488	HyS0005	5905488	3.75	1.7	3.27	0.7	0.337	0.725	-0.363	0.388
HyS0005	5909910	HyS0005	5909910	4.24	3.22	1.63	0.752	0.788	0.278	0.036	-0.51
HyS0005	5912233	HyS0005	5912233	4.07	2.76	2.91	0.716	0.582	0.783	-0.134	0.201
HyS0005	5912599	HyS0005	5912599	3.1	1.89	2.16	0.498	0.372	0.398	-0.126	0.026
HyS0005	5917924	HyS0005	5917924	3.82	2.24	2.18	0.449	0.456	0.414	0.007	-0.042
HyS0005	5918166	HyS0005	5918166	5.36	2.51	3.41	0.793	0.471	0.707	-0.322	0.236
HyS0005	5930732	HyS0005	5930732	3.37	3.82	2.19	0.373	0.697	0.302	0.324	-0.395
HyS0005	5930758	HyS0005	5930758	3.57	2.66	3.71	0.835	0.729	1	-0.106	0.271
HyS0005	5931652	HyS0005	5931652	2.81	1.96	1.76	0.524	0.4	0.322	-0.124	-0.078
HyS0005	5934330	HyS0005	5934330	4.52	2.7	5.11	0.586	0.423	0.682	-0.163	0.259
HyS0005	5934684	HyS0005	5934684	3.49	3.44	2.1	0.612	0.667	0.508	0.055	-0.159
HyS0005	5939872	HyS0005	5939872	4.93	3.63	2.43	0.911	0.884	0.451	-0.027	-0.433
HyS0005	5960849	HyS0005	5960849	3.2	2.95	2.87	0.571	0.616	0.572	0.045	-0.044
HyS0005	5961827	HyS0005	5961827	3.28	2.44	2.29	0.777	0.792	0.623	0.015	-0.169
HyS0005	5972868	HyS0005	5972868	2.8	1.99	2.53	0.366	0.363	0.44	-0.003	0.077
HyS0005	6003074	HyS0005	6003074	2.05	2.09	1.78	0.561	0.574	0.541	0.013	-0.033
HyS0005	6050560	HyS0005	6050560	3.06	1.66	2.25	0.777	0.372	0.516	-0.405	0.144
HyS0005	6057719	HyS0005	6057719	2.67	2.12	2.01	0.633	0.571	0.391	-0.062	-0.18
HyS0005	6167429	HyS0005	6167429	2.42	1.77	1.97	0.763	0.532	0.453	-0.231	-0.079
HyS0005	6208105	HyS0005	6208105	1.65	1.5	1.61	0.261	0.248	0.305	-0.013	0.057
HyS0005	6209607	HyS0005	6209607	3	2.6	1.85	0.463	0.482	0.424	0.019	-0.058
HyS0005	6210790	HyS0005	6210790	3.66	2.69	2.02	0.511	0.473	0.59	-0.038	0.117
HyS0005	6221630	HyS0005	6221630	2.31	1.6	1.84	0.304	0.257	0.304	-0.047	0.047
HyS0005	6233447	HyS0005	6233447	3.14	2.63	5.04	0.523	0.438	0.881	-0.085	0.443
HyS0005	6330405	HyS0005	6330405	3.64	2.32	3.29	0.784	0.451	0.759	-0.333	0.308
HyS0005	6336284	HyS0005	6336284	5.54	2.74	2.88	0.752	0.523	0.523	-0.229	0
HyS0005	6359202	HyS0005	6359202	2.51	1.8	2.44	0.603	0.381	0.609	-0.222	0.228
HyS0005	6362562	HyS0005	6362562	3.84	1.84	1.52	0.629	0.317	0.253	-0.312	-0.064
HyS0005	6416755	HyS0005	6416755	4.88	2.07	2.63	0.829	0.422	0.672	-0.407	0.25
HyS0005	6420252	HyS0005	6420252	8.78	4.09	5.44	0.853	0.65	0.838	-0.203	0.188
HyS0005	6420681	HyS0005	6420681	4.25	3.65	5.4	0.831	0.686	1	-0.145	0.314
HyS0005	6467987	HyS0005	6467987	2.85	2.59	2.13	0.633	0.644	0.598	0.011	-0.046
HyS0005	6624915	HyS0005	6624915	4.62	3.47	2.78	0.828	0.772	0.709	-0.056	-0.063
HyS0005	6624919	HyS0005	6624919	3	2.02	1.7	0.514	0.475	0.357	-0.039	-0.118
HyS0005	6624969	HyS0005	6624969	2.89	2.62	1.73	0.541	0.522	0.385	-0.019	-0.137
HyS0005	6628540	HyS0005	6628540	3.83	2.85	2.07	0.693	0.574	0.462	-0.119	-0.112
HyS0005	6628966	HyS0005	6628966	5.62	3.37	3.41	0.932	0.67	0.878	-0.262	0.208
HyS0005	6636051	HyS0005	6636051	2.26	2.47	2.25	0.662	0.686	0.542	0.024	-0.144
HyS0005	6642940	HyS0005	6642940	2.05	1.75	2.02	0.633	0.506	0.41	-0.127	-0.096
HyS0005	6643029	HyS0005	6643029	2.91	2.16	4.04	0.468	0.417	0.504	-0.051	0.087
HyS0005	6685022	HyS0005	6685022	3.34	2.24	1.97	0.759	0.526	0.591	-0.233	0.065
HyS0005	6685567	HyS0005	6685567	2.08	2	1.82	0.576	0.589	0.465	0.013	-0.124
HyS0005	6686676	HyS0005	6686676	2.52	2.37	2.75	0.409	0.506	0.461	0.097	-0.045
HyS0005	6687895	HyS0005	6687895	2.5	1.88	2.54	0.782	0.528	0.594	-0.254	0.066
HyS0005	6731518	HyS0005	6731518	4.28	2.51	1.85	0.734	0.433	0.282	-0.301	-0.151
HyS0005	6735409	HyS0005	6735409	2.73	1.51	1.99	0.47	0.245	0.511	-0.225	0.266
HyS0005	6740444	HyS0005	6740444	3.12	2.37	2.55	0.994	0.885	0.761	-0.109	-0.124
HyS0005	6741994	HyS0005	6741994	3.29	4.11	3.05	0.46	0.517	0.543	0.057	0.026
HyS0005	6745569	HyS0005	6745569	3.78	2.82	2.25	0.712	0.672	0.565	-0.04	-0.107
HyS0005	6748201	HyS0005	6748201	5.93	3.96	3.77	0.876	0.651	0.766	-0.225	0.115
HyS0005	6752113	HyS0005	6752113	3.51	2.18	2.92	0.628	0.407	0.585	-0.221	0.178
HyS0005	6925264	HyS0005	6925264	2.65	2.58	2.54	0.713	0.648	0.536	-0.065	-0.112
HyS0005	6932960	HyS0005	6932960	2.71	3.13	2.42	0.602	0.656	0.509	0.054	-0.147
HyS0005	6936716	HyS0005	6936716	4.99	2.46	3.19	0.857	0.514	0.67	-0.343	0.156
HyS0005	7035262	HyS0005	7035262	5.35	2.15	2.5	0.946	0.492	0.83	-0.454	0.338
HyS0005	7036411	HyS0005	7036411	2.46	2.31	1.82	0.708	0.588	0.436	-0.12	-0.152
HyS0005	7058273	HyS0005	7058273	5	4.53	2.87	0.562	0.748	0.652	0.186	-0.096
HyS0005	7104203	HyS0005	7104203	4.61	4.02	2.5	0.729	0.673	0.446	-0.056	-0.227
HyS0005	7105513	HyS0005	7105513	2.92	2.58	3.06	0.738	0.745	0.831	0.007	0.086
HyS0005	7109961	HyS0005	7109961	4.7	3.56	2.72	0.715	0.778	0.616	0.063	-0.162
HyS0005	7110356	HyS0005	7110356	2.84	2.54	2.61	0.616	0.621	0.687	0.005	0.066
HyS0005	7116213	HyS0005	7116213	2.76	2.21	3.2	0.567	0.563	0.688	-0.004	0.125
HyS0005	7116217	HyS0005	7116217	5.61	3.77	3.34	0.612	0.548	0.76	-0.064	0.212
HyS0005	7119187	HyS0005	7119187	4.46	1.74	2.09	0.624	0.324	0.384	-0.3	0.06
HyS0005	7132370	HyS0005	7132370	3.61	2.59	3.38	1	0.687	0.882	-0.313	0.195
HyS0005	7160244	HyS0005	7160244	3.1	2.18	4.05	0.534	0.455	0.741	-0.079	0.286
HyS0005	7163903	HyS0005	7163903	6.35	5.3	4.94	0.924	0.855	0.954	-0.069	0.099
HyS0005	7164302	HyS0005	7164302	3.11	1.85	2.06	0.476	0.301	0.491	-0.175	0.19
HyS0006	125494	HyS0006	125494	2.23	1.99	2.16	0.39	0.315	0.354	-0.075	0.039
HyS0006	221910	HyS0006	221910	2.72	1.75	2.21	0.509	0.398	0.465	-0.111	0.067
HyS0006	330686	HyS0006	330686	4.73	2.8	1.88	0.656	0.43	0.374	-0.226	-0.056
HyS0006	332288	HyS0006	332288	5.58	3.73	2.74	0.493	0.482	0.459	-0.011	-0.023
HyS0006	335394	HyS0006	335394	2.77	3.07	3.2	0.396	0.481	0.519	0.085	0.038
HyS0006	399466	HyS0006	399466	4.75	1.97	2.21	0.57	0.375	0.381	-0.195	0.006
HyS0006	412715	HyS0006	412715	4.62	2.93	3.59	0.75	0.564	0.905	-0.186	0.341
HyS0006	442440	HyS0006	442440	4.22	2.19	2.3	1	0.525	0.486	-0.475	-0.039
HyS0006	443145	HyS0006	443145	3.45	2.97	3.01	0.61	0.6	0.579	-0.01	-0.021
HyS0006	444275	HyS0006	444275	7.53	7.2	4.33	1	1	0.813	0	-0.187
HyS0006	445064	HyS0006	445064	2.53	2	1.93	0.912	0.696	0.536	-0.216	-0.16
HyS0006	446709	HyS0006	446709	2.76	2.12	1.96	1	0.948	0.712	-0.052	-0.236
HyS0006	449890	HyS0006	449890	2.33	3.07	2.36	0.576	0.761	0.699	0.185	-0.062
HyS0006	638252	HyS0006	638252	5.23	2.28	2.26	0.774	0.456	0.483	-0.318	0.027
HyS0006	638770	HyS0006	638770	3.43	1.86	1.94	0.468	0.352	0.441	-0.116	0.089
HyS0006	685241	HyS0006	685241	2.67	2.24	2.49	0.478	0.519	0.535	0.041	0.016
HyS0006	731903	HyS0006	731903	4.11	1.93	2.66	0.781	0.348	0.466	-0.433	0.118
HyS0006	735002	HyS0006	735002	5.57	2	2.82	0.621	0.359	0.447	-0.262	0.088
HyS0006	1174240	HyS0006	1174240	4.15	3.45	2.06	0.737	0.729	0.426	-0.008	-0.303
HyS0006	1197043	HyS0006	1197043	4.18	4.74	2.57	0.491	0.652	0.381	0.161	-0.271
HyS0006	1210221	HyS0006	1210221	6.7	2.73	2.26	0.99	0.649	0.755	-0.341	0.106
HyS0006	1230122	HyS0006	1230122	6	5.13	4.48	0.827	0.958	0.985	0.131	0.027
HyS0006	1280821	HyS0006	1280821	2.97	2.2	2.17	0.964	0.743	0.657	-0.221	-0.086
HyS0006	1281938	HyS0006	1281938	2.39	3.48	2.54	0.612	0.908	0.877	0.296	-0.031
HyS0006	1304251	HyS0006	1304251	2.88	2.07	3.06	0.491	0.455	0.663	-0.036	0.208
HyS0006	1304270	HyS0006	1304270	3.1	1.96	2.35	0.426	0.497	0.442	0.071	-0.055
HyS0006	1328274	HyS0006	1328274	7.6	2.15	2.33	1	0.356	0.362	-0.644	0.006
HyS0006	1329312	HyS0006	1329312	3.37	2.98	2.11	0.691	0.655	0.475	-0.036	-0.18
HyS0006	1329707	HyS0006	1329707	3.12	2.16	1.73	0.717	0.456	0.427	-0.261	-0.029
HyS0006	1329711	HyS0006	1329711	3.33	2.34	1.94	0.589	0.455	0.509	-0.134	0.054
HyS0006	1429904	HyS0006	1429904	4.33	2.25	1.56	0.773	0.49	0.313	-0.283	-0.177
HyS0006	1584920	HyS0006	1584920	2.37	2.32	1.63	0.392	0.48	0.32	0.088	-0.16
HyS0006	2054733	HyS0006	2054733	3.13	2.05	2.61	0.613	0.473	0.44	-0.14	-0.033
HyS0006	2153048	HyS0006	2153048	2.97	3.18	1.94	0.59	0.641	0.415	0.051	-0.226
HyS0006	2255374	HyS0006	2255374	2.43	2.31	3.24	0.628	0.627	0.622	-0.001	-0.005
HyS0006	2282607	HyS0006	2282607	4	3.04	2.52	0.903	0.793	0.642	-0.11	-0.151
HyS0006	2291139	HyS0006	2291139	5.17	2.33	2.21	0.827	0.426	0.533	-0.401	0.107
HyS0006	2320657	HyS0006	2320657	3.14	2.4	1.91	0.438	0.296	0.203	-0.142	-0.093
HyS0006	2321371	HyS0006	2321371	4.42	3.09	2.28	1	0.724	0.508	-0.276	-0.216
HyS0006	2324956	HyS0006	2324956	3.01	2.45	2	0.595	0.389	0.384	-0.206	-0.005
HyS0006	2327465	HyS0006	2327465	2.99	2.05	1.59	0.826	0.593	0.3	-0.233	-0.293
HyS0006	2329055	HyS0006	2329055	2.52	2.5	1.97	0.693	0.731	0.613	0.038	-0.118
HyS0006	2360931	HyS0006	2360931	3.23	3.07	2.56	1	0.94	0.897	-0.06	-0.043
HyS0006	2363226	HyS0006	2363226	3.85	1.98	2.55	0.681	0.433	0.466	-0.248	0.033
HyS0006	2388648	HyS0006	2388648	2.36	1.95	1.9	0.728	0.577	0.554	-0.151	-0.023
HyS0006	2406291	HyS0006	2406291	2.42	2.22	1.71	0.702	0.681	0.395	-0.021	-0.286
HyS0006	2462596	HyS0006	2462596	3.82	3.09	2.03	0.767	0.443	0.413	-0.324	-0.03
HyS0006	2463876	HyS0006	2463876	3.12	1.99	1.89	1	0.736	0.498	-0.264	-0.238
HyS0006	2506012	HyS0006	2506012	4.04	3.7	2.21	0.441	0.591	0.299	0.15	-0.292
HyS0006	2589015	HyS0006	2589015	1.91	1.66	1.57	0.346	0.26	0.267	-0.086	0.007
HyS0006	2805054	HyS0006	2805054	5.32	4.95	2.55	0.816	0.756	0.518	-0.06	-0.238
HyS0006	2926739	HyS0006	2926739	2.09	1.68	1.78	0.362	0.294	0.248	-0.068	-0.046
HyS0006	3033820	HyS0006	3033820	4.11	2.37	2.23	0.75	0.517	0.448	-0.233	-0.069
HyS0006	3279201	HyS0006	3279201	5.48	3.06	2.14	0.639	0.583	0.412	-0.056	-0.171
HyS0006	3299714	HyS0006	3299714	3.4	2.23	1.64	0.62	0.7	0.265	0.08	-0.435
HyS0006	3336086	HyS0006	3336086	2.77	2.05	1.99	0.516	0.516	0.413	0	-0.103
HyS0006	3369910	HyS0006	3369910	3.36	3.81	2.98	0.698	0.698	0.714	0	0.016
HyS0006	3390471	HyS0006	3390471	3.6	2.69	2.28	0.629	0.592	0.564	-0.037	-0.028
HyS0006	3423993	HyS0006	3423993	2.66	2.68	2.58	1	1	0.759	0	-0.241
HyS0006	3435748	HyS0006	3435748	2.08	1.94	2.16	0.364	0.456	0.354	0.092	-0.102
HyS0006	3470697	HyS0006	3470697	7.72	3.52	2.91	0.851	0.766	0.541	-0.085	-0.225
HyS0006	3488342	HyS0006	3488342	4.47	3.74	4.5	0.674	0.539	1	-0.135	0.461
HyS0006	3504910	HyS0006	3504910	2.15	1.7	2	0.371	0.302	0.519	-0.069	0.217
HyS0006	3509019	HyS0006	3509019	2.65	1.88	2.2	0.713	0.506	0.411	-0.207	-0.095
HyS0006	3569735	HyS0006	3569735	2.62	1.79	2.44	0.492	0.342	0.614	-0.15	0.272
HyS0006	3571764	HyS0006	3571764	5.36	2.93	2.77	0.716	0.529	0.532	-0.187	0.003
HyS0006	3574383	HyS0006	3574383	3.31	2.88	1.77	0.996	1	0.431	0.004	-0.569
HyS0006	3601646	HyS0006	3601646	3.66	3.16	1.8	0.751	0.651	0.364	-0.1	-0.287
HyS0006	3615785	HyS0006	3615785	4.24	1.79	2.1	0.827	0.354	0.425	-0.473	0.071
HyS0006	3665197	HyS0006	3665197	3.12	2.69	2.23	0.824	0.944	0.507	0.12	-0.437
HyS0006	3677726	HyS0006	3677726	2.38	1.63	2.31	0.502	0.417	0.575	-0.085	0.158
HyS0006	3681887	HyS0006	3681887	5.28	5.37	2.77	0.696	0.691	0.62	-0.005	-0.071
HyS0006	3689491	HyS0006	3689491	3.21	2.56	2.1	0.995	0.853	0.442	-0.142	-0.411
HyS0006	3750426	HyS0006	3750426	2.67	1.97	2.91	0.403	0.316	0.812	-0.087	0.496
HyS0006	3779844	HyS0006	3779844	5	5.19	3.41	0.512	0.764	0.888	0.252	0.124
HyS0006	3801301	HyS0006	3801301	3.51	2.12	2.87	0.685	0.43	0.513	-0.255	0.083
HyS0006	4078924	HyS0006	4078924	3.01	2.67	2.21	0.485	0.48	0.348	-0.005	-0.132
HyS0006	4159822	HyS0006	4159822	2.66	1.98	3.08	0.85	0.496	0.713	-0.354	0.217
HyS0006	4280052	HyS0006	4280052	3.3	1.93	2.29	0.67	0.436	0.369	-0.234	-0.067
HyS0006	4283195	HyS0006	4283195	2.85	2.58	1.91	0.853	0.636	0.601	-0.217	-0.035
HyS0006	4348983	HyS0006	4348983	4.63	2.03	1.78	0.869	0.531	0.508	-0.338	-0.023
HyS0006	4407492	HyS0006	4407492	5.82	2.5	1.84	1	0.568	0.349	-0.432	-0.219
HyS0006	4531864	HyS0006	4531864	9.51	4.23	2.78	0.822	0.793	0.641	-0.029	-0.152
HyS0006	4534401	HyS0006	4534401	2.04	1.91	2.64	0.931	0.824	0.781	-0.107	-0.043
HyS0006	4534405	HyS0006	4534405	5.13	4.37	3.9	1	0.998	0.945	-0.002	-0.053
HyS0006	4536159	HyS0006	4536159	2.93	3.34	3.45	0.575	0.735	0.878	0.16	0.143
HyS0006	4561618	HyS0006	4561618	3.67	1.92	2.21	0.464	0.342	0.351	-0.122	0.009
HyS0006	4609167	HyS0006	4609167	6.27	2.75	2.22	0.759	0.521	0.422	-0.238	-0.099
HyS0006	4611053	HyS0006	4611053	3.1	2.05	2.89	0.616	0.356	0.544	-0.26	0.188
HyS0006	4621663	HyS0006	4621663	2.93	3.25	4.23	1	1	1	0	0
HyS0006	4638920	HyS0006	4638920	3.66	2.24	1.65	0.576	0.41	0.246	-0.166	-0.164
HyS0006	4641360	HyS0006	4641360	1.6	1.58	1.65	0.168	0.183	0.228	0.015	0.045
HyS0006	4647081	HyS0006	4647081	2.89	2.07	3.35	0.684	0.529	0.738	-0.155	0.209
HyS0006	4652294	HyS0006	4652294	1.88	1.61	1.93	0.211	0.157	0.298	-0.054	0.141
HyS0006	4653246	HyS0006	4653246	2.78	2.16	2.66	0.598	0.521	0.601	-0.077	0.08
HyS0006	4653445	HyS0006	4653445	1.94	1.57	3.22	0.197	0.132	0.486	-0.065	0.354
HyS0006	4653838	HyS0006	4653838	2.15	1.91	1.83	0.356	0.368	0.34	0.012	-0.028
HyS0006	4653978	HyS0006	4653978	1.57	1.55	1.52	0.172	0.197	0.249	0.025	0.052
HyS0006	4654815	HyS0006	4654815	2.31	2.28	2.07	0.283	0.368	0.288	0.085	-0.08
HyS0006	4655009	HyS0006	4655009	2.05	1.84	2.37	0.295	0.302	0.478	0.007	0.176
HyS0006	4655258	HyS0006	4655258	2.16	1.84	2.09	0.239	0.207	0.291	-0.032	0.084
HyS0006	4656454	HyS0006	4656454	2.71	2.26	1.74	0.529	0.466	0.22	-0.063	-0.246
HyS0006	4659777	HyS0006	4659777	3.08	2.73	1.64	0.596	0.469	0.357	-0.127	-0.112
HyS0006	4662622	HyS0006	4662622	3.72	2.83	1.71	0.686	0.52	0.402	-0.166	-0.118
HyS0006	4775121	HyS0006	4775121	2.11	1.95	1.78	0.304	0.338	0.313	0.034	-0.025
HyS0006	4775720	HyS0006	4775720	2.15	1.68	1.77	0.528	0.394	0.344	-0.134	-0.05
HyS0006	4777849	HyS0006	4777849	2.09	1.68	2.32	0.325	0.23	0.491	-0.095	0.261
HyS0006	4778227	HyS0006	4778227	1.99	1.52	1.57	0.407	0.32	0.534	-0.087	0.214
HyS0006	4779067	HyS0006	4779067	1.78	1.62	2	0.17	0.159	0.206	-0.011	0.047
HyS0006	4779104	HyS0006	4779104	1.82	1.71	1.93	0.271	0.27	0.297	-0.001	0.027
HyS0006	4817911	HyS0006	4817911	7.22	5.85	3.56	0.977	1	0.735	0.023	-0.265
HyS0006	4822706	HyS0006	4822706	6.31	5.23	5.66	0.984	0.968	0.99	-0.016	0.022
HyS0006	4824513	HyS0006	4824513	3.95	2.88	1.88	0.771	0.984	0.463	0.213	-0.521
HyS0006	4889284	HyS0006	4889284	4.32	2.61	5.18	0.798	0.568	0.778	-0.23	0.21
HyS0006	4937406	HyS0006	4937406	3.27	2.69	1.74	0.673	0.61	0.503	-0.063	-0.107
HyS0006	4940580	HyS0006	4940580	4.52	2.84	1.9	0.734	0.743	0.431	0.009	-0.312
HyS0006	4942095	HyS0006	4942095	2.83	2.13	3.25	1	0.888	1	-0.112	0.112
HyS0006	4944064	HyS0006	4944064	2.72	4.14	2.93	0.727	0.903	0.728	0.176	-0.175
HyS0006	4945006	HyS0006	4945006	3.99	2.77	1.93	0.881	0.65	0.456	-0.231	-0.194
HyS0006	5010222	HyS0006	5010222	5.13	4.51	5.33	0.565	0.712	0.787	0.147	0.075
HyS0006	5013825	HyS0006	5013825	4.34	1.92	4.76	0.466	0.232	0.548	-0.234	0.316
HyS0006	5060575	HyS0006	5060575	4.03	2.56	3.68	0.724	0.59	0.781	-0.134	0.191
HyS0006	5066660	HyS0006	5066660	3.61	3	2.18	0.788	0.656	0.695	-0.132	0.039
HyS0006	5163788	HyS0006	5163788	4.95	3.05	2.71	0.453	0.436	0.461	-0.017	0.025
HyS0006	5219916	HyS0006	5219916	5.38	4.17	2.83	0.973	0.719	0.634	-0.254	-0.085
HyS0006	5284784	HyS0006	5284784	2.99	2.01	1.82	0.776	0.51	0.4	-0.266	-0.11
HyS0006	5287914	HyS0006	5287914	6.84	5.49	2.76	0.745	0.65	0.474	-0.095	-0.176
HyS0006	5393155	HyS0006	5393155	2.93	1.97	1.58	0.489	0.348	0.351	-0.141	0.003
HyS0006	5394792	HyS0006	5394792	2.48	2.12	2.82	0.467	0.439	0.484	-0.028	0.045
HyS0006	5396378	HyS0006	5396378	3.45	2.31	1.57	0.609	0.433	0.338	-0.176	-0.095
HyS0006	5757287	HyS0006	5757287	3.59	4.09	2.54	0.418	0.49	0.361	0.072	-0.129
HyS0006	5889338	HyS0006	5889338	9.37	5.02	4.51	0.694	0.672	0.704	-0.022	0.032
HyS0006	6079205	HyS0006	6079205	2.83	2.27	2.04	0.629	0.608	0.445	-0.021	-0.163
HyS0006	6081657	HyS0006	6081657	3.74	4.46	3.28	0.719	0.864	0.542	0.145	-0.322
HyS0006	6142821	HyS0006	6142821	4.54	2.54	2.21	0.822	0.736	0.608	-0.086	-0.128
HyS0006	6158734	HyS0006	6158734	3.58	2.11	2.24	0.572	0.443	0.45	-0.129	0.007
HyS0006	6164023	HyS0006	6164023	4.13	3.2	2.07	0.856	0.675	0.389	-0.181	-0.286
HyS0006	6181531	HyS0006	6181531	2.85	2.52	2.62	0.654	0.616	0.653	-0.038	0.037
HyS0006	6241638	HyS0006	6241638	2.91	2.68	1.8	0.749	0.654	0.459	-0.095	-0.195
HyS0006	6249775	HyS0006	6249775	3.85	2.53	2.85	0.812	0.606	0.515	-0.206	-0.091
HyS0006	6254010	HyS0006	6254010	2.89	1.6	1.86	0.359	0.149	0.164	-0.21	0.015
HyS0006	6254939	HyS0006	6254939	3.25	3.35	1.93	1	0.96	0.629	-0.04	-0.331
HyS0006	6255203	HyS0006	6255203	3.53	3.53	2.39	0.698	0.75	0.636	0.052	-0.114
HyS0006	6258235	HyS0006	6258235	3.09	3.58	2.49	1	0.992	0.85	-0.008	-0.142
HyS0006	6301382	HyS0006	6301382	4.9	3.13	2.48	1	0.596	0.487	-0.404	-0.109
HyS0006	6329490	HyS0006	6329490	3.2	4.89	2.65	0.868	1	0.714	0.132	-0.286
HyS0006	6332265	HyS0006	6332265	4.29	5.53	8.22	0.685	0.805	0.874	0.12	0.069
HyS0006	6341650	HyS0006	6341650	2.06	1.66	1.84	0.269	0.217	0.232	-0.052	0.015
HyS0006	6343363	HyS0006	6343363	1.75	1.66	1.88	0.19	0.25	0.317	0.06	0.067
HyS0006	6349360	HyS0006	6349360	2.42	3.09	2.59	0.402	0.588	0.411	0.186	-0.177
HyS0006	6420369	HyS0006	6420369	4.42	3.28	3.97	0.923	0.71	0.78	-0.213	0.07
HyS0006	6473596	HyS0006	6473596	3.29	2.28	2.76	0.785	0.548	0.737	-0.237	0.189
HyS0006	6481695	HyS0006	6481695	4.03	2.68	3.58	0.737	0.597	0.903	-0.14	0.306
HyS0006	6496463	HyS0006	6496463	6.26	5.6	2.47	0.922	1	0.498	0.078	-0.502
HyS0006	6498991	HyS0006	6498991	4.34	2.9	1.93	0.824	0.628	0.402	-0.196	-0.226
HyS0006	6503824	HyS0006	6503824	4.99	3.55	4.09	0.946	0.64	0.904	-0.306	0.264
HyS0006	6522127	HyS0006	6522127	4.15	2.72	2.97	0.629	0.603	0.595	-0.026	-0.008
HyS0006	6524591	HyS0006	6524591	4.46	2.76	2.31	0.568	0.441	0.384	-0.127	-0.057
HyS0006	6540100	HyS0006	6540100	2.82	3.93	2.38	0.616	0.679	0.572	0.063	-0.107
HyS0007	56282	HyS0007	56282	3.19	3.26	2.8	0.938	0.844	0.558	-0.094	-0.286
HyS0007	59720	HyS0007	59720	6.43	4.15	3.61	0.798	1	0.777	0.202	-0.223
HyS0007	71646	HyS0007	71646	3.85	2.76	1.96	0.891	0.688	0.427	-0.203	-0.261
HyS0007	82803	HyS0007	82803	3.19	3.2	1.95	0.596	0.713	0.407	0.117	-0.306
HyS0007	87278	HyS0007	87278	3.28	2.81	3.16	0.64	0.508	0.568	-0.132	0.06
HyS0007	89386	HyS0007	89386	3	2.51	1.89	0.769	0.578	0.408	-0.191	-0.17
HyS0007	93329	HyS0007	93329	3.54	2.19	3.25	0.79	0.466	0.876	-0.324	0.41
HyS0007	97703	HyS0007	97703	3.62	2.66	2.12	0.506	0.494	0.373	-0.012	-0.121
HyS0007	98495	HyS0007	98495	1.86	2.06	1.91	0.567	0.623	0.448	0.056	-0.175
HyS0007	99027	HyS0007	99027	1.91	1.82	1.98	0.998	0.917	0.989	-0.081	0.072
HyS0007	100866	HyS0007	100866	2.62	2.75	3.19	0.614	0.709	0.484	0.095	-0.225
HyS0007	101697	HyS0007	101697	2.84	3.11	1.99	0.445	0.58	0.414	0.135	-0.166
HyS0007	124847	HyS0007	124847	2.34	2.43	2.27	0.635	0.546	0.56	-0.089	0.014
HyS0007	305459	HyS0007	305459	4.33	2.41	2.57	0.985	0.647	0.686	-0.338	0.039
HyS0007	478770	HyS0007	478770	3.75	3.69	4.56	0.609	0.628	0.695	0.019	0.067
HyS0007	485999	HyS0007	485999	3.49	3	2.67	0.534	0.615	0.509	0.081	-0.106
HyS0007	566624	HyS0007	566624	2.26	1.8	2.26	0.409	0.33	0.394	-0.079	0.064
HyS0007	618096	HyS0007	618096	3.36	3.18	3.03	0.563	0.789	0.7	0.226	-0.089
HyS0007	683465	HyS0007	683465	3.54	2.71	2.61	0.569	0.569	0.539	0	-0.03
HyS0007	868606	HyS0007	868606	2.51	1.57	2.57	0.399	0.236	0.533	-0.163	0.297
HyS0007	990985	HyS0007	990985	3.19	3.52	2.5	0.7	0.721	0.511	0.021	-0.21
HyS0007	1118125	HyS0007	1118125	2.43	2.55	2.24	0.431	0.361	0.33	-0.07	-0.031
HyS0007	1122876	HyS0007	1122876	3.71	4.56	2.93	0.694	0.952	0.599	0.258	-0.353
HyS0007	1235077	HyS0007	1235077	12.58	3.35	4.21	0.845	0.445	0.431	-0.4	-0.014
HyS0007	1617947	HyS0007	1617947	3.9	2.74	2.31	0.919	0.661	0.659	-0.258	-0.002
HyS0007	1622193	HyS0007	1622193	3.57	3.53	2.31	0.906	0.96	0.71	0.054	-0.25
HyS0007	1647744	HyS0007	1647744	3.59	3.8	3.7	0.743	0.596	0.666	-0.147	0.07
HyS0007	1647749	HyS0007	1647749	5.23	3.94	2.65	0.919	1	0.545	0.081	-0.455
HyS0007	1654206	HyS0007	1654206	3.99	2.89	2.48	0.464	0.456	0.334	-0.008	-0.122
HyS0007	1658914	HyS0007	1658914	4.05	1.68	2.1	0.694	0.382	0.446	-0.312	0.064
HyS0007	1659296	HyS0007	1659296	4.22	1.74	2.38	0.854	0.402	0.704	-0.452	0.302
HyS0007	1689672	HyS0007	1689672	3.34	2.33	2.17	0.68	0.469	0.444	-0.211	-0.025
HyS0007	1701829	HyS0007	1701829	2.57	1.92	2.18	0.555	0.343	0.527	-0.212	0.184
HyS0007	1736107	HyS0007	1736107	6.66	2.06	2.74	0.67	0.304	0.424	-0.366	0.12
HyS0007	1738766	HyS0007	1738766	3.5	3.25	2.18	0.656	0.578	0.394	-0.078	-0.184
HyS0007	1741681	HyS0007	1741681	3.15	2.35	3.11	0.644	0.579	0.679	-0.065	0.1
HyS0007	1800097	HyS0007	1800097	4.86	2.82	2.38	0.879	0.72	0.628	-0.159	-0.092
HyS0007	1802345	HyS0007	1802345	2.11	2.22	2.61	0.555	0.609	0.716	0.054	0.107
HyS0007	1803039	HyS0007	1803039	6.23	3.7	3.5	1	0.794	0.726	-0.206	-0.068
HyS0007	1937080	HyS0007	1937080	3.05	3.12	2.26	0.45	0.508	0.395	0.058	-0.113
HyS0007	2015931	HyS0007	2015931	4.3	2.52	2.53	0.728	0.516	0.479	-0.212	-0.037
HyS0007	2036830	HyS0007	2036830	2.17	1.71	2.24	0.363	0.262	0.304	-0.101	0.042
HyS0007	2074657	HyS0007	2074657	5.23	4.13	1.56	0.738	0.788	0.27	0.05	-0.518
HyS0007	2079822	HyS0007	2079822	3.14	2.37	2.56	0.647	0.416	0.571	-0.231	0.155
HyS0007	2117045	HyS0007	2117045	4.69	2.13	2.38	0.681	0.41	0.531	-0.271	0.121
HyS0007	2188389	HyS0007	2188389	4.94	2.76	3.28	0.889	0.599	0.756	-0.29	0.157
HyS0007	2222148	HyS0007	2222148	2.83	2.57	3.57	0.856	0.635	0.77	-0.221	0.135
HyS0007	2331153	HyS0007	2331153	3.73	1.72	1.99	0.696	0.372	0.507	-0.324	0.135
HyS0007	2331811	HyS0007	2331811	3.64	2.01	2.17	0.81	0.599	0.808	-0.211	0.209
HyS0007	2332212	HyS0007	2332212	3.4	2.12	1.94	0.49	0.361	0.413	-0.129	0.052
HyS0007	2333577	HyS0007	2333577	2.43	2.28	1.74	0.54	0.477	0.38	-0.063	-0.097
HyS0007	2430506	HyS0007	2430506	5.71	3.2	3.63	0.768	0.657	0.897	-0.111	0.24
HyS0007	2579416	HyS0007	2579416	2.74	2.14	2.18	0.719	0.684	0.646	-0.035	-0.038
HyS0007	2661700	HyS0007	2661700	2.19	1.76	2.2	0.629	0.556	0.69	-0.073	0.134
HyS0007	2666930	HyS0007	2666930	5.93	4.66	2.12	0.869	0.867	0.488	-0.002	-0.379
HyS0007	2670690	HyS0007	2670690	4.34	3.52	2.08	0.941	0.879	0.374	-0.062	-0.505
HyS0007	2675424	HyS0007	2675424	3.24	2.73	2.29	0.52	0.505	0.433	-0.015	-0.072
HyS0007	2677297	HyS0007	2677297	4.17	3.05	2.91	0.616	0.545	0.616	-0.071	0.071
HyS0007	2687294	HyS0007	2687294	5.31	5.12	3.14	0.8	0.801	0.67	0.001	-0.131
HyS0007	2689711	HyS0007	2689711	3.19	2.4	2.17	0.542	0.45	0.393	-0.092	-0.057
HyS0007	2703910	HyS0007	2703910	2.53	1.62	2.63	0.483	0.307	0.623	-0.176	0.316
HyS0007	2726594	HyS0007	2726594	5.39	4.01	2.52	0.996	0.78	0.636	-0.216	-0.144
HyS0007	2769675	HyS0007	2769675	3.73	1.64	1.77	0.388	0.248	0.267	-0.14	0.019
HyS0007	2923431	HyS0007	2923431	2.5	1.76	1.53	0.523	0.407	0.211	-0.116	-0.196
HyS0007	2942003	HyS0007	2942003	3.86	3.45	2.46	0.717	0.719	0.6	0.002	-0.119
HyS0007	3149931	HyS0007	3149931	4.01	2.03	3.01	0.687	0.541	0.637	-0.146	0.096
HyS0007	3187284	HyS0007	3187284	2.11	2.25	1.72	0.755	0.962	0.443	0.207	-0.519
HyS0007	3226267	HyS0007	3226267	1.79	1.6	1.84	0.291	0.267	0.324	-0.024	0.057
HyS0007	3390167	HyS0007	3390167	4.05	2.54	2.14	0.89	0.728	0.44	-0.162	-0.288
HyS0007	3404038	HyS0007	3404038	4.66	4.02	2.04	0.616	0.64	0.381	0.024	-0.259
HyS0007	3425947	HyS0007	3425947	8.1	5.64	5.04	0.941	0.831	0.985	-0.11	0.154
HyS0007	3425952	HyS0007	3425952	5.62	4.26	3.36	0.988	0.948	0.79	-0.04	-0.158
HyS0007	3796533	HyS0007	3796533	6.04	2.54	3.35	0.786	0.457	0.57	-0.329	0.113
HyS0007	3820055	HyS0007	3820055	3.2	2.06	2.02	0.496	0.362	0.307	-0.134	-0.055
HyS0007	3827379	HyS0007	3827379	3.47	2.86	2.69	0.982	0.993	0.978	0.011	-0.015
HyS0007	3830364	HyS0007	3830364	2.78	2.22	2.78	0.672	0.582	0.691	-0.09	0.109
HyS0007	3861917	HyS0007	3861917	4.35	4.02	6.28	0.747	0.752	0.894	0.005	0.142
HyS0007	3877770	HyS0007	3877770	5.8	5.64	3.95	1	1	0.995	0	-0.005
HyS0007	3880391	HyS0007	3880391	3.87	3.7	1.96	0.717	0.668	0.537	-0.049	-0.131
HyS0007	3888663	HyS0007	3888663	3.13	2.03	2.23	0.42	0.375	0.409	-0.045	0.034
HyS0007	3899686	HyS0007	3899686	3.55	5.23	4.56	0.982	1	0.964	0.018	-0.036
HyS0007	3947755	HyS0007	3947755	3.12	2.66	2.81	0.98	0.74	0.764	-0.24	0.024
HyS0007	4113924	HyS0007	4113924	4.5	1.93	2.18	0.858	0.549	0.548	-0.309	-0.001
HyS0007	4150380	HyS0007	4150380	1.89	1.73	1.8	0.328	0.3	0.407	-0.028	0.107
HyS0007	4150808	HyS0007	4150808	3.56	2.25	4.1	0.553	0.379	0.547	-0.174	0.168
HyS0007	4152844	HyS0007	4152844	2.19	3.1	1.92	0.517	0.981	0.52	0.464	-0.461
HyS0007	4235429	HyS0007	4235429	3.11	1.96	2.22	0.547	0.378	0.767	-0.169	0.389
HyS0007	4245113	HyS0007	4245113	5.14	2.03	1.91	0.644	0.381	0.346	-0.263	-0.035
HyS0007	4421698	HyS0007	4421698	2.11	1.65	1.66	0.579	0.384	0.358	-0.195	-0.026
HyS0007	4496640	HyS0007	4496640	2.63	3.16	1.82	0.567	0.556	0.395	-0.011	-0.161
HyS0007	4498997	HyS0007	4498997	2.71	2.36	1.77	0.458	0.382	0.336	-0.076	-0.046
HyS0007	4502318	HyS0007	4502318	2.87	1.99	1.61	0.369	0.312	0.245	-0.057	-0.067
HyS0007	4503375	HyS0007	4503375	2.55	2.59	2.15	0.431	0.468	0.308	0.037	-0.16
HyS0007	4562582	HyS0007	4562582	2.52	2.18	1.75	0.841	0.743	0.325	-0.098	-0.418
HyS0007	4562813	HyS0007	4562813	2.45	2.54	2.49	0.299	0.442	0.435	0.143	-0.007
HyS0007	4563739	HyS0007	4563739	1.94	1.86	2.67	0.888	0.514	0.686	-0.374	0.172
HyS0007	4603910	HyS0007	4603910	3.22	3.11	3.32	0.704	0.693	0.538	-0.011	-0.155
HyS0007	4654498	HyS0007	4654498	2.1	2.17	2.36	0.708	0.616	0.579	-0.092	-0.037
HyS0007	4724100	HyS0007	4724100	3.99	2.13	1.93	0.912	0.494	0.621	-0.418	0.127
HyS0007	4768168	HyS0007	4768168	4.52	3.25	5.75	0.815	0.65	0.952	-0.165	0.302
HyS0007	4769378	HyS0007	4769378	3.64	2.64	6.48	0.597	0.472	0.859	-0.125	0.387
HyS0007	4807870	HyS0007	4807870	3.73	3.74	2.92	0.39	0.522	0.468	0.132	-0.054
HyS0007	4832104	HyS0007	4832104	4.49	3	3.57	1	0.657	0.677	-0.343	0.02
HyS0007	4908486	HyS0007	4908486	4.39	3.41	6.58	0.562	0.429	0.568	-0.133	0.139
HyS0007	4915294	HyS0007	4915294	4.56	2.58	2.79	0.889	0.807	0.629	-0.082	-0.178
HyS0007	4925467	HyS0007	4925467	5.16	2.34	2.03	0.463	0.421	0.275	-0.042	-0.146
HyS0007	4928960	HyS0007	4928960	3.27	2.31	2.5	0.771	0.596	0.616	-0.175	0.02
HyS0007	5137216	HyS0007	5137216	5.14	3	2.57	0.692	0.589	0.498	-0.103	-0.091
HyS0007	5137432	HyS0007	5137432	3.68	3.44	3.02	0.695	0.832	0.709	0.137	-0.123
HyS0007	5159823	HyS0007	5159823	2.23	2.37	2.06	0.496	0.554	0.493	0.058	-0.061
HyS0007	5167944	HyS0007	5167944	3.86	2.7	1.9	0.646	0.608	0.347	-0.038	-0.261
HyS0007	5171720	HyS0007	5171720	2.84	2.02	2.72	0.972	0.626	0.697	-0.346	0.071
HyS0007	5401810	HyS0007	5401810	3.48	2.41	1.85	1	0.762	0.293	-0.238	-0.469
HyS0007	5403111	HyS0007	5403111	7.74	5.18	3.42	1	1	0.828	0	-0.172
HyS0007	5422701	HyS0007	5422701	10.46	7.84	8.52	1	1	1	0	0
HyS0007	5689909	HyS0007	5689909	5.25	4.5	3.31	0.834	0.89	0.772	0.056	-0.118
HyS0007	5692700	HyS0007	5692700	4.98	4.7	7.1	0.913	0.967	1	0.054	0.033
HyS0007	5710307	HyS0007	5710307	6.67	5.63	2.42	0.954	1	0.515	0.046	-0.485
HyS0007	5812453	HyS0007	5812453	3.87	2.02	2.62	0.621	0.314	0.436	-0.307	0.122
HyS0007	5842098	HyS0007	5842098	2.72	1.85	1.71	0.453	0.333	0.341	-0.12	0.008
HyS0007	5843406	HyS0007	5843406	2.65	2.19	1.74	0.428	0.357	0.265	-0.071	-0.092
HyS0007	5843591	HyS0007	5843591	3.03	2.98	3.32	0.688	0.659	0.621	-0.029	-0.038
HyS0007	5902377	HyS0007	5902377	3.5	3.33	2.96	1	0.984	0.845	-0.016	-0.139
HyS0007	5903530	HyS0007	5903530	2.6	1.91	1.52	0.606	0.459	0.326	-0.147	-0.133
HyS0007	6069403	HyS0007	6069403	2.99	2.54	2.54	0.64	0.584	0.621	-0.056	0.037
HyS0007	6092664	HyS0007	6092664	4.37	2.23	2.56	0.577	0.412	0.561	-0.165	0.149
HyS0007	6092800	HyS0007	6092800	5.04	3.06	3.16	0.721	0.56	0.947	-0.161	0.387
HyS0007	6094238	HyS0007	6094238	3.04	2.98	2.35	0.711	0.765	0.574	0.054	-0.191
HyS0007	6152398	HyS0007	6152398	3.31	1.95	3.36	0.556	0.353	0.495	-0.203	0.142
HyS0007	6152765	HyS0007	6152765	1.9	1.5	1.61	0.286	0.217	0.174	-0.069	-0.043
HyS0007	6154585	HyS0007	6154585	2.27	1.77	2.68	0.237	0.187	0.348	-0.05	0.161
HyS0007	6154597	HyS0007	6154597	2.36	1.78	1.63	0.272	0.218	0.155	-0.054	-0.063
HyS0007	6155168	HyS0007	6155168	2.63	2.1	4.39	0.308	0.315	0.528	0.007	0.213
HyS0007	6162336	HyS0007	6162336	2.93	2.95	2.11	0.446	0.504	0.431	0.058	-0.073
HyS0007	6167270	HyS0007	6167270	2.88	2.6	2.32	0.616	0.624	0.519	0.008	-0.105
HyS0007	6237366	HyS0007	6237366	2.09	2.79	2.1	0.331	0.476	0.345	0.145	-0.131
HyS0007	6328385	HyS0007	6328385	2.67	1.94	2.4	0.582	0.47	0.597	-0.112	0.127
HyS0007	6331035	HyS0007	6331035	2.78	2.41	2.05	0.977	0.873	0.472	-0.104	-0.401
HyS0007	6433517	HyS0007	6433517	4.53	3.59	3.7	0.976	0.875	0.805	-0.101	-0.07
HyS0008	269075	HyS0008	269075	2.11	1.95	1.71	0.352	0.33	0.231	-0.022	-0.099
HyS0008	405855	HyS0008	405855	2.78	2.12	3.2	0.32	0.295	0.54	-0.025	0.245
HyS0008	406466	HyS0008	406466	6.11	2.25	1.7	0.544	0.271	0.226	-0.273	-0.045
HyS0008	496049	HyS0008	496049	3.83	1.97	2.57	1	0.541	0.612	-0.459	0.071
HyS0008	517582	HyS0008	517582	2.63	2.85	1.72	0.65	0.74	0.298	0.09	-0.442
HyS0008	520655	HyS0008	520655	5.43	4.16	3.08	1	1	0.737	0	-0.263
HyS0008	524519	HyS0008	524519	4.82	3.76	2.47	1	0.964	0.877	-0.036	-0.087
HyS0008	541111	HyS0008	541111	5.45	2.34	2.53	0.699	0.478	0.388	-0.221	-0.09
HyS0008	592817	HyS0008	592817	2.92	2.87	3.42	0.659	0.685	0.734	0.026	0.049
HyS0008	651930	HyS0008	651930	3.21	2.55	2.01	0.469	0.413	0.519	-0.056	0.106
HyS0008	698802	HyS0008	698802	5.24	2.83	2.5	0.71	0.527	0.431	-0.183	-0.096
HyS0008	702205	HyS0008	702205	5.18	4.65	3.03	1	0.805	0.653	-0.195	-0.152
HyS0008	703005	HyS0008	703005	3.5	2.3	3.26	0.964	0.709	1	-0.255	0.291
HyS0008	703038	HyS0008	703038	4.15	2.27	2.16	0.852	0.53	0.549	-0.322	0.019
HyS0008	786750	HyS0008	786750	3.97	2.99	2.38	0.895	0.667	0.497	-0.228	-0.17
HyS0008	832424	HyS0008	832424	3.61	2.36	3.35	0.759	0.428	0.663	-0.331	0.235
HyS0008	832712	HyS0008	832712	3.12	1.8	2.11	0.917	0.645	0.74	-0.272	0.095
HyS0008	832716	HyS0008	832716	4.24	2.95	1.78	0.855	0.833	0.365	-0.022	-0.468
HyS0008	857057	HyS0008	857057	4.38	2.76	4.21	0.768	0.474	0.64	-0.294	0.166
HyS0008	861474	HyS0008	861474	4.44	3.94	4.39	0.868	0.918	0.967	0.05	0.049
HyS0008	867083	HyS0008	867083	3.79	2.97	2.67	0.857	0.719	0.643	-0.138	-0.076
HyS0008	1035039	HyS0008	1035039	3.57	2.03	2.12	0.648	0.455	0.601	-0.193	0.146
HyS0008	1035434	HyS0008	1035434	4.85	2.52	2.34	0.631	0.49	0.522	-0.141	0.032
HyS0008	1059935	HyS0008	1059935	4.25	3.38	2.21	0.942	0.82	0.695	-0.122	-0.125
HyS0008	1085897	HyS0008	1085897	5.55	1.85	1.8	0.524	0.265	0.225	-0.259	-0.04
HyS0008	1095983	HyS0008	1095983	3.38	3.01	2.08	0.61	0.548	0.388	-0.062	-0.16
HyS0008	1100796	HyS0008	1100796	2.93	2.19	2.41	1	1	0.662	0	-0.338
HyS0008	1139502	HyS0008	1139502	3.45	2.6	1.98	0.87	0.633	0.508	-0.237	-0.125
HyS0008	1156455	HyS0008	1156455	3.15	2.56	1.84	0.363	0.376	0.293	0.013	-0.083
HyS0008	1158240	HyS0008	1158240	2.08	1.79	2.08	0.587	0.481	0.552	-0.106	0.071
HyS0008	1158962	HyS0008	1158962	2.02	1.66	2.43	0.339	0.303	0.463	-0.036	0.16
HyS0008	1162664	HyS0008	1162664	2.42	2.3	2.07	0.278	0.314	0.31	0.036	-0.004
HyS0008	1170093	HyS0008	1170093	2.74	2.33	2.17	0.397	0.399	0.37	0.002	-0.029
HyS0008	1238692	HyS0008	1238692	6.14	4.34	6.58	0.825	0.93	1	0.105	0.07
HyS0008	1309961	HyS0008	1309961	3.22	3.34	4.07	0.953	1	1	0.047	0
HyS0008	1365474	HyS0008	1365474	2.18	2.56	3.56	0.686	0.715	0.846	0.029	0.131
HyS0008	1437495	HyS0008	1437495	4.4	4.08	2.77	1	1	0.688	0	-0.312
HyS0008	1453480	HyS0008	1453480	2.22	2.52	2.44	1	1	0.825	0	-0.175
HyS0008	1582009	HyS0008	1582009	2.92	3.13	2.99	0.539	0.631	0.441	0.092	-0.19
HyS0008	1614368	HyS0008	1614368	2.19	1.93	1.81	0.452	0.442	0.294	-0.01	-0.148
HyS0008	1646709	HyS0008	1646709	2.32	2.67	1.75	0.424	0.621	0.494	0.197	-0.127
HyS0008	1648424	HyS0008	1648424	4.86	2.74	2.11	0.931	0.511	0.397	-0.42	-0.114
HyS0008	1697315	HyS0008	1697315	2.85	2.92	2.42	0.762	0.745	0.562	-0.017	-0.183
HyS0008	1711639	HyS0008	1711639	7.19	6.27	2.28	1	1	0.764	0	-0.236
HyS0008	1761329	HyS0008	1761329	5.17	5.01	2.63	0.921	1	0.654	0.079	-0.346
HyS0008	1778568	HyS0008	1778568	2.83	2.28	2.11	0.534	0.504	0.488	-0.03	-0.016
HyS0008	1825123	HyS0008	1825123	4.13	3.11	3.86	0.537	0.473	0.814	-0.064	0.341
HyS0008	1827218	HyS0008	1827218	2.3	2.17	1.64	0.687	0.591	0.445	-0.096	-0.146
HyS0008	1828616	HyS0008	1828616	1.56	1.67	1.85	0.152	0.169	0.18	0.017	0.011
HyS0008	1829187	HyS0008	1829187	2.45	1.91	2.16	0.602	0.482	0.479	-0.12	-0.003
HyS0008	1836007	HyS0008	1836007	3.03	2.19	2.12	0.574	0.456	0.624	-0.118	0.168
HyS0008	1924019	HyS0008	1924019	5.06	3.84	2.01	0.939	0.865	0.451	-0.074	-0.414
HyS0008	1985404	HyS0008	1985404	3.21	1.94	3.16	1	0.765	0.671	-0.235	-0.094
HyS0008	2005201	HyS0008	2005201	4.08	2.61	2.11	0.933	0.584	0.473	-0.349	-0.111
HyS0008	2007035	HyS0008	2007035	3.43	4.09	3.92	0.505	0.752	0.667	0.247	-0.085
HyS0008	2131868	HyS0008	2131868	4.01	2.73	2.76	0.977	0.735	0.748	-0.242	0.013
HyS0008	2213994	HyS0008	2213994	3.15	2.77	2.23	0.815	0.783	0.591	-0.032	-0.192
HyS0008	2247890	HyS0008	2247890	7.13	4.76	3.54	1	0.812	0.56	-0.188	-0.252
HyS0008	2415310	HyS0008	2415310	2.27	1.8	1.62	0.726	0.476	0.452	-0.25	-0.024
HyS0008	2416182	HyS0008	2416182	4.24	2.86	1.86	0.476	0.455	0.255	-0.021	-0.2
HyS0008	2510168	HyS0008	2510168	3.62	2.23	1.87	0.747	0.52	0.51	-0.227	-0.01
HyS0008	2582760	HyS0008	2582760	5.16	3.12	5.44	0.602	0.5	0.591	-0.102	0.091
HyS0008	2589815	HyS0008	2589815	3.64	3.78	2.11	0.563	0.611	0.345	0.048	-0.266
HyS0008	2595471	HyS0008	2595471	3.65	3.8	2.44	0.586	0.613	0.403	0.027	-0.21
HyS0008	2615000	HyS0008	2615000	3.06	1.53	1.7	0.401	0.274	0.23	-0.127	-0.044
HyS0008	2616031	HyS0008	2616031	1.96	2.66	2.28	0.333	0.485	0.331	0.152	-0.154
HyS0008	2819927	HyS0008	2819927	2.64	2.53	1.8	0.525	0.479	0.413	-0.046	-0.066
HyS0008	2825567	HyS0008	2825567	3.09	2.21	2.01	0.499	0.607	0.509	0.108	-0.098
HyS0008	2939721	HyS0008	2939721	2.82	2.34	2.22	0.442	0.424	0.45	-0.018	0.026
HyS0008	2957999	HyS0008	2957999	2.38	1.52	1.97	0.29	0.142	0.224	-0.148	0.082
HyS0008	2974382	HyS0008	2974382	4.49	3.71	3.23	0.989	0.99	0.854	0.001	-0.136
HyS0008	2980442	HyS0008	2980442	2.57	3.25	2.69	0.58	0.739	0.631	0.159	-0.108
HyS0008	3058051	HyS0008	3058051	3.6	2.62	2.58	1	1	0.958	0	-0.042
HyS0008	3120871	HyS0008	3120871	5.98	3.43	2.77	0.836	0.696	0.812	-0.14	0.116
HyS0008	3143561	HyS0008	3143561	3.48	2.29	1.94	0.544	0.555	0.435	0.011	-0.12
HyS0008	3168733	HyS0008	3168733	4.16	2.8	3.91	0.996	0.693	0.912	-0.303	0.219
HyS0008	3182310	HyS0008	3182310	3.22	2.49	1.74	0.726	0.536	0.413	-0.19	-0.123
HyS0008	3188836	HyS0008	3188836	6.87	4.48	3.24	0.869	0.68	0.606	-0.189	-0.074
HyS0008	3192411	HyS0008	3192411	3.29	2.33	2.77	1	0.732	0.678	-0.268	-0.054
HyS0008	3194313	HyS0008	3194313	2.45	2.3	2.17	0.413	0.367	0.318	-0.046	-0.049
HyS0008	3216729	HyS0008	3216729	2.52	1.59	1.71	0.461	0.381	0.328	-0.08	-0.053
HyS0008	3324006	HyS0008	3324006	5.13	2.37	4.06	0.884	0.348	0.77	-0.536	0.422
HyS0008	3355198	HyS0008	3355198	2.33	1.8	2.06	0.85	0.63	0.481	-0.22	-0.149
HyS0008	3372726	HyS0008	3372726	3.76	3.1	1.85	0.74	0.784	0.586	0.044	-0.198
HyS0008	3400617	HyS0008	3400617	4.16	2.31	2.58	0.849	0.507	0.504	-0.342	-0.003
HyS0008	3412965	HyS0008	3412965	2.88	1.96	2.79	0.568	0.311	0.583	-0.257	0.272
HyS0008	3421767	HyS0008	3421767	3.24	1.9	1.92	1	0.565	0.612	-0.435	0.047
HyS0008	3422276	HyS0008	3422276	5.28	4.36	2.54	0.906	0.728	0.547	-0.178	-0.181
HyS0008	3506153	HyS0008	3506153	3.07	2.72	4.15	1	1	1	0	0
HyS0008	3506665	HyS0008	3506665	3.1	3.64	3.97	1	1	0.838	0	-0.162
HyS0008	3540897	HyS0008	3540897	3.02	2.2	3.5	0.414	0.364	0.82	-0.05	0.456
HyS0008	3731652	HyS0008	3731652	4.24	3.82	2.23	1	0.918	0.552	-0.082	-0.366
HyS0008	3733267	HyS0008	3733267	3.64	3.4	2.55	0.697	0.624	0.731	-0.073	0.107
HyS0008	3861558	HyS0008	3861558	5.07	4.99	2.99	0.572	0.768	0.577	0.196	-0.191
HyS0008	3891227	HyS0008	3891227	2.94	2.99	3.17	0.549	0.709	0.625	0.16	-0.084
HyS0008	3891866	HyS0008	3891866	3.72	2.51	1.79	0.961	0.674	0.443	-0.287	-0.231
HyS0008	3928934	HyS0008	3928934	3.93	3.47	3.21	0.752	0.708	0.675	-0.044	-0.033
HyS0008	3954803	HyS0008	3954803	3.56	2.31	2.27	0.6	0.515	0.44	-0.085	-0.075
HyS0008	3972514	HyS0008	3972514	3.7	1.98	1.98	0.691	0.447	0.484	-0.244	0.037
HyS0008	3975071	HyS0008	3975071	3.86	2.25	3.16	0.551	0.32	0.55	-0.231	0.23
HyS0008	3975643	HyS0008	3975643	4.74	4.6	2.98	1	0.97	0.598	-0.03	-0.372
HyS0008	3993308	HyS0008	3993308	3.31	2.71	2.61	0.53	0.475	0.517	-0.055	0.042
HyS0008	4005960	HyS0008	4005960	3.79	1.84	2.75	0.689	0.29	0.557	-0.399	0.267
HyS0008	4031624	HyS0008	4031624	4.06	2.61	2.11	0.495	0.46	0.362	-0.035	-0.098
HyS0008	4053488	HyS0008	4053488	4.67	3.85	2.34	0.702	0.77	0.562	0.068	-0.208
HyS0008	4061810	HyS0008	4061810	2.48	1.61	1.61	0.356	0.246	0.218	-0.11	-0.028
HyS0008	4171465	HyS0008	4171465	3.7	3.92	2.34	0.59	1	0.643	0.41	-0.357
HyS0008	4174356	HyS0008	4174356	4.44	2.75	1.77	0.811	0.616	0.249	-0.195	-0.367
HyS0008	4174865	HyS0008	4174865	4.18	2.6	2.21	0.833	0.771	0.699	-0.062	-0.072
HyS0008	4176258	HyS0008	4176258	5.81	2.75	3.22	0.702	0.54	0.75	-0.162	0.21
HyS0008	4178866	HyS0008	4178866	5.05	4.47	2.27	0.684	0.805	0.397	0.121	-0.408
HyS0008	4183211	HyS0008	4183211	4.54	2.79	2.31	0.592	0.486	0.397	-0.106	-0.089
HyS0008	4183216	HyS0008	4183216	5.32	4.04	3.01	1	1	0.759	0	-0.241
HyS0008	4217617	HyS0008	4217617	4.28	3.8	1.7	0.859	0.835	0.274	-0.024	-0.561
HyS0008	4228402	HyS0008	4228402	5.63	1.92	2.19	0.685	0.377	0.373	-0.308	-0.004
HyS0008	4230244	HyS0008	4230244	4.7	1.8	1.95	0.613	0.425	0.328	-0.188	-0.097
HyS0008	4239420	HyS0008	4239420	2.3	1.66	1.6	0.551	0.39	0.39	-0.161	0
HyS0008	4251580	HyS0008	4251580	3.27	1.7	2.87	0.986	0.497	0.833	-0.489	0.336
HyS0008	4309138	HyS0008	4309138	3.4	2.48	3.43	1	1	0.969	0	-0.031
HyS0008	4327622	HyS0008	4327622	4.11	2.9	2.09	0.417	0.49	0.292	0.073	-0.198
HyS0008	4328154	HyS0008	4328154	2.8	3.32	2.23	0.599	0.755	0.567	0.156	-0.188
HyS0008	4359120	HyS0008	4359120	4.3	3.02	2	1	0.759	0.494	-0.241	-0.265
HyS0008	4369974	HyS0008	4369974	2.88	2.75	2.08	0.523	0.421	0.44	-0.102	0.019
HyS0008	4370008	HyS0008	4370008	2.95	2.15	1.93	0.434	0.596	0.346	0.162	-0.25
HyS0008	4411825	HyS0008	4411825	2.61	1.75	2.15	0.382	0.298	0.288	-0.084	-0.01
HyS0008	4478015	HyS0008	4478015	4.06	2.13	1.81	0.657	0.442	0.381	-0.215	-0.061
HyS0008	4482285	HyS0008	4482285	3.78	2.42	2.16	0.666	0.473	0.48	-0.193	0.007
HyS0008	4547170	HyS0008	4547170	4.95	2.38	3.08	0.707	0.476	0.554	-0.231	0.078
HyS0008	4548226	HyS0008	4548226	4.63	2.6	3.57	0.794	0.584	0.562	-0.21	-0.022
HyS0008	4551704	HyS0008	4551704	5.14	2.6	2.58	0.911	0.555	0.633	-0.356	0.078
HyS0008	4576755	HyS0008	4576755	2.84	1.82	1.74	0.828	0.415	0.529	-0.413	0.114
HyS0008	4666167	HyS0008	4666167	5.33	4.56	2.12	0.802	0.789	0.419	-0.013	-0.37
HyS0008	4671581	HyS0008	4671581	2.83	2.83	3	0.997	0.997	0.932	0	-0.065
HyS0008	4672721	HyS0008	4672721	5.55	4.84	3.11	0.836	0.846	0.588	0.01	-0.258
HyS0008	4672995	HyS0008	4672995	3.55	1.99	1.78	0.744	0.479	0.489	-0.265	0.01
HyS0008	4709387	HyS0008	4709387	2.14	1.68	2.12	0.45	0.304	0.498	-0.146	0.194
HyS0008	4818107	HyS0008	4818107	3.57	2.4	1.88	0.662	0.512	0.381	-0.15	-0.131
HyS0008	4862614	HyS0008	4862614	3	2.47	1.94	0.811	0.753	0.642	-0.058	-0.111
HyS0008	4897507	HyS0008	4897507	2.27	1.78	1.51	0.501	0.42	0.339	-0.081	-0.081
HyS0008	4898233	HyS0008	4898233	3.22	2.67	1.59	0.678	0.612	0.274	-0.066	-0.338
HyS0008	4898377	HyS0008	4898377	1.63	1.62	1.56	0.165	0.193	0.188	0.028	-0.005
HyS0008	5151015	HyS0008	5151015	2.35	2.1	2.05	0.504	0.433	0.553	-0.071	0.12
HyS0009	82589	HyS0009	82589	4.37	3.56	2.22	0.998	1	1	0.002	0
HyS0009	130671	HyS0009	130671	2.09	1.93	2.05	0.46	0.373	0.505	-0.087	0.132
HyS0009	138245	HyS0009	138245	2.99	2.38	2.14	0.844	0.644	0.617	-0.2	-0.027
HyS0009	139526	HyS0009	139526	3.93	3.52	2.8	1	1	0.765	0	-0.235
HyS0009	171814	HyS0009	171814	2.19	2.62	2.65	0.525	0.721	0.663	0.196	-0.058
HyS0009	316873	HyS0009	316873	3.69	1.99	1.94	0.676	0.426	0.668	-0.25	0.242
HyS0009	317702	HyS0009	317702	3.74	2.16	2.2	0.366	0.339	0.315	-0.027	-0.024
HyS0009	317901	HyS0009	317901	2.1	1.83	3.06	0.402	0.372	0.555	-0.03	0.183
HyS0009	424264	HyS0009	424264	2.02	2.18	1.94	0.25	0.322	0.238	0.072	-0.084
HyS0009	424417	HyS0009	424417	2	1.77	2.9	0.269	0.211	0.532	-0.058	0.321
HyS0009	425113	HyS0009	425113	2.84	2.84	2.13	0.496	0.515	0.452	0.019	-0.063
HyS0009	425121	HyS0009	425121	3.3	2.9	2.87	0.592	0.536	0.54	-0.056	0.004
HyS0009	425430	HyS0009	425430	2.27	1.78	2.34	0.281	0.254	0.401	-0.027	0.147
HyS0009	425485	HyS0009	425485	1.63	1.66	2.48	0.213	0.264	0.466	0.051	0.202
HyS0009	437459	HyS0009	437459	2.44	1.88	2.24	0.735	0.46	0.48	-0.275	0.02
HyS0009	442291	HyS0009	442291	5.75	5.42	3.26	0.73	0.794	0.831	0.064	0.037
HyS0009	543047	HyS0009	543047	2.79	2.85	2.29	0.642	0.753	0.575	0.111	-0.178
HyS0009	554273	HyS0009	554273	2.03	1.68	2.04	0.397	0.338	0.663	-0.059	0.325
HyS0009	555034	HyS0009	555034	2.05	1.78	2.07	0.333	0.315	0.429	-0.018	0.114
HyS0009	557582	HyS0009	557582	3.07	2.24	2.49	0.704	0.535	0.473	-0.169	-0.062
HyS0009	564690	HyS0009	564690	3.17	3.78	2.32	0.73	0.866	0.691	0.136	-0.175
HyS0009	573974	HyS0009	573974	2.1	1.79	2.41	0.663	0.462	0.684	-0.201	0.222
HyS0009	582387	HyS0009	582387	3.19	2.69	3.12	0.815	0.628	0.686	-0.187	0.058
HyS0009	582443	HyS0009	582443	5.28	4.33	4.64	1	0.896	0.886	-0.104	-0.01
HyS0009	587522	HyS0009	587522	2.38	1.64	1.69	0.399	0.307	0.325	-0.092	0.018
HyS0009	597707	HyS0009	597707	3.78	3.1	1.94	0.711	0.779	0.495	0.068	-0.284
HyS0009	634887	HyS0009	634887	4.2	2.38	2.91	0.848	0.708	0.612	-0.14	-0.096
HyS0009	647223	HyS0009	647223	2.19	2.5	2.23	0.798	0.879	0.659	0.081	-0.22
HyS0009	682941	HyS0009	682941	3.87	1.61	2.28	0.973	0.375	1	-0.598	0.625
HyS0009	683879	HyS0009	683879	5.43	3.91	2.53	0.593	0.443	0.478	-0.15	0.035
HyS0009	686496	HyS0009	686496	3.74	3.18	2.73	0.774	0.674	0.986	-0.1	0.312
HyS0009	703522	HyS0009	703522	3.55	1.72	3.14	0.524	0.392	0.682	-0.132	0.29
HyS0009	830607	HyS0009	830607	5.8	2.66	2.02	0.738	0.489	0.278	-0.249	-0.211
HyS0009	851999	HyS0009	851999	2	1.67	1.87	0.348	0.312	0.408	-0.036	0.096
HyS0009	872309	HyS0009	872309	5.06	2.87	2.13	1	0.671	0.499	-0.329	-0.172
HyS0009	885712	HyS0009	885712	3.59	2.18	2.51	1	0.561	0.612	-0.439	0.051
HyS0009	891787	HyS0009	891787	3.28	2.41	1.98	0.827	0.564	0.462	-0.263	-0.102
HyS0009	1003871	HyS0009	1003871	2.79	3.52	5.95	0.486	0.73	0.754	0.244	0.024
HyS0009	1064344	HyS0009	1064344	4.04	1.99	2.39	0.797	0.479	0.474	-0.318	-0.005
HyS0009	1210085	HyS0009	1210085	2.58	2.22	2.34	0.439	0.303	0.431	-0.136	0.128
HyS0009	1316647	HyS0009	1316647	3.51	2.14	1.88	0.536	0.408	0.258	-0.128	-0.15
HyS0009	1335766	HyS0009	1335766	5.49	3.49	3	0.832	0.643	0.679	-0.189	0.036
HyS0009	1387459	HyS0009	1387459	4.07	2.3	3.61	0.584	0.317	0.493	-0.267	0.176
HyS0009	1397842	HyS0009	1397842	2.64	1.61	1.98	0.51	0.384	0.365	-0.126	-0.019
[truncated: 6,437 more rows]
