# Supplementary material for: Randomly incorporated genomic N6‐methyldeoxyadenosine delays zygotic transcription initiation in a cnidarian
Source: EMBO J. 2023 Jul 4;42(15):e112934. doi: 10.15252/embj.2022112934 (PMC10390872; doi:10.15252/embj.2022112934)
Supplement: Supplementary file 5 — Source Data for Expanded View [file EMBJ-42-e112934-s009.zip]

Archive with 3 entries (3 files):
- Source_Data_EVFig_1.zip
- Source_Data_EVFig_2.zip
- Source_Data_EVFig_3.zip
