# Supplementary material for: Randomly incorporated genomic N6‐methyldeoxyadenosine delays zygotic transcription initiation in a cnidarian
Source: EMBO J. 2023 Jul 4;42(15):e112934. doi: 10.15252/embj.2022112934 (PMC10390872; doi:10.15252/embj.2022112934)
Supplement: Supplementary file 7 — Source Data for Figure 1 [file EMBJ-42-e112934-s004.zip]

Archive with 9 entries (6 files):
- Fig.1/1B/
- Fig.1/1B/UHPLC_QQQ_1B.xlsx
- Fig.1/1C/
- Fig.1/1C/1C_Quantification _HPLC_Internals_Std.xlsx
- Fig.1/1D/
- Fig.1/1D/MAX_C1-EdU-16c.tif
- Fig.1/1D/MAX_C1-EdU-64c.tif
- Fig.1/1D/MAX_C2-6mA-16c.tif
- Fig.1/1D/MAX_C2-6mA-64c.tif
