# Supplementary material for: Randomly incorporated genomic N6‐methyldeoxyadenosine delays zygotic transcription initiation in a cnidarian
Source: EMBO J. 2023 Jul 4;42(15):e112934. doi: 10.15252/embj.2022112934 (PMC10390872; doi:10.15252/embj.2022112934)
Supplement: Supplementary file 7 — Source Data for Figure 1 [file EMBJ-42-e112934-s004.zip › Fig.1/1B/UHPLC_QQQ_1B.xlsx]

## Sheet: Sheet1
	6mA/dA				Average	Stdev
Plasmid (+)	0.0296414			Oligo (-)	0.000159259	1.76655e-05	0.000146768	0.000171751					1
				Sperm	0.000152456	7.98938e-05	9.59626e-05	0.000208949					2
Oligo (-)_1	0.000146768	1		2c	0.00030493	6.17536e-05	0.000344719	0.000361022	0.000224475	0.000289502			3
Oligo (-)_2	0.000171751	1.1		16c	0.000609643	0.000149353	0.000496853	0.000530821	0.00082716	0.000583738			4
Sperm_1	9.59626e-05	2		64c	0.000210877	6.82304e-05	0.000333614	0.000151501	0.000161097	0.000170639	0.000213376	0.000235035	5
Sperm_2	0.000208949	2.1											6
2c_1	0.000344719	3		8hpf	0.000193463	6.32646e-05	0.00015266	0.000135204	0.000123319	0.000247582	0.000266521	0.000235494	7
2c_2	0.000361022	2.9											8
2c_3	0.000224475	3.1
2c_4	0.000289502	3		24hpf	0.000211707	5.94672e-05	0.0002633	0.000266078	0.000263786	0.000168563	0.000133173	0.000175341
16c_1	0.000496853	4
16c_2	0.000530821	4.1
16c_3	0.00082716	4		Adult	0.000178032	8.27209e-05	0.000153189	0.000102848	0.000160018	0.000296074
16c_4	0.000583738	3.9
64c_1	0.000333614	5
64c_2	0.000151501	5.1
64c_3	0.000161097	4.9
64c_4	0.000170639	5.05
64c_5	0.000213376	4.95
64c_6	0.000235035	5
8hpf_1	0.00015266	7.1	6.1
8hpf_2	0.000135204	7.05	6.05
8hpf_3	0.000123319	6.95	5.95
8hpf_4	0.000247582	6.9	5.9
8hpf_5	0.000266521	7	6
8hpf_6	0.000235494	7.02	6.02
24hpf_1	0.0002633	10.1	7.1
24hpf_2	0.000266078	9.9	6.9
24hpf_3	0.000263786	10	7
24hpf_4	0.000168563	10.1	7.1
24hpf_5	0.000133173	10	7
24hpf_6	0.000175341	9.9	6.9
Polyp1	0.000153189	13.1	8.1
Polyp2	0.000102848	13	8
Polyp3	0.000160018	12.9	7.9
Polyp4	0.000296074	13	8
