# Supplementary material for: Randomly incorporated genomic N6‐methyldeoxyadenosine delays zygotic transcription initiation in a cnidarian
Source: EMBO J. 2023 Jul 4;42(15):e112934. doi: 10.15252/embj.2022112934 (PMC10390872; doi:10.15252/embj.2022112934)
Supplement: Supplementary file 8 — Source Data for Figure 2 [file EMBJ-42-e112934-s001.zip]

Archive with 44 entries (28 files):
- Fig.2/2A/
- Fig.2/2A/ReadMe.txt
- Fig.2/2A/Rescue/
- Fig.2/2A/Rescue/R1/
- Fig.2/2A/Rescue/R1/MAX_C1-EdU-Rescue1.tif
- Fig.2/2A/Rescue/R1/MAX_C2-6mA-Rescue1.tif
- Fig.2/2A/Rescue/R2/
- Fig.2/2A/Rescue/R2/MAX_C1-EdU-Rescue2.tif
- Fig.2/2A/Rescue/R2/MAX_C2-6mA-Rescue2.tif
- Fig.2/2A/Rescue/R3/
- Fig.2/2A/Rescue/R3/MAX_C1-EdU-Rescue3.tif
- Fig.2/2A/Rescue/R3/MAX_C2-6mA-Rescue3.tif
- Fig.2/2A/Rescue/R4/
- Fig.2/2A/Rescue/R4/MAX_C1-EdU-Rescue4.tif
- Fig.2/2A/Rescue/R4/MAX_C2-6mA-Rescue4.tif
- Fig.2/2A/Rescue/Thumbs.db
- Fig.2/2A/shAlkbh1/
- Fig.2/2A/shAlkbh1/R1/
- Fig.2/2A/shAlkbh1/R1/MAX_C1-EdU-001.tif
- Fig.2/2A/shAlkbh1/R1/MAX_C2-6mA-001.tif
- Fig.2/2A/shAlkbh1/R2/
- Fig.2/2A/shAlkbh1/R2/MAX_C1-EdU-002.tif
- Fig.2/2A/shAlkbh1/R2/MAX_C2-6mA-002.tif
- Fig.2/2A/shAlkbh1/R3/
- Fig.2/2A/shAlkbh1/R3/MAX_C1-EdU-003.tif
- Fig.2/2A/shAlkbh1/R3/MAX_C2-6mA-003.tif
- Fig.2/2A/shAlkbh1/R3/Thumbs.db
- Fig.2/2A/shAlkbh1/Thumbs.db
- Fig.2/2A/shGfp/
- Fig.2/2A/shGfp/R1/
- Fig.2/2A/shGfp/R1/MAX_C1-EdU-001.tif
- Fig.2/2A/shGfp/R1/MAX_C2-6mA-001.tif
- Fig.2/2A/shGfp/R2/
- Fig.2/2A/shGfp/R2/MAX_C1-EdU-002.tif
- Fig.2/2A/shGfp/R2/MAX_C2-6mA-002.tif
- Fig.2/2A/shGfp/R3/
- Fig.2/2A/shGfp/R3/MAX_C1_EdU_003.tif
- Fig.2/2A/shGfp/R3/MAX_C2_6mA-003.tif
- Fig.2/2A/shGfp/R3/Thumbs.db
- Fig.2/2A/shGfp/Thumbs.db
- Fig.2/2B/
- Fig.2/2B/Supplementary_Document_2_Quantification_anti6mA_shAlkbh1_vs_rescue.xlsx
- Fig.2/2C/
- Fig.2/2C/2C_Quantification _HPLC_Internals_Std_shAklbh1Injection.xlsx
