# Supplementary material for: Randomly incorporated genomic N6‐methyldeoxyadenosine delays zygotic transcription initiation in a cnidarian
Source: EMBO J. 2023 Jul 4;42(15):e112934. doi: 10.15252/embj.2022112934 (PMC10390872; doi:10.15252/embj.2022112934)
Supplement: Supplementary file 8 — Source Data for Figure 2 [file EMBJ-42-e112934-s001.zip › Fig.2/2B/Supplementary_Document_2_Quantification_anti6mA_shAlkbh1_vs_rescue.xlsx]

## Sheet: GFP
		Area	Mean Grey	IntDen	CTNF			Area	Mean Grey	IntDen
	1	53.047	3384.97	179563	1942.74		1	3.556	1550.43	5512.87
	2	40.65	5225.52	212419	76308.4		2	6.535	1363.97	8913.28
	3	36.038	2453.18	88406.4	-32261.8		3	10.859	2271.43	24666.2
	4	10.571	4293.74	45389.2	9993.68		4	3.94	1486.24	5855.95
	5	46.32	5180.71	239972	84875.6		5	4.517	1847.09	8342.73
	6	50.356	4140.18	208485	39874.6		6	5.67	2305.83	13073.8
	7	63.618	4137.16	263199	50182.6		7	9.802	3448.84	33806.3
	8	64.195	3560.33	228555	13606.9		8	4.709	1838.71	8658.32
	9	34.308	3689.34	126573	11697.4		9	3.075	1560.22	4797.99
	10	58.621	5240.91	307227	110943		10	11.244	2115.59	23787.1
	11	63.138	3841.76	242560	31150.9		11	10.571	3488.51	36877
	12	55.546	3042.27	168985	-17002.8		12	3.652	3819.71	13948.8
	13	58.237	4715.25	274600	79601.6		13	10.091	4302.97	43419.1
	14	55.546	4316.14	239744	53755.7		14	6.343	2926.3	18560.4
	15	63.714	5012.17	319347	106009		15	2.403	1737.72	4174.87
	16	64.771	3788.36	245377	28500.6		16	4.421	3679.93	16267.5
	17	57.468	4016.08	230795	38371.8		17	4.901	2712.24	13292.9
	18	58.621	5995.25	351448	155163		18	19.893	2856.65	56826.5
	19	70.537	4209.01	296892	60709.1		19	5.958	3371.39	20087.4
	20	33.635	3265.22	109826	-2796.38		20	8.169	2175.65	17771.8
	21	65.636	3625.03	237934	18160.7		21	5.67	3615.17	20497.7
	22	66.213	5957.42	394458	172753		22	4.805	3460.16	16626.1
	23	62.753	4657.88	292298	82177.9		23	4.613	3626.81	16729.8
	24	46.609	4013.39	187058	30994.6		24	3.748	3491.74	13086.7
	25	56.411	5307.22	299384	110500		25	4.709	3652.84	17200.8
	26	38.248	3178.27	121562	-6506.25		26	2.787	2675	7454.96
	27	48.05	4492	215841	54952.2		27	5.958	3301.63	19671.8
	28	57.468	4510.79	259225	66801.6		28	3.748	3333.36	12493.1
							29	3.267	3037.91	9926.08
							30	6.919	2788.29	19292.8
							31	8.553	3428.93	29327.3
							32	3.556	3600.62	12802.7
							33	11.724	2843.91	33342.6
							34	5.093	3109.32	15836.7
							35	5.382	3257.61	17531.1
							36	13.646	2187.78	29854.9
							37	8.361	3349.28	28002.3
							38	6.535	3557.44	23247.2
							39	5.574	3615.67	20153
							40	10.187	3814.07	38852.4
							41	3.364	2096.71	7052.3
							42	9.13	2520.61	23011.9
							43	8.841	4072.73	36007.8
							44	10.091	4012.17	40484.8
							45	8.745	3151.9	27563.7
							46	1.922	3264.75	6274.85
							47	6.823	1502.78	10253.6
							48	3.171	3686.73	11691.7
							49	4.036	3564.21	14385.9
							50	6.439	3798.73	24458.9
							51	3.748	3914.26	14670.2
							52	4.901	3272.08	16036.8
							53	2.595	2908	7545.39
							54	3.94	4628.83	18238.1
							55	4.613	3970.58	18315.5
							56	1.442	3951.33	5695.85
							57	3.075	3089.69	9501.41
							58	2.595	3225.59	8369.45
							59	2.979	3832.68	11417.9
							60	2.114	3245.55	6861.73
							61	10.283	3744.13	38499.8
							62	10.667	3644.05	38871.5
							63	3.652	3334.74	12177.8
							64	4.036	2858.52	11537.6
							65	5.862	3681.39	21580.7
							66	3.844	3691.3	14189.4
							67	21.815	2418.37	52756
							68	4.997	3970.69	19842.3
							69	14.223	3304.89	47004.8
							70	1.249	2248.92	2809.58
							71	3.652	3628.71	13251.3
							72	2.403	2838.56	6819.64
							73	2.883	3693.43	10648.2
							74	5.189	3071.83	15941
							75	5.862	4035.07	23654
							76	4.709	3739.84	17610.5
							77	0.769	1497.62	1151.37
							78	6.823	3450.68	23544.3
							79	4.613	4000.98	18455.7
							80	8.361	2556.05	21370.3
							81	4.613	3637.58	16779.4
							82	8.553	3282.82	28077.6
							83	3.364	3303.14	11110.1
							84	3.844	4123.38	15850.3
							85	2.979	4190.74	12484.6
							86	3.748	3593.28	13467.3
							87	3.46	3944.86	13647.6
							88	8.457	3493.26	29541.8
							89	2.21	4701.65	10392.1
							90	14.607	4143.68	60527.5
							91	1.73	4251.28	7353.86
							92	2.595	3993.22	10361.2
							93	7.88	3511.34	27670.1
							94	7.592	3227.42	24502.2
							95	2.691	4131.36	11116.7
							96	2.018	3671.09	7408.64
							97	2.018	3970	8011.86
							98	5.093	3093.15	15754.4
							99	13.262	4246.75	56319.6
							100	33.635	4642.01	156134
							101	4.036	4037.17	16294.8
							102	2.787	4206.86	11724.1
							103	5.382	3092.14	16640.7
							104	7.208	3841.48	27687.5
							105	14.896	2787.97	41528.3
							106	8.745	2867.36	25075.4
							107	9.418	2949.93	27781.8
							108	9.13	3616.59	33017.7
							109	4.901	4077.8	19985.7
							110	7.688	3922.21	30154
							111	4.517	2911.15	13148.8
							112	7.496	3640.74	27290.3
							113	2.21	3454.87	7636.3
							114	1.153	3663.58	4224.85
							115	10.859	4023.18	43688.9
							116	9.322	4293.53	40023
							117	1.73	3538.33	6120.61
							118	5.574	4260.55	23747.5
							119	4.517	2636.21	11907
							120	14.511	3048.5	44237.1
							121	7.592	2940.97	22327.6
							122	4.805	3685.82	17710.4
							123	4.228	3796.43	16052.8
							124	4.709	3140	14786
							125	4.325	3755.16	16239.2
							126	4.325	3505.29	15158.6
							127	4.517	3954.83	17862.8
							128	12.013	3418.39	41063.4
							129	6.054	3661.48	22167.7
							130	7.496	3803.31	28508.8
							131	1.73	3532.83	6111.1
							132	7.88	3189.77	25136
							133	1.922	2762.25	5309.05
							134	5.574	2059.34	11478.4
							135	6.343	4022.79	25514.9
							136	3.171	4141.97	13135.4
							137	1.826	2591.26	4731.39
							138	2.018	3479.38	7021.74
							139	2.787	3654.86	10185.7
							140	2.114	3602.86	7617.18
							141	6.247	3648.22	22788.6
							142	6.823	4340.72	29617.2
							143	4.421	1995.2	8819.96
							144	3.364	2322.37	7811.3
							145	4.132	3539.39	14625.8
							146	3.267	3247.85	10612
							147	5.286	3794.45	20055.6
							148	3.267	4049.85	13232.5
								888.265	493386	2.97423e+06
										3348.36
	1	68.088	1338.49	91133.9	-9277.96		1	13.709	655.083	8980.57
	2	43.64	1139.15	49712.2	-14645.3		2	23.991	336.514	8073.26
	3	71.059	1817.33	129134	24341.2		3	14.623	846.219	12374.2
	4	48.896	1024.5	50092.8	-22015.9		4	13.252	916.724	12148.5
	5	57.806	1186.67	68596	-16652.6		5	59.177	752.081	44506.2
	6	39.071	1368.45	53465.3	-4154.16		6	20.564	298.633	6140.97
	7	68.774	1209.37	83171.4	-18252.1		7	90.937	1310.06	119133
	8	65.803	1650.25	108590	11548		8	59.406	1148.47	68225.8
	9	65.118	1494.82	97337.7	1305.87		9	14.851	938.569	13939.1
	10	61.691	1732.08	106851	15873		10	93.45	1809.51	169099
	11	64.661	1133.11	73266.4	-22091.5		11	77.456	1160.46	89884.5
	12	66.26	1372.37	90931.9	-6784.12		12	15.08	1090.27	16441.3
	13	60.777	823.738	50063.1	-39566.9		13	55.75	1390.37	77513.4
	14	57.121	1785.16	101968	17729.5		14	93.45	1178.72	110152
	15	73.343	1272.78	93347.8	-14813.8		15	37.7	990.855	37355.1
	16	53.237	2124.51	113100	34589.6		16	80.883	1765.17	142773
	17	56.436	1445.65	81584.7	-1643.56		17	85.225	1110.25	94620.3
	18	50.723	1192.48	60485.4	-14317.6		18	86.595	1422.19	123155
	19	55.979	1870.75	104720	22165.7		19	86.138	799.379	68857.3
	20	72.201	1398.41	100965	-5512.83		20	30.617	1343.88	41145.4
	21	37.014	577.683	21382.2	-33203.7		21	94.821	1295.45	122836
	22	51.409	1818.01	93459.9	17645.2		22	72.886	2141.42	156080
	23	43.412	1536.62	66706.3	2685.09		23	17.822	1191.49	21234.4
	24	40.67	1774.31	72160	12182.5		24	24.219	1111.83	26927.8
	25	61.005	1555.39	94885.1	4918.78		25	18.964	1365.31	25892
	26	69.002	1617.6	111616	9856.28		26	99.848	1453.01	145080
	27	67.631	2106.14	142438	42700.4		27	21.706	1568.45	34044.8
	28	8.682	1837.4	15952.8	3149.09		28	72.886	1844.28	134423
	29	65.803	1980.69	130333	33291.2		29	60.32	551.458	33263.8
	30	42.955	1824.69	78378.2	15030.9		30	59.406	1503.92	89341.8
	31	53.922	1523.84	82167.2	2646.48		31	56.664	1767.85	100174
	32	5.712	1981.95	11320.9	2897.19		32	78.142	1578.33	123333
	33	74.029	1285.26	95144.7	-14028.6		33	92.079	2117.17	194947
	34	107.844	1689.63	182214	23172.6		34	38.614	1499.59	57904.7
	35	35.872	745.275	26734	-26167.7		35	88.423	1980.3	175105
	36	61.234	1895.42	116061	25757.5		36	71.744	1514.32	108643
	37	68.088	1489.4	101408	996.461		37	98.705	1299.4	128257
	38	61.234	1298.62	79517.6	-10786.4		38	140.518	1724.6	242337
	39	60.777	1347.03	81866.8	-7763.26		39	33.359	1016.62	33913.2
	40	59.177	1708.76	101118	13847.3		40	52.323	719.031	37621.7
	41	72.886	1791.95	130607	23118.9		41	97.334	1530.49	148969
	42	67.403	1925.84	129804	30402.5		42	84.996	1876.17	159467
	43	58.72	1399.99	82206.3	-4390.17		43	84.082	1284.32	107989
	44	67.631	1344.82	90950.2	-8787.68		44	81.112	1731.83	140472
	45	37.014	1626.78	60213.2	5627.3		45	82.94	1348.41	111837
	46	61.462	1710.04	105101	14460.8		46	100.761	1793.42	180707
	47	72.658	1709.7	124221	17069.7		47	38.842	1429.43	55522.3
	48	35.415	2347.06	83119.4	30891.6		48	82.483	1413.16	116561
	49	79.969	1699.01	135866	17932.8		49	26.961	1014.43	27350.2
	50	79.512	1539.27	122389	5129.85		50	51.18	1633.67	83612.1
	51	61.005	1726.69	105335	15368.5		51	84.311	1699.27	143267
	52	65.346	1604.83	104868	8499.78		52	103.046	1723.55	177606
	53	34.73	2094.66	72745.1	21527.5		53	54.836	1974.79	108290
	54	53.694	1595.47	85664.9	6480.4		54	109.444	1719.38	188176
	55	68.317	1668.47	113982	13232.7		55	110.129	1574.37	173384
	56	54.836	884.53	48503.3	-32365.3		56	83.625	1707.58	142797
	57	27.418	2519.99	69091.9	28657.6		57	87.738	1580.65	138683
	58	63.747	1181.02	75284.8	-18725.2		58	55.522	1751.26	97232.8
	59	53.922	1334.87	71977.8	-7542.94		59	72.886	1585.86	115588
	60	37.7	867.425	32701.2	-22896.4		60	91.394	1689.09	154372
							61	14.166	849.677	12036.5
							62	15.308	763.328	11685.4
							63	44.554	2054.41	91532.8
							64	90.023	1177.21	105975
							65	72.201	1316.12	95025.1
							66	58.263	822.125	47899.9
								4166.18	88729.1	6.14401e+06
										1474.74
	1	7.768	26812.9	208289	8436.01		1	6.952	20387	141736
	2	42.4	26918.7	1.14145e+06	50589.6		2	1.116	8283.73	9242.98
	3	2.875	33504.3	96342.8	22375.5		3	1.502	18135	27239.4
	4	2.103	14296.9	30066.4	-24039		4	2.661	26404.2	70255
	5	8.068	23515.8	189741	-17830.6		5	12.746	20133.4	256617
	6	6.781	21290.1	144371	-30089.3		6	2.146	32193	69078.8
	7	41.327	23538.6	972860	-90391		7	1.116	18952.7	21147.4
	8	56.09	26944.6	1.51144e+06	68369.4		8	7.51	22503.9	169008
	9	13.561	22554.4	305888	-43006.3		9	14.505	17499.7	253840
	10	10.343	29443.7	304546	38444.4		10	11.888	23598.3	280526
	11	14.377	28626.5	411582	41694.4		11	14.291	15748.8	225063
	12	36.221	25760.9	933140	1255.24		12	1.545	43629	67404.7
	13	14.248	31721.7	452000	85430.6		13	1.159	14881.8	17243.7
	14	2.489	20951	52152.8	-11883.6		14	105.143	30054.9	3.16005e+06
	15	1.802	20754.7	37412	-8949.44		15	1.931	18979.3	36652.6
	16	1.631	20483	33405.8	-8556.16		16	50.812	30219.5	1.53551e+06
	17	1.416	15720.2	22264.6	-14165.9		17	4.249	19486.2	82789.6
	18	2.661	25135.6	66884.3	-1577.2		18	33.56	27899.6	936304
	19	4.163	19270.8	80226.1	-26878.5		19	2.146	19126.1	41040.1
	20	3.004	29479.1	88563.7	11277.6		20	86.775	28754.9	2.4952e+06
	21	5.322	32711.3	174086	37162.9		21	1.416	15195.4	21519.8
	22	56.09	26786.9	1.5026e+06	59528.1		22	1.116	26910	30026.1
	23	36.736	24885.1	914234	-30901		23	3.047	19100.8	58199.8
	24	39.353	28399.4	1.11769e+06	105229		24	2.275	21130.7	48062.1
	25	59.009	26140.7	1.54263e+06	24466.1		25	6.566	16868.1	110757
	26	0.815	18357	14969.2	-5998.88		26	1.245	18099.8	22526.1
	27	10.214	32093.7	327824	65040.3		27	2.275	17814.6	40519.6
	28	0.987	19537	19285.5	-6107.81		28	52.958	31703.1	1.67892e+06
	29	3.734	23917.3	89304.8	-6762.62		29	1.202	16314.4	19603.8
	30	0.644	20601.2	13262.6	-3306.08		30	1.459	17703.9	25832.1
	31	20.728	28877.1	598611	65326.4		31	3.819	21660.1	82730
	32	14.935	23184.8	346279	-37964.8		32	2.489	11855.4	29509.3
	33	3.777	22924.8	86583	-10590.7		33	1.33	20570.5	27366.5
	34	7.381	30553.7	225547	35650.4		34	2.618	20797.7	54445
	35	5.622	22199.6	124813	-19828.4		35	1.159	15131.6	17533.2
	36	12.488	29760.5	371687	50398.9		36	1.159	18492.6	21427.7
	37	3.39	32790.6	111178	23961.3		37	2.575	17513.2	45095.2
	38	0.73	25606.1	18682.5	-98.7084		38	3.004	17030.6	51161.1
	39	0.815	29573.5	24115.7	3147.59		39	1.159	15425.9	17874.2
	40	6.137	38064	233612	75720.4		40	40.727	18720.8	762437
	41	0.858	18250.7	15665.8	-6408.61		41	5.536	14931.8	82663.5
	42	1.717	13627.7	23395.1	-20779.4		42	8.454	18804.6	158980
	43	3.047	15780.1	48085.4	-30307.1		43	1.287	18701.4	24077.3
	44	0.515	30297.1	15603.6	2353.84		44	1.76	26023.3	45788.8
	45	1.931	15610.5	30149.1	-19531.2		45	3.519	17322.6	60959.1
	46	0.515	20783.2	10703.8	-2545.99		46	1.459	13148.9	19185.8
	47	32.487	23109.6	750815	-85002.7		47	28.152	26848.2	755842
							48	2.189	14335.9	31376.7
							49	100.164	27124.9	2.71695e+06
							50	1.159	17653.9	20455.9
							51	4.463	17827.2	79566.5
							52	3.39	23741.4	80490.7
							53	4.678	23405.7	109486
							54	7.854	22128.8	173788
							55	1.373	20491.9	28141.4
							56	1.845	22004.9	40607
							57	1.502	13703.3	20582.8
							58	1.073	14801.3	15880.1
							59	2.06	25694.6	52929.2
							60	3.691	22095.1	81546.8
							61	2.489	19785	49246.6
							62	1.159	18426.1	21350.6
							63	1.116	12391.3	13826.2
							64	1.073	17184.1	18436.6
							65	14.119	27427.5	387252
							66	1.202	19016.1	22850.3
							67	1.545	25601.3	39552.8
							68	1.76	22884.9	40266.6
							69	1.416	16765.9	23744
							70	6.995	13782.7	96412.8
							71	2.661	17985.8	47855.7
							72	1.588	19536.2	31020.9
							73	2.36	22506.8	53123.7
							74	3.047	19410.8	59144.6
							75	1.073	17430.7	18701.1
							76	45.018	29199.3	1.3145e+06
							77	1.717	24559.1	42158.5
							78	1.802	17493.9	31531.7
							79	2.661	17758.7	47251.4
							80	9.184	20741.1	190484
							81	1.717	27160.7	46624.5
							82	2.704	24672.6	66706.5
							83	2.017	29401.7	59303.8
							84	1.33	22192.5	29524.4
							85	1.459	49361.1	72023.9
								796.171	1.78838e+06	2.04837e+07
										25727.7

## Sheet: Alkbh1
			Area	Mean Grey	IntDen	CTNF			Area	Mean Grey	IntDen
		1	5.099	1780.68	9079.75	-12657.2		1	19.796	1622.42	32117.8
		2	10.498	2339.73	24562.5	-20190.3		2	23.31	2123.39	49496.1
		3	10.841	3395.65	36811.6	-9403.48		3	17.954	3122.36	56058.1
		4	14.483	3453.75	50020.5	-11720.4		4	26.695	3268.75	87259
		5	40.878	4410.48	180291	6028.95		5	53.133	3994.75	212252
		6	22.539	5029.57	113359	17275.9		6	31.365	4611.44	144640
		7	43.877	5849.27	256651	69603.4		7	69.801	4959.14	346153
		8	29.052	3988.36	115868	-7980.09		8	40.407	3660.25	147898
		9	30.38	4763.14	144704	15194.5		9	41.778	4428.21	185001
		10	28.323	4099.29	116105	-4635.58		10	45.763	3979.57	182116
		11	18.725	4028.4	75431.8	-4392.68		11	92.34	4219.92	389666
		12	26.266	5286.37	138854	26882.4		12	36.165	4756.94	172033
		13	38.478	5033.05	193664	29632.4		13	33.379	4063.03	135622
		14	9.17	4455.56	40856.1	1764.45		14	44.906	4313.73	193711
		15	34.836	4693.52	163505	14999.3		15	34.322	3532.09	121228
		16	22.41	3841.22	86081.9	-9451.72		16	37.536	4486.49	168404
		17	27.209	4789.19	130310	14318.1		17	42.506	4728.11	200974
		18	31.365	5058.98	158677	24968.7		18	39.335	4683.09	184211
		19	30.38	5025.56	152676	23166.7		19	16.454	1225.74	20168.4
		20	5.185	1403.64	7277.52	-14826.1		20	68.173	4246.37	289487
		21	52.361	4495.72	235402	12188.1		21	37.536	4534.35	170200
		22	28.066	5070.94	142322	22676.5		22	85.484	4947.04	422892
		23	64.188	5412.7	347429	73796.7		23	29.652	4417.3	130980
		24	20.867	4774.6	99633.9	10678.1		24	13.112	4594.98	60248.5
		25	35.393	5726.8	202690	51810.4		25	44.906	5132.3	230470
		26	20.053	4184.77	83918.6	-1567.17		26	8.656	1589.01	13753.7
		27	37.579	5345.37	200871	40672.4		27	28.58	3964.92	113319
		28	34.965	4537.73	158661	9605.53		28	49.191	4797.74	236004
		29	60.074	5658.85	339951	83856.7		29	55.489	4355.9	241707
		30	37.707	5299.05	199812	39067.3		30	79.356	5159.82	409464
		31	35.308	5171.91	182608	32090.1		31	50.005	4904.5	245249
		32	35.65	4515.53	160980	9004.92		32	47.82	4744.88	226898
		33	55.104	6099.34	336097	101189		33	47.262	4224.97	199682
		34	32.094	4541	145738	8922.03		34	76.1	5416.28	412178
		35	25.667	4785.05	122816	13397.6		35	7.97	3552.34	28311.9
		36	43.406	4457.88	193499	8459.55		36	43.749	4053.96	177356
		37	27.595	4204.33	116017	-1619.75		37	36.293	4398.61	159639
		38	23.995	5832.11	139944	37653.6		38	58.103	4150.11	241135
		39	24.767	6074.89	150455	44873.6		39	44.263	3885.83	171999
		40	50.776	5260.1	267088	50630		40	33.465	5229.66	175011
		41	28.452	6434.44	183071	61780.3		41	34.708	5540.7	192305
		42	9.855	2535.73	24990.3	-17021.4		42	64.102	4959.59	317920
		43	30.98	4593.55	142307	10240		43	38.307	5911.04	226434
		44	26.138	3435.77	89803.7	-21622.3		44	28.966	2286.6	66233.4
		45	35.179	5180.97	182261	32293.7		45	53.004	3236.61	171554
		46	38.993	3763.01	146729	-19497.3		46	44.692	4344.95	194182
		47	46.02	2768.06	127385	-68797.3		47	48.591	4616.81	224334
		48	14.997	1773.83	26602.4	-37329.6		48	51.719	3310.61	171221
								49	60.246	2501.32	150694
								50	29.137	1603.56	46723.4
									2145.58	202392	9.14659e+06
											4262.99
		1	5.275	3056.75	16123.8	-9957.13		1	4.2	2885.61	12120.5
		2	14.408	3220.23	46397.4	-24839.5		2	6.349	2709.27	17202.1
		3	12.406	4020.07	49871.4	-11467.1		3	3.663	2749.39	10071.2
		4	57.437	3876.86	222675	-61308.1		4	5.275	2695.4	14217.8
		5	73.555	5492.24	403980	40304.6		5	4.103	3237.98	13284.3
		6	53.676	4817.41	258581	-6807.57		6	10.305	2843.36	29302.1
		7	72.431	5953.29	431204	73086.6		7	3.077	4133.1	12717.5
		8	54.067	4011.32	216880	-50441.3		8	3.761	3404.87	12804.9
		9	74.287	3931.68	292073	-75221		9	3.517	3064.82	10777.6
		10	37.266	4074.83	151851	-32401.4		10	8.987	3147.05	28281.8
		11	95.093	5620.91	534512	64347.4		11	5.031	3375.46	16980.7
		12	66.815	4666.48	311789	-18562.2		12	5.91	3362.32	19870.5
		13	44.543	4835.07	215369	-4863.59		13	7.668	4017.2	30804
		14	48.499	5154.76	250002	10209.9		14	5.959	3714.04	22130.5
		15	54.311	4152.3	225516	-43011.3		15	4.64	4509.44	20923.3
		16	72.431	6057.94	438784	80666.7		16	4.347	5455.92	23716.1
		17	77.608	5808.09	450756	67042.3		17	6.007	3417.24	20528.9
		18	49.574	5538.37	274557	29450.6		18	6.594	4256.23	28063.6
		19	77.413	6943	537478	154728		19	8.108	3567.13	28920.9
		20	99.245	7535.47	747857	257164		20	6.349	3846.46	24422.5
		21	85.13	6743.13	574042	153137		21	4.493	4820.14	21658.7
		22	54.262	4181.39	226892	-41393.3		22	8.694	4841.59	42091.3
		23	58.707	5278.8	309902	19639.5		23	15.678	3288.51	51557.1
		24	68.475	4383.97	300193	-38365.3		24	6.838	4733.15	32364.1
		25	60.758	5599.91	340241	39837.6		25	6.838	4502.19	30784.8
		26	43.859	5680.09	249124	32274		26	4.933	3885.55	19167.2
		27	64.617	6763.4	437028	117545		27	7.961	4904.15	39042.3
		28	25.202	3657.28	92170.7	-32434.5		28	3.614	5727.15	20699.3
		29	51.674	6653.1	343791	88301		29	10.647	4430.19	47169.8
		30	77.266	7528.63	581711	199688		30	8.889	4146.57	36859.1
		31	67.059	5364.22	359718	28160.6		31	7.619	4084.14	31117.9
		32	74.483	6111.41	455193	86929.8		32	3.663	5389.87	19743.5
		33	59.098	4582.77	270831	-21365.1		33	3.077	4229.03	13012.7
		34	74.141	7182.53	532518	165945		34	6.105	6438.57	39308.3
		35	59.733	6966.28	416114	120779		35	5.666	4146.48	23492.1
		36	35.703	3947.7	140944	-35581.1		36	4.249	5214.68	22158
		37	66.375	5740.15	381002	52826.8		37	4.054	4617.57	18718.7
		38	78.829	3784.19	298306	-91445.5		38	3.907	5237.44	20464.1
		39	72.968	5258.66	383716	22943.6		39	4.103	5644.93	23159.1
		40	73.066	4890.35	357319	-3937.85		40	3.37	5621.33	18944.1
		41	57.242	5570.2	318847	35828		41	7.668	6135.95	47050.8
		42	70.38	6807.05	479080	131103		42	3.468	5881.34	20394.8
		43	59.537	5364.59	319393	25026.3		43	3.517	5492.79	19315.7
		44	27.742	5337.01	148058	10894.1		44	6.154	4181.64	25733.7
								45	11.868	4072.46	48333.4
								46	3.028	6335.58	19185
								47	6.203	6506.77	40360.3
								48	7.375	6515.32	48050.5
								49	3.858	4968.01	19168.8
								50	4.445	7817.06	34743.2
								51	3.614	6884.19	24881.1
								52	3.272	6342.81	20755.9
								53	5.47	4424.25	24201.5
								54	5.861	3959.65	23207.2
								55	8.352	6043.08	50470.6
								56	5.861	6688.85	39202.8
								57	5.031	5975.77	30061.8
								58	4.005	5995.38	24011.3
								59	11.38	4851.86	55214
								60	3.517	6779.82	23841.6
								61	79.171	4310.19	341243
								62	3.272	6157.54	20149.6
								63	5.128	5706.19	29263.1
								64	52.846	5331.13	281729
								65	3.614	4782.74	17286
								66	12.113	3577.5	43332.8
								67	3.712	4391.22	16299.9
								68	3.517	6076.96	21369.9
								69	3.37	7538.99	25406.6
								70	5.079	4639.66	23567
								71	9.915	6994.08	69344.4
								72	6.105	6732.19	41100.9
								73	4.103	5878.56	24117.6
								74	3.077	4258.18	13102.3
								75	3.126	2755.64	8613.65
								76	5.763	6431.56	37066.6
								77	3.956	5893.81	23316.7
								78	10.745	3879.18	41681.9
								79	6.349	6065.73	38513.3
								80	4.933	4702.03	23194.8
								81	5.079	6291.8	31959
								82	6.594	5479.08	36126.5
								83	11.526	4339.6	50020.3
								84	3.712	6745.57	25039
								85	69.403	6696.85	464782
								86	5.763	6691.93	38567.2
								87	3.81	3477.39	13247.4
								88	3.565	5794.75	20660.6
								89	4.64	4843.94	22475.4
								90	12.552	6617.73	83066.8
								91	3.126	3304.56	10329.5
								92	8.449	6648.63	56177.6
								93	3.517	5788.94	20357.1
								94	89.819	3739.21	335851
								95	10.989	4519.24	49662.9
								96	6.984	5038.56	35190.6
								97	5.763	4311.31	24847.1
								98	67.645	5478.07	370563
								99	11.82	5305.45	62708
								100	68.866	5297.67	364829
								101	10.305	5404.65	55697.3
								102	4.054	4829.89	19579.4
								103	3.419	5845.14	19983.8
								104	4.493	5667.97	25468.3
									1007.98	516409	4.98372e+06
											4944.26
		1	14.135	2394.99	33852.4	-42268.2		1	4.995	1879.52	9388.13	353349
		2	48.249	5450.78	262996	3162.64		2	8.847	4450.47	39375.4	1482007
		3	46.177	5106.23	235790	-12885.4		3	5.394	2207.06	11903.8	448034
		4	38.711	4900.24	189693	-18775.6		4	3.215	4033.12	12965.9	488008
		5	29.704	3940.08	117037	-42927.1		5	4.836	4146.7	20051.6	754700
		6	42.324	6226.6	263537	35611.2		6	7.067	1806.62	12768.1	480562
		7	39.535	4830.73	190981	-21924.9		7	3.799	4268.8	16218.7	610438
		8	45.433	6292.67	285895	41226.2		8	3.002	3900.57	11710.7	440765
		9	53.138	6440.81	342252	56089.7		9	3.72	3256.33	12112.4	455886
		10	48.595	6690.21	325109	63412.1		10	7.971	4038.35	32188.5	1211505
		11	51.517	5622.89	289676	12243.7		11	4.118	3005.2	12376	465806
		12	57.389	6138.86	352303	43248.5		12	21.175	6067.05	128473	4835439
		13	51.677	6953.46	359332	81037.7		13	3.055	5172.41	15804	594827
		14	43.626	6388.15	278691	43753.7		14	3.002	6322.69	18982.6	714464
		15	48.356	6747.27	326268	65858.4		15	4.038	5629.1	22733.1	855624
		16	57.097	6397.03	365250	57767.8		16	3.826	5552.84	21244.8	799609
		17	14.082	3153.19	44401.9	-31433.4		17	3.135	5515.85	17293	650870
		18	35.868	3500.35	125551	-67607.4		18	18.97	5607.52	106376	4003767
		19	22.105	6427.72	142087	23046.2		19	5.022	4586.94	23033.5	866931
		20	19.156	3225.99	61797.9	-41362.2		20	4.092	4328.69	17711.4	666619
		21	47.691	5846.87	278845	22016.5		21	4.357	4889.93	21307	801949
		22	42.617	7130.09	303861	74356.9		22	3.295	4852.16	15985.7	601668
		23	47.744	7012.19	334793	77679.3		23	3.534	5543.74	19589.8	737317
		24	56.353	6873.81	387359	83883.1		24	8.236	5442.51	44826.6	1687177
		25	52.553	6343.67	333382	50370.1		25	3.985	5542.37	22088.3	831356
		26	58.346	7550.09	440514	126305		26	4.171	5283.71	22040.1	829542
		27	38.286	5807.76	222355	16175.3		27	11.903	6186.69	73639.6	2771636
		28	42.165	6965.23	293689	66619.3		28	3.268	6081.33	19873.7	748004
		29	13.391	6886.87	92220.6	20106.5		29	8.715	6370.45	55516.1	2089508
		30	30.395	7536.36	229067	65382.2		30	5.128	5845.72	29975.8	1128223
		31	49.737	5638.68	280452	12605.3		31	24.629	5871.68	144616	5443050
		32	63.394	8099.1	513432	172038		32	4.889	2557.49	12502.8	470578
		33	49.764	6682.71	332557	64564.5		33	9.485	4971.92	47159.3	1774974
		34	30.74	4304.51	132322	-33220.9		34	4.118	6247.75	25729.4	968401
		35	44.53	5883.57	261993	22187.7		35	3.029	5760.03	17446.4	656644
		36	33.689	6070.64	204517	23092.5		36	10.415	5853.34	60962.8	2294508
		37	59.754	7527.8	449814	128023		37	3.746	5194.75	19460.7	732460
		38	43.44	5914.66	256935	22998.7		38	3.002	4806.66	14431	543153
		39	45.46	7656.54	348063	103249		39	3.481	6743.2	23470	883359
		40	59.515	7834.96	466294	145790		40	5.526	4900.93	27084.3	1019393
		41	71.975	8408.74	605223	217619		41	3.799	6025.78	22894.1	861686
		42	43.573	5801.96	252810	18157.7		42	3.746	6805.53	25495.1	959580
		43	39.933	5867.01	234288	19238.6		43	4.57	6385.79	29182.2	1098356
		44	37.781	6144.63	232151	28690.5		44	4.49	5645.34	25348.5	954063
		45	50.561	4189.65	211832	-60452.1		45	4.464	6225.25	27787	1045842
		46	48.781	6721.66	327887	65188.8		46	13.311	5371.44	71499.6	2691090
		47	15.968	7442.29	118838	32846.4		47	4.676	6901.12	32270.7	1214598
		48	49.312	5221.33	257475	-8083.52		48	8.927	7179.08	64089	2412172
		49	52.208	7235.13	377732	96578.5		49	3.215	5282.34	16981.9	639163
		50	33.158	6381.33	211593	33028.4		50	3.055	5268.42	16097.3	605868
		51	31.139	6606.44	205717	38025.6		51	4.065	4676.1	19008.6	715444
		52	43.228	6555.59	283383	50589.2		52	40.438	5913.88	239145	9000921
		53	41.341	6923.36	286221	63589		53	3.082	6816.78	21009.4	790747
		54	20.299	6198.78	125827	16511.9		54	4.942	6442.65	31838.5	1198332
		55	49.684	5781.16	287231	19669.8		55	5.473	5690.5	31145.3	1172243
		56	46.602	6745.07	314334	63370.2		56	4.41	6941.09	30613.4	1152221
		57	19.98	6843.64	136735	29137.6		57	3.241	7078.99	22946	863637
		58	36.054	6281.69	226481	32320.6		58	3.746	7621.17	28550.7	1074585
		59	34.673	5101.59	176885	-9837.95		59	5.367	7209.58	38693.4	1456336
		60	63.606	7578.78	482057	139522		60	4.038	7509.12	30325.5	1141387
		61	55.45	6986.61	387404	88791.3		61	3.64	6435.08	23423.4	881606
		62	39.535	5424.12	214441	1534.48		62	4.145	4910.25	20351.8	765999
		63	54.28	6098.41	331025	38712.8		63	3.268	5044.89	16486.6	620521
		64	40.969	4906.78	201028	-19600.8		64	4.543	4828.96	21939.4	825752
		65	51.198	8195.15	419579	143865		65	3.002	5273.03	15831.2	595852
		66	39.641	3845.07	152422	-61054.9		66	7.678	5107.91	39220.8	1476185
		67	53.723	6182.06	332116	42803.6		67	3.109	3197.75	9940.45	374137
		68	46.629	8145.63	379819	128710		68	3.162	3154.92	9974.96	375436
		69	54.599	7242.69	395446	101416		69	3.693	5903.59	21802.5	820599
		70	58.558	6671.76	390685	75335.3		70	3.188	6020.63	19195.5	722476
		71	48.488	7185.07	348393	87272.4		71	9.565	6272.11	59991.7	2257960
		72	45.141	6084.82	274673	31577.1		72	3.135	6287.89	19713.4	741971
		73	48.329	6194.68	299383	39118.4		73	4.304	5503.07	23686.2	891497
		74	42.723	4832.88	206475	-23599.5		74	7.386	6567.84	48511.3	1825859
		75	46.097	5146.86	237256	-10988.5		75	3.082	6846.91	21102.2	794242
		76	37.17	4366.36	162298	-37872.4		76	3.002	5759.3	17291.1	650801
								77	4.145	5536.79	22948.7	863739
								78	5.394	6659.21	35916.5	1351819
								79	6.695	4809.64	32202.4	1212029
								80	3.932	4569.76	17969.3	676325
								81	8.157	5434.74	44329.5	1668465
								82	5.181	4597.98	23822	896607
								83	15.782	5539.08	87417.7	3290212
								84	4.224	5469.6	23106.2	869667
								85	5.101	6272.5	31997.6	1204320
								86	4.065	4547.69	18486.6	695796
								87	4.41	5077.36	22393.5	842842
								88	16.021	6845.85	109678	4128045
								89	7.678	4648.47	35693	1343407
								90	3.773	4812.34	18156	683352
								91	3.002	4937.43	14823.6	557930
								92	3.002	5668.13	17017.4	640499
								93	4.41	6055.95	26709.5	1005287
								94	4.065	5921.63	24071.8	906010
								95	7.944	3894.11	30935.3	1164339
								96	3.082	4591.99	14152.5	532671
								97	4.038	4044.19	16332.4	614717
								98	3.72	7040.86	26189.6	985721
								99	4.145	2637.93	10933.6	411517
								100	4.517	4835.93	21842.6	822108
								101	5.101	6636.64	33855.2	1274235
								102	3.241	6161.34	19971.5	751683
								103	4.517	6116.85	27628.2	1039864
								104	6.244	5260.4	32844.4	1236193
								105	4.995	5668.6	28314.5	1065697
								106	3.693	6534.4	24132.1	908282
								107	3.135	6516.78	20431	768980
								108	4.357	5651.3	24624.5	926813
								109	8.635	5079.97	43865.2	1650991
								110	10.309	5110.38	52681.7	1982826
								111	5.367	3956.44	21233.9	799200
								112	4.092	4404.15	18020.1	678239
								113	5.022	4041.17	20292.9	763781
								114	5.819	1633.06	9502.11	357639
								115	7.2	3873.04	27886.7	1049594
									673.358	609920	3.62621e+06
											5385.26

## Sheet: Rescue
			Area	Mean Grey	IntDen	CTNF			Area	Mean Grey	IntDen
		1	1.157	4772.33	5521.22	947.227		1	1.2	3755.57	4505.83
		2	2.1	4839.24	10160.5	1858.51		2	2.314	3392.87	7850.58
		3	1.371	3903	5351.67	-68.3371		3	2.442	3907.56	9543.8
		4	1.757	5410.22	9504.73	2558.73		4	1.843	3349.58	6171.63
		5	8.998	2830.76	25472	-10100		5	3.556	4306.43	15315.7
		6	3.556	5987.69	21295	7237		6	2.4	2370.66	5688.51
		7	4.199	7390.87	31035.8	14435.7		7	2.185	4716.74	10307.5
		8	7.027	3907.62	27459.8	-320.22		8	2.485	2307.4	5734.44
		9	11.098	3538.79	39273.1	-4600.9		9	2.057	2895.5	5955.33
		10	3.771	7331.05	27643.3	12735.3		10	2.999	5758.33	17271.7
		11	9.084	6016.24	54651.5	18739.5		11	3.299	2696.84	8897.9
		12	5.056	5333.82	26968.8	6980.78		12	5.485	2653.16	14551.7
		13	2.057	5472.52	11255.6	3123.63		13	2.1	2827.86	5937.37
		14	9.598	4163.64	39963.3	2019.34		14	6.342	6689.69	42423.7
		15	8.998	3479.43	31308.9	-4263.1		15	2.142	3170.1	6791.78
		16	6.984	4944.55	34534.6	6924.62		16	1.971	2951.2	5816.97
		17	3.771	7867.64	29666.6	14758.6		17	1.114	3694.58	4116.03
		18	4.242	7094.18	30093.9	13323.9		18	3.471	4365.8	15152.7
		19	6.642	5513.08	36615.7	10357.7		19	3.514	4766.44	16747.5
		20	10.841	4628.73	50179.2	7321.16		20	8.313	2933.45	24384.9
		21	20.139	3996.98	80495.4	879.384		21	1.414	3357.15	4747.07
		22	3.599	6402.24	23043.7	8815.67		22	4.499	2541.97	11436.7
		23	1.114	4196.31	4675	270.995		23	3.171	3008.42	9539.18
		24	3.771	6165.01	23246.5	8338.5		24	4.756	3051.14	14511.9
		25	3.299	4143.95	13672.4	630.417		25	2.699	2884.78	7787.42
		26	8.184	3869.52	31668.8	-685.244		26	1.243	2525.93	3138.78
		27	4.585	6560.35	30078.2	11952.2		27	2.871	5773.63	16575.4
		28	5.442	5761.02	31350.4	9836.45		28	4.242	3066.71	13009.1
		29	5.056	6441.82	32571	12583		29	2.742	6163.14	16901.4
		30	5.013	6984.05	35013.4	15195.4		30	2.014	5032.11	10134.2
		31	3.685	7180.74	26461.2	11893.2		31	1.585	5572.95	8835.42
		32	1.585	7428.14	11776.7	5510.65		32	3.514	3551.22	12477.6
								33	4.371	2911.74	12726
								34	10.412	3086.62	32138.9
								35	2.871	3031.09	8701.91
								36	1.328	4853.26	6446.68
								37	3.428	4907.84	16823.7
								38	1.971	4886.61	9631.77
								39	1.543	4936.5	7614.87
								40	4.885	3424.36	16727.3
								41	2.4	3469.2	8324.49
								42	1.971	3205.76	6318.73
								43	1.628	2964.11	4826.34
								44	2.014	3342.77	6732.01
								45	7.67	5798.04	44470.8
								46	2.142	3834.62	8215.49
								47	4.328	4525.35	19584.6
								48	2.1	4241.55	8905.57
								49	1.114	4412	4915.3
								50	1.028	4141.96	4259.49
								51	1.328	4401.84	5847.05
								52	2.057	4662.19	9588.97
								53	3.514	5828.12	20477.8
								54	2.057	6054.98	12453.6
								55	1.243	6375.9	7922.83
									163.385	3987.91	645914
											3953.32
		1	33.037	2216.27	73218	6253.6		1	7.027	1427.81	10033.5
		2	20.396	2154.02	43933.6	2591.93		2	11.441	1950.52	22315.3
		3	33.679	2125.23	71576.3	3310.67		3	12.383	2028.59	25120.8
		4	49.533	2235.47	110730	10329.5		4	18.339	2189.2	40148.5
		5	39.55	1846.46	73026.9	-7138.99		5	7.37	2070.89	15262.5
		6	10.926	1810.63	19783.8	-2362.64		6	9.812	2073.18	20343
		7	43.449	2022.01	87854	-214.981		7	6.385	1998.68	12760.6
		8	59.089	2493.28	147325	27554.5		8	15.426	2072.59	31971
		9	28.923	2044.33	59128.3	502.861		9	5.442	2105.8	11459.4
		10	54.247	1922.41	104285	-5671.15		10	8.484	1753.94	14880.6
		11	33.122	1930.17	63931.5	-3205.1		11	10.669	1806.16	19270.7
		12	43.192	2177.08	94032.2	6484.13		12	5.656	1899.81	10745.5
		13	10.712	1644.55	17616.8	-4095.87		13	24.81	1876.36	46551.8
		14	26.266	2166.25	56899.8	3659.93		14	9.041	2097.95	18967.9
		15	39.293	2165.02	85069.1	5424.18		15	8.913	2194.01	19554.3
		16	24.167	2043	49372.9	387.558		16	8.098	1860.16	15064.5
		17	56.432	2303.58	129996	15610.9		17	67.359	2214.73	149182
		18	36.336	2101.04	76343.4	2692.19		18	27.809	1969.97	54783.1
		19	51.762	2191.15	113417	8498.41		19	17.482	1934.05	33811.9
		20	17.997	2124.15	38227.5	1748.47		20	16.711	1873.87	31314.4
		21	40.15	2088.21	83840.6	2458.52		21	11.869	2167.87	25730.8
		22	6.042	2043.04	12343.4	96.5968		22	7.199	1887.14	13584.8
		23	7.113	2046.6	14557.4	139.656		23	36.593	2195.74	80348.8
		24	8.441	2115.85	17860.5	750.968		24	12.983	1835	23824.2
		25	35.779	2088.57	74726.7	2204.42		25	35.65	2014.73	71825.9
		26	60.417	2182.58	131865	9403.11		26	5.742	1829.96	10507.2
		27	29.094	2158.17	62790.9	3818.77		27	30.38	1838.17	55843.6
		28	65.388	2499	163404	30865.3		28	15.169	1919.91	29122.3
		29	29.866	2280.89	68120.7	7583.78		29	5.442	1899.77	10338.2
		30	25.495	2080.25	53036.2	1359.14		30	6.813	1953.19	13307.1
		31	45.12	2352.13	106128	14672.1		31	6.599	2016.25	13304.7
		32	28.109	2191.63	61604.5	4629		32	9.898	1931.21	19115.4
		33	54.29	2337.1	126881	16837.6		33	11.184	2037.01	22781.1
		34	26.909	2238.9	60247	5703.8		34	27.98	2000.14	55964.8
		35	8.57	1470.82	12604.6	-4766.33		35	24.595	1887.22	46416.8
		36	14.097	1730.64	24397.5	-4176.46		36	10.027	1995.7	20010.2
		37	35.05	2138.13	74942.5	3897.85		37	12.041	2138.61	25750.1
		38	11.484	1659.78	19060.1	-4217.35		38	6.042	2061.85	12457.1
		39	14.183	1872.66	26560	-2188.27		39	13.497	2176.23	29373.5
		40	18.854	2120.29	39975	1758.93		40	36.422	2035.56	74138.4
								41	13.026	1871.3	24375.7
								42	10.027	2051.08	20565.5
								43	16.026	2117.81	33939
								44	13.455	2183.44	29377.3
								45	5.228	1885.32	9855.66
								46	10.198	2194.01	22374.7
								47	5.999	2164.89	12986.9
								48	16.454	2209.58	36356.4
								49	17.44	1986.37	34641.4
								50	12.769	2223.91	28397.2
								51	5.228	1896.85	9915.95
								52	11.612	2047.07	23770.7
								53	7.456	1954.85	14574.8
								54	11.569	2179.31	25213
								55	38.05	2027.15	77132.9
								56	5.399	1862.16	10053.8
								57	14.054	1923.12	27028.4
								58	6.299	1905.78	12004.1
								59	9.127	1881.57	17172.8
								60	10.669	1919.71	20482.2
								61	5.399	1765.25	9530.56
								62	6.984	1934.12	13508.7
								63	15.254	2039.81	31115.8
								64	17.568	2021.13	35507.4
								65	9.555	1822.41	17413.8
								66	19.839	1975.32	39188.5
								67	12.126	2128.02	25805
								68	6.813	2028.98	13823.4
								69	17.911	2045.57	36638.1
								70	10.841	2154.22	23353.5
								71	5.613	2088.53	11723.4
								72	7.713	2113.42	16300.5
								73	8.141	2032.4	16546.4
								74	44.906	2243.45	100744
								75	8.398	1877.19	15765.4
								76	7.756	2005.77	15556.1
								77	10.327	2021.92	20879.6
								78	7.841	1973.09	15471.8
								79	15.811	2015.15	31862.1
								80	9.341	1968.67	18389.5
								81	17.868	1982.15	35417.2
								82	9.812	1745.11	17123.8
								83	7.241	2072.63	15008.9
								84	15.211	2175.24	33088.5
								85	14.911	2028.32	30245.2
								86	22.281	2110.34	47021.5
								87	28.238	1784.36	50386
								88	7.884	1787.41	14092.4
								89	22.11	1931.31	42701.5
								90	56.432	2242.79	126566
								91	11.783	1706.69	20110.7
								92	23.438	2177.15	51029
								93	10.112	1994.39	20168
								94	65.859	2084.37	137274
								95	13.54	2100.39	28439.9
								96	12.555	2125.88	26690
								97	16.368	2006.11	32836.7
								98	5.013	2087.15	10463.6
								99	12.983	2196.92	28523.2
								100	5.87	2097.8	12314.7
								101	5.785	1816.71	10509
								102	6.299	1919.26	12089
								103	8.356	1798.73	15029.4
								104	8.613	2129.93	18344.3
								105	25.324	2215.09	56094.5
								106	14.612	1810.57	26455.2
								107	14.997	1997.95	29963.6
								108	7.756	1568.51	12164.8
								109	5.356	1618.5	8668.87
								110	7.627	1583.16	12075
									1597.24	1989.58	3.23752e+06
											2026.95
								1	52.79	1212.54	64010
		1	45.934	1248.89	57366.8	-17206.2		2	2.785	1227.72	3419.44
		2	67.359	1786.54	120339	10982.9		3	4.156	1292.17	5370.74
		3	61.488	1646.13	101218	1393.37		4	4.242	1349.61	5725.1
		4	83.77	1966.59	164741	28741.7		5	70.315	1598.71	112413
		5	22.839	3569.03	81511.3	44432.6		6	4.499	1290.93	5808.1
		6	22.281	3770.16	84004.8	47832		7	2.228	1839.38	4098.42
		7	31.066	2483.41	77148.5	26713.5		8	3.085	1881.03	5803.21
		8	90.968	1920.72	174725	27040.4		9	3.042	1284.8	3908.73
		9	20.739	3530.57	73220.3	39550.9		10	2.828	1299.7	3675.59
		10	79.871	2024.54	161701	32031.9		11	5.742	1855.9	10656.1
		11	66.93	1649	110368	1708.07		12	5.999	1810.73	10862.3
		12	63.031	2023.52	127544	25214.5		13	2.571	1179.72	3032.98
		13	30.294	3245.57	98322	49140.3		14	4.028	1643.23	6618.63
		14	22.067	3547.95	78293.4	42468.1		15	2.228	1164.73	2595.19
		15	36.593	2559.35	93654.4	34246.4		16	9.298	1351.66	12568.1
		16	99.195	1966.37	195055	34013.9		17	5.356	1520.34	8143.11
		17	19.796	3267.71	64688.4	32550		18	2.828	1400.09	3959.51
		18	14.697	2890.79	42486.6	18626.3		19	3.214	1580.11	5077.95
		19	94.054	1896.54	178377	25681.8		20	3.642	1369.78	4988.95
		20	77.942	1685.04	131336	4798.64		21	2.357	1705.82	4020.09
		21	34.579	3571.92	123514	67375.5		22	14.569	1818.79	26497.3
		22	31.023	1553.35	48189.2	-2176.08		23	3.428	1648.24	5650.03
		23	95.553	2057.2	196572	41443.9		24	2.657	1854.74	4927.38
		24	14.697	1630.38	23962	101.732		25	2.314	1877.82	4344.98
		25	80.085	1658.92	132855	2838.13		26	2.228	1611.69	3591.09
		26	21.896	1428.84	31285.6	-4262.16		27	3.985	1831.61	7298.9
		27	51.89	1751.13	90866.7	6624.29		28	3.299	2066.97	6819.72
		28	31.28	1447.95	45291.5	-5490.98		29	5.57	1640.58	9138.62
		29	26.181	1528.24	40010.5	-2493.86		30	2.1	1975.47	4147.7
		30	42.978	1516.69	65183.7	-4590.27		31	2.657	1532.13	4070.31
		31	8.356	3424.41	28612.9	15047.1		32	2.4	1324.16	3177.38
		32	63.631	1561.57	99364.2	-3939.48		33	4.413	1328.66	5863.97
		33	70.401	1841.99	129678	15382.9		34	2.957	1433.99	4239.7
		34	16.368	3387.24	55443.4	28870.2		35	2.014	1230.19	2477.49
		35	24.167	1802.78	43567.4	4332.77		36	6.427	1584.74	10185.7
		36	36.336	4038.49	146743	87751.7		37	2.271	1669.24	3790.85
		37	73.957	1937.24	143274	23205.8		38	2.142	1627.22	3486.24
		38	70.658	2313.7	163481	48769.6		39	2.314	1720.83	3981.74
		39	32.694	1643.04	53717.3	639.252		40	5.27	1368.2	7211.02
		40	75.8	1825.06	138339	15279.4		41	4.328	1389.8	6014.72
		41	83.127	2093.47	174024	39068.6		42	4.371	1702.66	7441.63
		42	33.122	3881.08	128550	74777.4		43	5.656	1517.86	8585.14
		43	8.741	2601.08	22736.6	8545.74		44	3.642	1580.02	5754.71
		44	9.084	1887.57	17146.6	2398.94		45	4.413	1706.31	7530.71
		45	8.313	1649.26	13709.8	213.806		46	7.927	1847.81	14647.7
								47	2.4	1564.05	3753.02
								48	3.299	1233.92	4071.17
								49	3.214	1549.87	4980.77
								50	3.042	1266.18	3852.08
								51	3.771	1668.44	6291.22
								52	7.841	1447.69	11351.9
								53	2.014	1457.77	2935.8
								54	2.828	1293.05	3656.78
								55	2.142	1339.5	2869.81
								56	2.1	1288.14	2704.59
								57	2.914	1492.84	4349.73
								58	2.4	1283.36	3079.47
								59	2.657	1302.9	3461.34
								60	3.085	1493.22	4606.78
								61	3.128	1413.59	4421.68
								62	2.142	1161.02	2487.43
								63	4.285	1428.37	6120.43
								64	2.142	1153.72	2471.79
								65	5.056	1585.32	8015.68
								66	6.427	3407.52	21901.3
								67	2.614	2431.84	6356.31
								68	3.428	1295.78	4441.81
								69	2.528	2193.42	5545.18
								70	2.957	2377.14	7028.22
								71	2.4	2136.2	5125.9
								72	3.556	1339.66	4764.47
								73	2.014	1494.64	3010.06
								74	2.785	1608.05	4478.71
								75	2.828	2311.05	6535.72
								76	5.099	1470.13	7496.22
								77	9.941	1706.75	16966.8
								78	2.657	2165.69	5753.47
								79	3.514	1782.52	6263.11
								80	2.485	2581.88	6416.6
								81	5.827	1817.36	10590.6
								82	3.128	2244.86	7021.88
								83	2.485	2492.88	6195.41
								84	3.856	1661.33	6406.78
								85	3.728	1475.19	5499.33
								86	3.171	2488.32	7890.05
								87	3.642	2099.03	7645.04
								88	2.999	1691.56	5073.71
								89	2.485	1593.86	3961.13
								90	2.442	1528.93	3734.25
								91	3.299	1412.71	4661.07
								92	6.513	1645.61	10717.9
								93	4.671	1825.33	8525.28
								94	4.371	1447.72	6327.39
								95	2.4	1625.82	3901.23
								96	2.657	1402.58	3726.15
								97	2.485	1489.65	3702.16
								98	2.057	2278.21	4685.71
								99	5.185	2093.55	10854.5
								100	3.042	1585.21	4822.66
								101	2.871	1528.05	4386.84
								102	6.813	1509.54	10284.4
								103	5.785	1437.27	8314.08
								104	6.684	1704.83	11395.8
								105	12.426	1762.86	21905.7
								106	6.47	2358.8	15261.9
								107	11.655	1608.51	18747.1
								108	2.914	1619.81	4719.69
								109	10.241	2127.26	21785.1
								110	3.042	1317.46	4008.1
								111	2.014	1670.66	3364.55
									557.636	1648.81	905311
											1623.48
		1	2.057	6823.17	14033.6	8346.48		1	5.099	1779.94	9075.98
		2	3.214	6842.13	21988.4	13102.5		2	8.313	3872.33	32189.6
		3	5.013	7373.8	36967.3	23107.7		3	6.385	2524.72	16119.1
		4	5.999	6890.71	41336.4	24750.7		4	5.056	3088.37	15615.4
		5	6.727	6773.62	45568.2	26969.7		5	11.312	2763.52	31261.3
		6	7.884	5805.7	45773.4	23976.1		6	9.47	2333.5	22097.4
		7	12.512	5250.07	65688.4	31095.9		7	7.07	2621.67	18535.5
		8	20.568	5964.55	122676	65810.7		8	6.256	2482.8	15532.3
		9	2.957	7309.78	21612	13436.6		9	14.569	2511.09	36583.2
		10	4.071	7387.61	30072.4	18817.1		10	5.399	3086.94	16666.3
		11	3.642	5994.22	21832	11762.8		11	6.942	3419.35	23735.6
		12	5.142	5697.69	29296.9	15080.5			85.871	2771.29	237412
		13	14.526	8515.41	123693	83532.5					2764.75
		14	16.325	8930.89	145801	100667
		15	26.952	4204.64	113324	38808.2
		16	16.197	8957.64	145086	100306
		17	7.67	6221.13	47715.9	26510.3
		18	2.742	7303.59	20028.9	12448
		19	22.196	6199.31	137599	76232.3
		20	14.654	8920.33	130722	90207.1
		21	16.625	7842.65	130387	84423.5
		22	1.8	7058	12702	7725.45
		23	12.255	7171.8	87889.2	54007.2

## Sheet: Compile
				Normalized CTNF
shGfp	shAlkbh1	Rescue		shGfp	shAlkbh1	Rescue
1942.74	-12657.2	947.227		0.267888	0.226007	0.265032					shGfp	shAlkbh1	rescue
76308.4	-20190.3	1858.51		0.481208	0.204398	0.267646				Count	135	168	140
-32261.8	-9403.48	-68.3371		0.169771	0.235341	0.262119				Mean	0.303604	0.35219	0.308891
9993.68	-11720.4	2558.73		0.290982	0.228694	0.269655				SD	0.114246	0.165295	0.066794
84875.6	6028.95	-10100		0.505784	0.279609	0.233343				Min	0.00302507	0	0.212958
39874.6	17275.9	7237		0.376696	0.311871	0.283074				Q1	0.236172	0.23818	0.265918
50182.6	69603.4	14435.7		0.406265	0.461975	0.303724				Median	0.280904	0.32849	0.286246
13606.9	-7980.09	-320.22		0.301347	0.239424	0.261396				Q3	0.351076	0.444342	0.333646
11697.4	15194.5	-4600.9		0.295869	0.305901	0.249117				Max	0.757863	1	0.551081
110943	-4635.58	12735.3		0.580559	0.249017	0.298846
31150.9	-4392.68	18739.5		0.351672	0.249714	0.31607			Q1	Bottom	0.236172	0.23818	0.265918
-17002.8	26882.4	6980.78		0.213542	0.339428	0.282339			med-q1	2QBox	0.0447322	0.0903097	0.0203274
79601.6	29632.4	3123.63		0.490655	0.347317	0.271275			q3-med	3QBox	0.0701722	0.115851	0.0474001
53755.7	1764.45	2019.34		0.416515	0.267376	0.268107			q1-min	Whisker -	0.233147	0.23818	0.0529599
106009	14999.3	-4263.1		0.566406	0.305341	0.250086			max-q3	Whisker +	0.406787	0.555658	0.217435
28500.6	-9451.72	6924.62		0.34407	0.235202	0.282178
38371.8	14318.1	14758.6		0.372386	0.303387	0.30465			q3-q1	IQ	-0.114904	0.206161	0.0677275
155163	24968.7	13323.9		0.707406	0.333938	0.300535				NewMin	0.408529	-0.0710614	0.164327
60709.1	23166.7	10357.7		0.436461	0.328769	0.292026				New Max	0.17872	0.753583	0.435237
-2796.38	-14826.1	7321.16		0.254293	0.219786	0.283316
18160.7	12188.1	879.384		0.31441	0.297277	0.264837
172753	22676.5	8815.67		0.757863	0.327363	0.287603
82177.9	73796.7	270.995		0.498045	0.474003	0.263092
30994.6	10678.1	8338.5		0.351224	0.292945	0.286234
110500	51810.4	630.417		0.579288	0.410935	0.264123
-6506.25	-1567.17	-685.244		0.243651	0.257819	0.260349
54952.2	40672.4	11952.2		0.419947	0.378985	0.2966
66801.6	9605.53	9836.45		0.453938	0.289869	0.290531
-9277.96	83856.7	12583		0.235701	0.502861	0.29841				T.TEST
-14645.3	39067.3	15195.4		0.220304	0.374381	0.305903				shG vs sh1	350000	350000		***
24341.2	32090.1	11893.2		0.332138	0.354367	0.296431				sh1 vs R		375000	375000	***
-22015.9	9004.92	5510.65		0.199161	0.288146	0.278122				shG vs R	400000	400000	400000	n.s
-16652.6	101189	6253.6		0.214546	0.552579	0.280254					0.00277406	0.00215798	0.641744
-4154.16	8922.03	2591.93		0.250398	0.287908	0.26975					shG vs sh1	sh1 vs R	shG vs R
-18252.1	13397.6	3310.67		0.209958	0.300746	0.271812
11548	8459.55	10329.5		0.295441	0.286581	0.291945
1305.87	-1619.75	-7138.99		0.266061	0.257669	0.241836
15873	37653.6	-2362.64		0.307847	0.370326	0.255538
-22091.5	44873.6	-214.981		0.198945	0.391037	0.261698
-6784.12	50630	27554.5		0.242854	0.407549	0.341356
-39566.9	61780.3	502.861		0.148816	0.439534	0.263757
17729.5	-17021.4	-5671.15		0.313173	0.213488	0.246047
-14813.8	10240	-3205.1		0.219821	0.291689	0.253121
34589.6	-21622.3	6484.13		0.361536	0.20029	0.280915
-1643.56	32293.7	-4095.87		0.2576	0.35495	0.250566
-14317.6	-19497.3	3659.93		0.221244	0.206386	0.272813
22165.7	-68797.3	5424.18		0.325898	0.0649674	0.277874
-5512.83	-37329.6	387.558		0.246501	0.155233	0.263427
-33203.7	-9957.13	15610.9		0.167069	0.233752	0.307095
17645.2	-24839.5	2692.19		0.312931	0.191062	0.270037
2685.09	-11467.1	8498.41		0.270017	0.229421	0.286693
12182.5	-61308.1	1748.47		0.297261	0.0864503	0.26733
4918.78	40304.6	2458.52		0.276425	0.37793	0.269367
9856.28	-6807.57	96.5968		0.290588	0.242787	0.262592
42700.4	73086.6	139.656		0.384802	0.471966	0.262715
3149.09	-50441.3	750.968		0.271348	0.117622	0.264469
33291.2	-75221	2204.42		0.357812	0.0465408	0.268638
15030.9	-32401.4	9403.11		0.305431	0.16937	0.289288
2646.48	64347.4	3818.77		0.269906	0.446898	0.273269
2897.19	-18562.2	30865.3		0.270626	0.209069	0.350853
-14028.6	-4863.59	7583.78		0.222073	0.248363	0.284069
23172.6	10209.9	1359.14		0.328786	0.291602	0.266214
-26167.7	-43011.3	14672.1		0.187252	0.138935	0.304402
25757.5	80666.7	4629		0.336201	0.49371	0.275593
996.461	67042.3	16837.6		0.265173	0.454628	0.310614
-10786.4	29450.6	5703.8		0.231374	0.346795	0.278676
-7763.26	154728	-4766.33		0.240046	0.706159	0.248642
13847.3	257164	-4176.46		0.302036	1	0.250335
23118.9	153137	3897.85		0.328632	0.701594	0.273496
30402.5	-41393.3	-4217.35		0.349525	0.143577	0.250217
-4390.17	19639.5	-2188.27		0.249721	0.318651	0.256038
-8787.68	-38365.3	1758.93		0.237107	0.152263	0.26736
5627.3	39837.6	-17206.2		0.278457	0.37659	0.212958
14460.8	32274	10982.9		0.303796	0.354894	0.29382
17069.7	117545	1393.37		0.31128	0.599498	0.266312
30891.6	-32434.5	28741.7		0.350929	0.169275	0.344762
17932.8	88301	44432.6		0.313756	0.515609	0.389771
5129.85	199688	47832		0.27703	0.835127	0.399523
15368.5	28160.6	26713.5		0.3064	0.343095	0.338943
8499.78	86929.8	27040.4		0.286697	0.511676	0.339881
21527.5	-21365.1	39550.9		0.324067	0.201028	0.375768
6480.4	165945	32031.9		0.280904	0.738335	0.3542
13232.7	120779	1708.07		0.300273	0.608772	0.267214
-32365.3	-35581.1	25214.5		0.169474	0.160249	0.334643
28657.6	52826.8	49140.3		0.34452	0.41385	0.403275
-18725.2	-91445.5	42468.1		0.208601	0	0.384136
-7542.94	22943.6	34246.4		0.240678	0.328129	0.360552
-22896.4	-3937.85	34013.9		0.196636	0.251019	0.359885
8436.01	35828	32550		0.286514	0.365089	0.355686
50589.6	131103	18626.3		0.407433	0.638387	0.315745
22375.5	25026.3	25681.8		0.3265	0.334104	0.335984
-24039	10894.1	4798.64		0.193358	0.293565	0.27608
-17830.6	-42268.2	67375.5		0.211167	0.141067	0.455584
-30089.3	3162.64	-2176.08		0.176003	0.271387	0.256073
-90391	-12885.4	41443.9		0.00302507	0.225353	0.381198
68369.4	-18775.6	101.732		0.458435	0.208456	0.262607
-43006.3	-42927.1	2838.13		0.13895	0.139177	0.270456
38444.4	35611.2	-4262.16		0.372594	0.364467	0.250089
41694.4	-21924.9	6624.29		0.381917	0.199422	0.281317
1255.24	41226.2	-5490.98		0.265916	0.380574	0.246564
85430.6	56089.7	-2493.86		0.507376	0.42321	0.255161
-11883.6	63412.1	-4590.27		0.228226	0.444215	0.249147
-8949.44	12243.7	15047.1		0.236643	0.297436	0.305478
-8556.16	43248.5	-3939.48		0.237771	0.386375	0.251014
-14165.9	81037.7	15382.9		0.221679	0.494774	0.306441
-1577.2	43753.7	28870.2		0.257791	0.387824	0.34513
-26878.5	65858.4	4332.77		0.185213	0.451232	0.274744
11277.6	57767.8	87751.7		0.294665	0.428024	0.514034
37162.9	-31433.4	23205.8		0.368918	0.172147	0.328882
59528.1	-67607.4	48769.6		0.433073	0.0683805	0.402212
-30901	23046.2	639.252		0.173674	0.328424	0.264149
105229	-41362.2	15279.4		0.564169	0.143666	0.306144
24466.1	22016.5	39068.6		0.332497	0.32547	0.374384
-5998.88	74356.9	74777.4		0.245107	0.47561	0.476816
65040.3	77679.3	8545.74		0.448885	0.485141	0.286829
-6107.81	83883.1	2398.94		0.244794	0.502937	0.269196
-6762.62	50370.1	213.806		0.242916	0.406803	0.262928
-3306.08	126305	8346.48		0.252831	0.624627	0.286257
65326.4	16175.3	13102.5		0.449706	0.308714	0.2999
-37964.8	66619.3	23107.7		0.153411	0.453415	0.3286
-10590.7	20106.5	24750.7		0.231935	0.319991	0.333313
35650.4	65382.2	26969.7		0.364579	0.449866	0.339678
-19828.4	12605.3	23976.1		0.205436	0.298473	0.331091
50398.9	172038	31095.9		0.406886	0.755813	0.351515
23961.3	64564.5	65810.7		0.331049	0.44752	0.451095
-98.7084	-33220.9	13436.6		0.262032	0.16702	0.300858
3147.59	22187.7	18817.1		0.271344	0.325961	0.316292
75720.4	23092.5	11762.8		0.479522	0.328557	0.296057
-6408.61	128023	15080.5		0.243932	0.629553	0.305574
-20779.4	22998.7	83532.5		0.202708	0.328288	0.501931
-30307.1	103249	100667		0.175378	0.558488	0.551081
2353.84	145790	38808.2		0.269067	0.680519	0.373637
-19531.2	217619	100306		0.206289	0.886562	0.550045
-2545.99	18157.7	26510.3		0.255012	0.314401	0.338361
-85002.7	19238.6	12448		0.0184816	0.317502	0.298022
	28690.5	76232.3			0.344615	0.48099
	-60452.1	90207.1			0.0889058	0.521077
	65188.8	84423.5			0.449311	0.504487
	32846.4	7725.45			0.356536	0.284476
	-8083.52	54007.2			0.239127	0.417236
	96578.5				0.539354
	33028.4				0.357058
	38025.6				0.371393
	50589.2				0.407432
	63589				0.444722
	16511.9				0.30968
	19669.8				0.318738
	63370.2				0.444094
	29137.6				0.345897
	32320.6				0.355028
	-9837.95				0.234094
	139522				0.662539
	88791.3				0.517016
	1534.48				0.266717
	38712.8				0.373364
	-19600.8				0.206089
	143865				0.674996
	-61054.9				0.0871765
	42803.6				0.385099
	128710				0.631524
	101416				0.55323
	75335.3				0.478417
	87272.4				0.512659
	31577.1				0.352895
	39118.4				0.374527
	-23599.5				0.194619
	-10988.5				0.230794
	-37872.4				0.153676
