# Supplementary material for: Randomly incorporated genomic N6‐methyldeoxyadenosine delays zygotic transcription initiation in a cnidarian
Source: EMBO J. 2023 Jul 4;42(15):e112934. doi: 10.15252/embj.2022112934 (PMC10390872; doi:10.15252/embj.2022112934)
Supplement: Supplementary file 8 — Source Data for Figure 2 [file EMBJ-42-e112934-s001.zip › Fig.2/2C/2C_Quantification _HPLC_Internals_Std_shAklbh1Injection.xlsx]

## Sheet: Standards
Nucelotide	Precursor Mz	Product Mz	Peak Area		calculated pmol		6mA/D3-6mA	pmol/pmol'
6mA	266.1	150.1	178165776		539.653	stand001	276.451	547.074
6mA	266.1	150.1	82564893		112.01	stand002	177.516	113.55
6mA	266.1	150.1	21237636		23.2486	stand003	43.3484	23.5683
6mA	266.1	150.1	5939473		4.82544	stand004	9.01588	4.8918
6mA	266.1	150.1	1490390		1.00156	stand005	2.17245	1.01534
							m=	1.5464
					calculated pmol		r=	0.9988
D3-6mA	269.1	153.1	644474		0.986434
D3-6mA	269.1	153.1	465113		0.986434
D3-6mA	269.1	153.1	489929		0.986434
D3-6mA	269.1	153.1	658779		0.986434
D3-6mA	269.1	153.1	686041		0.986434
					calculated pmol	Peak Area dA	m=	648746
dA	252.1	136.1	337375754		539.653	337375754	r=	0.969593
dA	252.1	136.1	128049100		112.01	128049100
dA	252.1	136.1	41612181		23.2486	41612181
dA	252.1	136.1	11886265		4.82544	11886265
dA	252.1	136.1	3336903		1.00156	3336903

## Sheet: NegControls
Label	Nucelotide	Precursor Mz	Product Mz	Area-Background		6mA/D3-6mA	pmol 6mA
0	6mA	266.1	150.1	7929		0.0132457	0.0084493
0	6mA	266.1	150.1	2090		0.00417292	0.00266187
0	6mA	266.1	150.1	78		0.000122252	7.79835e-05
								6mA/dA (negative controls)
0	D3-6mA	269.1	153.1	598610				1.18893e-05
0	D3-6mA	269.1	153.1	500848				9.37187e-06
0	D3-6mA	269.1	153.1	638026				7.70098e-07
							pmol dA
0	dA	252.1	136.1	461035683			710.657
0	dA	252.1	136.1	184259881			284.025
0	dA	252.1	136.1	65694783			101.264

## Sheet: Injected and Samples
Label	Area-Background	6mA/D3-6mA	pmol 6mA
6mA
64c_1	17452	0.048797	0.0311271
64c_2	30444	0.0706049	0.0450382
64c_3	28640	0.0674741	0.0430411
shG_1	34264	0.0662821	0.0422807
shG_2	16876	0.03806	0.0242781
shG_3	35512	0.0771909	0.0492394
sh1_1	68780	0.130332	0.0831374
sh1_2	45173	0.0922694	0.0588578
sh1_3	48776	0.0948556	0.0605075
D3-6mA			pmol 6mA/dA
64c_1	357645		8.50434e-05	8.82585e-05
64c_2	431188		0.00010056
64c_3	424459		7.91719e-05
shG_1	516942		0.000101901	9.15666e-05
shG_2	443405		7.30262e-05
shG_3	460054		9.97723e-05
sh1_1	527730		0.000141148	0.00012899
sh1_2	489577		0.000123116
sh1_3	514213		0.000122708
dA			pmol dA
64c_1	237430391		365.984
64c_2	290526928		447.829
64c_3	352656822		543.598
shG_1	269149050		414.876
shG_2	215664793		332.433
shG_3	320135535		493.468
sh1_1	382064240		588.928
sh1_2	310106239		478.009
sh1_3	319859525		493.043

## Sheet: BoxPlot
	6mA/dA (%)	WT	shGfp	shAlkbh1	(-)														Ctrl.(-)	WT	shGfp	shAlkbh1
		8.50434e-05	0.000101901	0.000141148	1.18893e-05														1.18893e-05	8.50434e-05	0.000101901	0.000141148
		0.00010056	7.30262e-05	0.000123116	9.37187e-06														9.37187e-06	0.00010056	7.30262e-05	0.000123116
		7.91719e-05	9.97723e-05	0.000122708	7.70098e-07														7.70098e-07	7.91719e-05	9.97723e-05	0.000122708
																		Mean	7.34375e-06	8.82585e-05	9.15666e-05	0.00012899
		WT	shGfp	shAlkbh1	(-)													SD	5.83044e-06	1.10506e-05	1.60917e-05	1.05304e-05
	Count	3	3	3	3
	Mean	8.82585e-05	9.15666e-05	0.00012899	7.34375e-06														0.95	1.9	3.1	4.1
	SD	9.02278e-06	1.31388e-05	8.59804e-06	4.76053e-06														1.1	2.1	3.1	4.1
	Min	7.91719e-05	7.30262e-05	0.000122708	7.70098e-07														0.9	1.9	2.9	3.9
	Q1	8.21077e-05	8.63992e-05	0.000122912	5.07098e-06														1	2	3	4
	Median	8.50434e-05	9.97723e-05	0.000123116	9.37187e-06
	Q3	9.28017e-05	0.000100837	0.000132132	1.06306e-05
	Max	0.00010056	0.000101901	0.000141148	1.18893e-05													T.TEST -->	0.00144354	0.785495	0.00992221	0.0351815
																			(-) v WT	WTvshG	WTvshA	shGvshA
Q1	Bottom	8.21077e-05	8.63992e-05	0.000122912	5.07098e-06													(-) v WT					***
med-q1	2QBox	2.93572e-06	1.3373e-05	2.04252e-07	4.30089e-06													WTvshG		0.00016	0.00016		n.s
q3-med	3QBox	7.75836e-06	1.06453e-06	9.01576e-06	1.2587e-06													WTvshA		0.00018	0.00018	0.00018	**
q1-min	Whisker -	2.93572e-06	1.3373e-05	2.04252e-07	4.30089e-06													shGvshA			0.0002	0.0002	*
max-q3	Whisker +	7.75836e-06	1.06453e-06	9.01576e-06	1.2587e-06
q3-q1	IQ	1.06941e-05	1.44376e-05	9.22001e-06	5.55959e-06
q1-(1.5*IQ)	NewMin	6.60665e-05	6.47429e-05	0.000109082	-3.2684e-06
q3+(1.5*IQ)	New Max	0.000108843	0.000122493	0.000145962	1.897e-05
	WT vs shGFP	0.0002	0.0002			n.s
	shGFP vs Sh1		0.00018	0.00018		*
	WT vs sh1	0.000225	0.000225	0.000225		**
	WT vs Neg	0.00049	0.00049	0.00049	0.00049	***
	T.TEST -->	0.785495	0.0351815	0.00992221	0.00144354
		WT vs shGFP	shGFP vs Sh1	WT vs sh1	WT vs Neg
