# Supplementary material for: Randomly incorporated genomic N6‐methyldeoxyadenosine delays zygotic transcription initiation in a cnidarian
Source: EMBO J. 2023 Jul 4;42(15):e112934. doi: 10.15252/embj.2022112934 (PMC10390872; doi:10.15252/embj.2022112934)
Supplement: Supplementary file 9 — Source Data for Figure 3 [file EMBJ-42-e112934-s008.zip]

Archive with 5 entries (4 files):
- Fig.3/3B/
- Fig.3/3B/MAX_C1-RawEU.tif
- Fig.3/3B/MAX_C1-RNase.tif
- Fig.3/3B/MAX_C2-RawEU.tif
- Fig.3/3B/MAX_C2-RNase.tif
