# Supplementary material for: Randomly incorporated genomic N6‐methyldeoxyadenosine delays zygotic transcription initiation in a cnidarian
Source: EMBO J. 2023 Jul 4;42(15):e112934. doi: 10.15252/embj.2022112934 (PMC10390872; doi:10.15252/embj.2022112934)
Supplement: Supplementary file 10 — Source Data for Figure 4 [file EMBJ-42-e112934-s007.zip]

Archive with 31 entries (17 files):
- Fig.4/4A/
- Fig.4/4A/Mutant rescue/
- Fig.4/4A/Mutant rescue/R1/
- Fig.4/4A/Mutant rescue/R1/MAX_C1-DAPI-MutRes01.tif
- Fig.4/4A/Mutant rescue/R1/MAX_C2-EU-MutRes01.tif
- Fig.4/4A/Mutant rescue/R2/
- Fig.4/4A/Mutant rescue/R2/MAX_C1-DAPI_MutRes02.tif
- Fig.4/4A/Mutant rescue/R2/MAX_C2-EU_MutRes02.tif
- Fig.4/4A/rescue/
- Fig.4/4A/rescue/R1/
- Fig.4/4A/rescue/R1/MAX_C1-DAPI-Rescue1.tif
- Fig.4/4A/rescue/R1/MAX_C2-EU-Rescue1.tif
- Fig.4/4A/rescue/R2/
- Fig.4/4A/rescue/R2/MAX_C1-DAPI_R2.tif
- Fig.4/4A/rescue/R2/MAX_C2-EU_R2.tif
- Fig.4/4A/shAlkbh1 injected/
- Fig.4/4A/shAlkbh1 injected/R1/
- Fig.4/4A/shAlkbh1 injected/R1/MAX_C1-DAPI-sh1Injected1.tif
- Fig.4/4A/shAlkbh1 injected/R1/MAX_C2-EU-sh1Injected1.tif
- Fig.4/4A/shAlkbh1 injected/R2/
- Fig.4/4A/shAlkbh1 injected/R2/MAX_C1-DAPI-sh1injected2.tif
- Fig.4/4A/shAlkbh1 injected/R2/MAX_C2-EU-sh1injected2.tif
- Fig.4/4A/shGfp injected/
- Fig.4/4A/shGfp injected/R1/
- Fig.4/4A/shGfp injected/R1/MAX_C1-DAPI-shGfp_injected1.tif
- Fig.4/4A/shGfp injected/R1/MAX_C2-EU-shGfp_injected1.tif
- Fig.4/4A/shGfp injected/R2/
- Fig.4/4A/shGfp injected/R2/MAX_C1-DAPI-shGFPinjected2.tif
- Fig.4/4A/shGfp injected/R2/MAX_C2-EU-shGFPinjected2.tif
- Fig.4/4B/
- Fig.4/4B/Supplementary_Document_3_Quantification_EU_shAlkbh1_vs_rescue.xlsx
