# Supplementary material for: Randomly incorporated genomic N6‐methyldeoxyadenosine delays zygotic transcription initiation in a cnidarian
Source: EMBO J. 2023 Jul 4;42(15):e112934. doi: 10.15252/embj.2022112934 (PMC10390872; doi:10.15252/embj.2022112934)
Supplement: Supplementary file 10 — Source Data for Figure 4 [file EMBJ-42-e112934-s007.zip › Fig.4/4B/Supplementary_Document_3_Quantification_EU_shAlkbh1_vs_rescue.xlsx]

## Sheet: shGFP
		Nuclei							Background
		1	24.71	12891.1	318544	216968			1	87.475	4425.36	387109
		2	48.432	8668.28	419826	220736			2	192.247	4962.05	953940
		3	11.861	2101.33	24924	-23833.3			3	46.95	3752.72	176189
		4	34.595	21816.2	754722	612512			4	18.286	2498.89	45694.1
		5	19.274	8209.67	158234	79004.3			5	23.722	3160.65	74977
		6	39.043	11097.1	433257	272762			6	17.297	4410.11	76283.1
		7	33.606	10286	345673	207528			7	31.629	2558.11	80911.4
		8	63.753	6473.5	412705	150634			8	2788.82	4035.69	1.12548e+07
		9	16.309	11952.8	194938	127896			9	15.32	3007.71	46079.6
		10	35.583	11282.9	401480	255208			10	18.286	3437.16	62851
		11	48.927	8707.72	426040	224915			11	34.1	2138.61	72927.5
		12	79.568	6760.86	537946	210864			12	27.676	3083.04	85325.2
		13	39.537	12038.6	475969	313443			13	38.548	2837.5	109381
		14	74.131	7551.44	559799	255067			14	33.112	3845.66	127337
		15	67.707	8957.95	606513	328188			15	34.1	3229.86	110139
		16	67.212	9665.1	649615	373325			16	169.514	3293.71	558328
		17	130.965	15289.4	2.00238e+06	1.46402e+06			17	15.815	2733.09	43223
		18	86.981	8827.81	767850	410295			18	61.776	3685	227645
		19	86.487	5931.32	512980	157456			19	30.147	4425.61	133418
		20	59.799	10063.2	601773	355956			20	15.815	2774.25	43873.9
		21	29.653	8978.85	266246	144351			21	35.089	11615.1	407561
		22	114.657	6384.89	732069	260746			22	48.927	3045.17	148990
		23	77.097	7947.64	612736	295811			23	173.962	3924.2	682660
		24	55.351	16359.5	905522	677990			24	16.309	4047.51	66010.5
		25	80.062	10915.7	873932	544819			25	126.023	7000.18	882186
		26	59.799	6442.18	385238	139421				4100.95	97926.9	1.68579e+07
		27	55.351	19058.7	1.05492e+06	827391						4110.72
		28	52.386	21981.8	1.15154e+06	936200
		29	68.695	15629.2	1.07365e+06	791259
		30	12.355	13591.3	167924	117136
		31	58.317	19220.5	1.12088e+06	881153
		32	80.556	16462.9	1.32618e+06	995041
		33	34.1	7327.67	249877	109701
		34	13.838	10534.5	145775	88890.7
		35	90.44	16813.5	1.52062e+06	1.14884e+06
		36	52.386	9179.53	480880	265536
		37	28.664	7546.81	216323	98493
		38	72.649	21128.9	1.53499e+06	1.23635e+06
		39	66.718	21074.3	1.40604e+06	1.13178e+06
		40	31.629	9071.39	286922	156904
		41	42.008	10812.6	454214	281531
		42	79.568	15218.7	1.21092e+06	883834
		43	67.212	22233.2	1.49435e+06	1.21806e+06
		44	54.363	23171.4	1.25967e+06	1.0362e+06
		45	30.147	10956.2	330295	206369
		1	43.412	13404.5	581917	76568.7			1	41.813	7304.44	305417
		2	42.041	12530.7	526802	37413			2	7.768	6844.32	53169.8
		3	41.813	9565.03	399938	-86796.6			3	12.338	3161.67	39009.1
		4	43.64	11588.1	505712	-2290.8			4	12.11	10285.5	124554
		5	64.889	15773.6	1.02354e+06	268183			6	7.311	7972.62	58291.8
		6	55.522	14939.8	829485	183166			7	7.768	9222.94	71648
		7	55.293	14149.7	782383	138731			8	11.881	8512.94	101144
		8	51.637	15976.3	824973	223879			9	21.478	12664.5	272002
		9	54.608	14382.8	785412	149734			10	10.053	11076	111350
		10	64.889	15168.2	984256	228898			11	10.967	5169.71	56697.4
		11	48.21	15369.9	740986	179785			12	13.024	10222.2	133130
		12	53.237	15424.7	821162	201442			13	8.682	11277.7	97917.1
		13	40.213	15716.1	631995	163885			14	15.537	12984	201732
		14	44.783	17517.9	784502	263194			15	7.083	12099.9	85703.7
		15	48.896	12453.2	608909	39722			16	17.136	13292.3	227780
		16	49.353	15217	750996	176490			17	15.994	11923.3	190700
		17	47.296	15619	738718	188157			18	26.961	12972.6	349754
		18	43.183	16052	693182	190499			19	82.483	14436.6	1.19077e+06
		19	48.21	13776.4	664164	102963			20	10.739	12945.3	139016
		20	44.783	17548.1	785852	264544			21	13.252	14005.6	185603
		21	41.584	11469.2	476937	-7132			22	35.644	6852.7	244254
		22	49.353	17539.2	865606	291100			23	10.967	11671.5	128005
		23	49.353	12516.5	617722	43216			24	18.964	12094	229352
		24	42.955	14113.4	606240	106211			25	10.967	11496	126079
		25	95.278	17232.2	1.64184e+06	532735			26	7.997	13062.4	104459
		26	57.121	13565.7	774884	109952			27	8.225	13748.7	113089
		27	73.343	18306.3	1.34264e+06	488876			28	19.878	13851.6	275344
		28	55.522	14499.8	805053	158735			30	7.083	11520.4	81599
		29	54.379	12844.6	698477	65464.2			31	7.997	10207.3	81627.5
		30	76.542	15657.2	1.19843e+06	307426			32	7.997	11700.6	93569.2
		31	54.379	17188.4	934692	301679			34	61.691	13192.4	813847
		32	62.376	14210.7	886410	160306			35	7.083	11513	81546.4
		33	43.183	13219.9	570880	68196.8			37	30.16	13609.4	410459
		34	46.154	12582.1	580713	43445.1			38	7.997	12997.8	103943
		35	71.744	12654	907847	72692.2			39	45.24	12271.8	555172
		36	55.75	15970.5	890356	241384			40	10.967	11411.6	125154
		37	64.204	12458.3	799871	52487.2			41	15.537	10401.1	161601
		38	84.539	13153.3	1.11197e+06	127868			42	85.225	14970.1	1.27582e+06
		39	48.896	10344.2	505787	-63399.5			43	18.964	10963.7	207918
		40	57.806	12141.3	701846	28940.6			44	51.18	11419.5	584454
		41	45.24	11745.3	531354	4725.83			45	8.911	10862	96789.7
									46	7.311	10656	77911.5
									47	11.653	10642.4	124013
									48	53.008	9999.61	530062
									49	12.567	4774.85	60003.8
										917.591	494264	1.06815e+07
												11640.8

## Sheet: shAbh1
		Nuclei						Bakcground
		1	40.525	2106.05	85347.9	-162894		1	12.355	2713.16	33521.7
		2	35.583	3120.35	111031	-106938		2	16.309	2989.67	48758.2
		3	54.363	2450.19	133200	-199809		3	12.849	2718.42	34930.2
		4	55.846	4456.85	248896	-93197.7		4	17.792	6487.39	115421
		5	21.251	6794.23	144384	14207.9		5	17.792	5246.97	93351.6
		6	77.097	5081.25	391747	-80522.3		6	17.297	6075.94	105098
		7	44.973	5210.22	234319	-41169.6		7	88.463	4283.88	378967
		8	63.259	4071.77	257575	-129927		8	13.344	6107.48	81496.1
		9	40.031	5987.49	239685	-5531.04		9	28.664	5805.07	166397
		10	36.571	6822.89	249523	25501.9		10	20.263	8521.95	172677
		11	17.297	4056.54	70167.3	-35788.1		11	87.475	5203.67	455191
		12	72.155	4814.49	347387	-94609.5		12	36.077	6775.11	244427
		13	56.34	8869.07	499682	154563		13	26.687	3076.85	82112.8
		14	66.224	7002.96	463764	58099.1		14	29.158	6791.86	198039
		15	62.27	4706.09	293050	-88394.7		15	122.564	4898.58	600388
		16	65.73	4225.52	277743	-124897		16	10.873	6647.95	72280.5
		17	33.112	7527.28	249243	46410.9		17	10.378	6706.76	69605.4
		18	70.178	6210.35	435828	5941.59		18	30.147	6909.1	208287
		19	66.718	5902.79	393824	-14867.5		19	20.263	4487.17	90921.6
		20	71.166	6620.15	471130	35191.8		20	22.239	6360.49	141454
		21	56.834	8848.18	502878	154733		21	62.27	6785.88	422559
		22	48.432	6688.15	323924	27246.3		22	23.722	6811.6	161585
		23	66.718	8091.53	539853	131161		23	50.904	7986.41	406536
		24	78.579	7737.67	608020	126672		24	15.32	6126.65	93863.2
		25	30.147	9730.72	293350	108680		25	109.22	8875.79	969415
		26	67.707	7414.12	501985	87235.9		26	11.861	7908.33	93800.9
		27	60.788	6580.6	400020	27653.6		27	91.923	6773.1	622603
		28	72.155	8844.03	638137	196141			1006.21	160075	6.16369e+06
		29	53.375	7464.55	398417	71460.3					6125.65
		30	18.78	6414.66	120467	5427.16
		1	20.263	973.756	19730.8	-56753.1		1	14.332	1753.55	25132
		2	9.884	891.5	8811.75	-28496		2	5.931	5585.5	33124.9
		3	36.571	1803.65	65962.1	-72077.4		3	13.344	1008.52	13457.3
		4	12.849	796.231	10231.1	-38268.2		4	5.436	5046.09	27432.1
		5	36.571	927.216	33909.7	-104130		5	48.927	2282.27	111664
		6	36.571	909.581	33264.7	-104775		6	8.896	4110.83	36569
		7	32.124	2270.46	72935.4	-48318.6		7	7.907	4521	35749.1
		8	23.228	336.936	7826.3	-79849.2		8	54.857	3674.67	201582
		9	40.031	4066	162766	11666.3		9	6.919	5696.14	39411.2
		10	65.236	771.598	50335.7	-195902		10	11.367	826.913	9399.36
		11	14.826	901.7	13368.9	-42592.8		11	159.135	4347.95	691912
		12	43.985	4712.88	207294	41269.9		12	8.402	1337.29	11235.3
		13	57.328	966.466	55405.8	-160982		13	70.178	3512.51	246500
		14	61.776	3861.37	238540	5363.07		14	9.39	1220	11455.8
		15	57.328	2589.36	148444	-67944.5		15	12.355	1940.84	23979.5
		16	45.961	1390.54	63911.1	-109572		16	66.224	2624.78	173824
		17	5.436	628.273	3415.48	-17103		17	5.931	2623.92	15561.2
		18	52.386	2091.4	109560	-88174		18	5.436	2371.91	12894.4
		19	41.514	2619.71	108754	-47943.5		19	16.309	1954.48	31875.5
		20	54.857	5817.95	319157	112096		20	163.583	4740.88	775528
		21	20.263	2353.41	47686.2	-28797.7		21	5.436	4243.73	23070.2
		22	46.95	4504.69	211495	34279.1		22	78.085	4952.12	386686
		23	38.548	1593.86	61440.6	-84061.2			778.38	70375.9	2.93804e+06
		24	14.826	5099.3	75603.6	19642					3774.56
		25	30.147	690.393	20813.1	-92978.6
		26	43.985	1047.9	46091.4	-119933
		27	37.56	896.224	33662.1	-108110
		28	46.95	1053.74	49472.8	-127743
		29	26.193	380.566	9968.2	-88898.9
		30	18.78	225.763	4239.82	-66646.4
		31	32.618	798.591	26048.3	-97070.4
		32	40.525	711.463	28832.2	-124132
		33	33.606	320.559	10772.8	-116075

## Sheet: Rescue
		Nuclei						Background
		1	38.606	22072.3	852121	316668			1	15.059	7983.29	120220
		2	34.91	19800.7	691235	207044			2	13.416	10403	139569
		3	45.998	22381.4	1.02951e+06	391530			3	14.511	10157.2	147396
		4	33.541	17479.5	586271	121068			4	5.887	7907.35	46548.2
		5	38.058	17064.5	649446	121594			5	62.974	19683.8	1.23957e+06
		6	52.57	17586.2	924498	195369			6	19.029	13179.2	250789
		7	40.659	21976.9	893564	329637			7	5.339	9781.59	52224.9
		8	81.866	16384.7	1.34135e+06	205899			8	11.637	11413.2	132809
		9	34.088	17503.8	596673	123884			9	11.637	10046.1	116901
		10	35.183	19085.5	671493	183516			10	20.809	11096.7	230908
		11	60.099	20350.2	1.22303e+06	389478			11	12.458	10216.1	127271
		12	48.052	16669.2	800985	134520			12	7.94	12534.5	99526.6
		13	42.713	15126.1	646077	53661.4			13	9.72	12534.6	121835
		14	40.796	16466.1	671756	105929			14	16.565	10294.1	170520
		15	94.461	21892.8	2.06802e+06	757876			15	11.089	8542.56	94727.6
		16	41.618	16568.7	689551	112323			16	6.434	9363.43	60247.1
		17	43.397	18131.1	786843	184941			17	7.53	12342.4	92932.3
		18	39.701	15586	618782	68142.1			18	6.982	11426.5	79779.1
		19	73.515	21975.5	1.61553e+06	595905			19	5.887	13467.8	79280.7
		20	34.362	20292.6	697292	220702			20	9.172	13362.1	122561
		21	51.885	32148.4	1.66803e+06	948398			21	7.119	12165.7	86604.9
		22	52.98	18723.8	991995	257180			22	7.666	9983.88	76540.4
		23	42.85	21583.7	924856	330540			23	28.886	12804	369855
		24	37.784	19790.4	747769	223717			24	11.226	6566.19	73710.8
		25	66.944	24683.7	1.65243e+06	723939			25	19.987	7471.94	149345
		26	79.813	21881.3	1.74641e+06	639429			26	6.571	11467.6	75356.1
		27	46.957	32447.6	1.52363e+06	872356			27	6.708	13466.6	90335
		28	96.788	22266.4	2.15513e+06	812709			28	7.803	13218.3	103146
		29	49.421	20510	1.01362e+06	328169			29	5.887	9428.28	55501.5
		30	72.42	30593.4	2.21558e+06	1.21113e+06			30	21.904	13258.6	290417
		31	50.79	24811	1.26015e+06	555711			31	6.708	16106.4	108043
		32	42.439	23785.7	1.00944e+06	420829			32	9.994	11343.6	113364
		33	51.885	34736.1	1.80229e+06	1.08266e+06			33	5.065	14933.5	75642.9
		34	34.773	36377.1	1.26493e+06	782637			34	5.065	12945.6	65573.2
		35	41.481	19483.2	808178	232850			35	18.892	15546.2	293702
		36	52.159	26925.4	1.4044e+06	680973			36	5.202	16745.5	87113.3
									37	6.161	17360.8	106951
									38	45.451	11380.5	517252
									39	7.94	19933.1	158273
									40	13.553	14008.3	189855
									41	9.857	11033	108751
									42	15.333	18611.7	285369
									43	60.236	17056.8	1.02743e+06
									44	44.082	22697.6	1.00055e+06
										651.371	555269	9.0343e+06
												13869.7
		1	18.78	8130.68	152694	25378.1
		2	65.73	8460.35	556097	110492			1	102.795	7373.15	757926
		3	41.019	8484.8	348041	69959.8			2	85.498	6035.26	516004
		4	21.251	7637.86	162312	18244.7			3	95.877	6366.52	610400
		5	88.463	5754.54	509066	-90653.3			4	39.043	6515.76	254392
		6	23.722	8902.19	211178	50358.9			5	78.579	4187.87	329079
		7	21.251	6470.26	137499	-6568.05			6	20.263	3647.41	73906
		8	61.776	5491.23	339227	-79572.4			7	83.027	5786.32	480422
		9	21.745	3475.82	75582.4	-71834			8	25.699	3190.64	81995.7
		10	43.49	8910.95	387541	92708.2			9	77.097	4575.35	352744
		11	44.479	5421.26	241131	-60406.5			10	154.193	6880.3	1.0609e+06
		12	74.131	6620.7	490802	-11756.5			11	20.263	4160.71	84306.6
		13	62.27	8066.71	502317	80168.6			12	62.27	4236.66	263818
		14	69.683	10448.7	728099	255696			13	25.699	7187.06	184699
		15	30.641	5414.84	165916	-41809.4			14	53.869	3848.47	207312
		16	23.228	4388.77	101941	-55528.6			15	31.135	3957.49	123217
		17	21.251	7903.81	167964	23896.5			16	126.023	6205.56	782046
		18	75.614	8080.71	611015	98403.2			17	63.259	10989.6	695191
		19	41.514	12401.6	514834	233398			18	22.239	5513.82	122624
		20	66.224	11481.6	760355	311402			19	110.703	5568.95	616499
		21	20.757	5961.07	123733	-16985.8			20	22.734	5270.46	119817
		22	23.722	6485.29	153844	-6974.78			21	24.216	8028.14	194411
		23	27.181	7115.73	193416	9147.35			22	34.595	10778.1	372863
		24	59.305	17002.5	1.00834e+06	606289			23	55.846	11092.5	619467
		25	36.571	12490.9	456809	208882			24	87.969	12711	1.11818e+06
		26	64.741	14479.1	937394	498494			25	22.239	10877.1	241901
		27	38.054	14044.2	534441	276460			26	30.641	9037.65	276922
		28	25.699	7824.96	201093	26870.9			27	57.822	6883.69	398032
										1613.59	180906	1.09391e+07
												6779.32

## Sheet: MutRescue
		1	23.947	2544.61	60935.3	-17595.9			1	19.87	3871.92	76934.3
		2	37.723	2518.05	94987.5	-28720.4			2	1.802	3657.09	6591.71
		3	60.296	3325.69	200526	2792.81			3	1.159	2330.18	2700.02
		4	46.091	2931.27	135106	-16044.2			4	1.03	2865.79	2951.68
		5	52.4	3386.86	177470	5631.05			5	1.03	3543.92	3650.12
		6	51.498	3602.83	185540	16658.8			6	1.03	3153.33	3247.83
		7	29.783	2648.91	78893.1	-18776.6			7	1.631	3579.11	5836.74
		8	45.791	3185.81	145880	-4285.73			8	1.287	4113.57	5296.06
		9	50.683	2745.52	139151	-27057.5			9	4.764	3378.87	16095.6
		10	31.457	3264.04	102677	-482.62			10	6.738	2229.34	15020.7
		11	34.847	2434.53	84836.6	-29439.8			11	3.047	4288.32	13066.5
		12	39.139	3581.17	140163	11811.3			12	4.292	2492.29	10695.8
		13	33.388	2863.68	95612.8	-13879			13	1.202	4498.54	5405.57
		14	39.482	3935.6	155386	25909.4			14	1.116	3311.85	3695.36
		15	31.8	3249.18	103325	-959.385			15	2.403	3374.61	8110.06
		16	66.133	2375.66	157109	-59766.4			16	3.39	3292.24	11161.7
		17	45.662	3745.54	171029	21285.9			17	2.189	3954.57	8655.3
		18	24.59	2539.81	62455.2	-18184.6			18	2.704	2574.22	6959.84
		19	41.842	3813.17	159553	22336.9			19	2.618	3209.93	8403.08
		20	32.144	4011.03	128929	23516.7			20	3.133	3201.6	10030
		21	21.715	3220.65	69936.9	-1274.75			21	1.76	3458.85	6085.95
		22	14.849	2328.88	34580.9	-14114.6			22	1.373	2882.69	3958.77
		23	29.612	3788.57	112186	15076.6			23	1.245	3652.62	4545.85
		24	37.723	3111.29	117366	-6341.88			24	1.116	3731.11	4163.18
		25	39.139	3068	120078	-8273.54			25	1.502	2777.4	4171.76
		26	44.761	3416.47	152924	6135.63			26	2.232	2787.54	6220.67
									27	5.064	3599.02	18225.5
									28	28.453	2681.54	76297.4
									29	6.437	4047.24	26053.3
									30	1.159	4120.26	4774.2
									31	1.33	3643.32	4846.99
									32	13.39	3484.1	46650.7
									33	2.532	3435.61	8698.98
									34	1.459	3503.26	5111.69
										135.487	114726	444313
												3279.38
		1	18.668	1352.79	25254.1	-32814.4			1	63	3576.14	225296
		2	32.015	972.763	31142.8	-68442.7			2	6.523	3159.62	20610.7
		3	54.288	3188.21	173081	4213.6			3	16.823	3222.33	54208.7
		4	42.83	3105.38	133002	-224.404			4	6.051	2415.55	14616.7
		5	61.326	3442.05	211088	20327.5			5	5.45	2770.13	15097.9
		6	48.451	2490.07	120648	-30063.6			6	54.374	3260.58	177290
		7	30.727	2382.11	73196	-22383.1			7	64.802	4495.63	291327
		8	46.52	2928.59	136239	-8465.99			8	8.798	3837.47	33760.7
		9	51.498	3038.97	156502	-3687.1			9	11.115	3930.58	43688.7
		10	54.545	4031.69	219910	50243.2			10	5.064	3201.62	16213
		11	56.691	3944.34	223610	47267.1			11	9.398	3722.11	34982.1
		12	37.808	4552.67	172129	54524.2			12	6.094	3518.28	21440.3
		13	43.602	4100.32	178782	43154.3			13	30.642	1137.13	34843.4
		14	59.18	2327.9	137766	-46318.8			14	45.147	4365.38	197084
		15	33.603	3574.58	120116	15590.4			15	13.304	4530.61	60274.2
		16	36.306	4611.64	167432	54498.8			16	55.532	3708.54	205944
		17	54.374	3644.92	198188	29052.6			17	56.863	3546.13	201643
		18	10.171	799.453	8131.19	-23506.6			18	74.887	2747.55	205757
		19	39.396	3908.37	153975	31430.7			19	8.798	4155.27	36556.6
		20	55.103	4384.2	241584	70181			20	78.321	4162.07	325975
		21	50.039	4927.1	246549	90897.9			21	64.373	3645.91	234698
		22	57.077	4077.41	232728	55184.9			22	60.725	1467.62	89121.7
		23	46.434	3268.67	151779	7341.47			23	6.781	4664	31624.8
		24	46.692	3228.87	150762	5522.4			24	10.858	3636.07	39478.9
		25	72.098	4466.29	322010	97742.7			25	6.909	4391.11	30339.8
		26	63.815	2379.17	151827	-46675.3			26	9.184	1722.68	15820.9
		27	61.755	3257.56	201171	9076.79			27	68.622	1781.9	122277
		28	65.317	3648.22	238291	35116.9			28	7.124	3913.34	27878.5
		29	55.919	3214.98	179778	5836.59			29	6.351	3084.41	19590.6
		30	49.438	1258.87	62236.7	-91544.6			30	6.094	2217.9	13515.8
		31	71.583	3298.4	236108	13443.2			31	6.566	1839.56	12078.7
		32	64.588	4203.04	271464	70557.3			32	60.854	1108.96	67484.6
		33	67.163	4708.3	316221	107305			33	5.622	1191.5	6698.53
		34	61.369	1367.72	83935.5	-106958				941.049	104128	2.92722e+06
		35	59.137	1535.99	90834.6	-93116.3						3110.59
		36	54.545	2743.13	149625	-20042.1
		37	70.896	1899.2	134646	-85882
		38	67.12	4555.5	305763	96980.5
		39	55.575	1111.04	61746.3	-111125
		40	43.645	982.49	42880.7	-92881

## Sheet: Compile
		shGfp	shAlkbh1	Rescue	MutRescue		shGfp	shAlkbh1	Rescue	MutRescue		T.TEST
		216968	-162894	316668	-17595.9		0.250492	0.0221867	0.310415	0.109514		9.52201e-15	5.8144e-11	1.25118e-09	3.65962e-13	0.013673	0.463073
		220736	-106938	207044	-28720.4		0.252757	0.0558179	0.244528	0.102828		shGvsh1	sh1vR	RvMR	MRvshG	sh1vMR	shGvR
		-23833.3	-199809	391530	2792.81		0.105765	0	0.355408	0.121768
		612512	-93197.7	121068	-16044.2		0.488223	0.0640759	0.192854	0.110447		***	***	***	***	*	n.s
		79004.3	14207.9	121594	5631.05		0.167573	0.128629	0.19317	0.123474
		272762	-80522.3	195369	16658.8		0.284026	0.0716941	0.237511	0.130102
		207528	-41169.6	329637	-18776.6		0.244819	0.0953459	0.318209	0.108805
		150634	-129927	205899	-4285.73		0.210624	0.0420006	0.24384	0.117514
		127896	-5531.04	123884	-27057.5		0.196958	0.116766	0.194547	0.103828
		255208	25501.9	183516	-482.62		0.273475	0.135417	0.230387	0.1198
		224915	-35788.1	389478	-29439.8		0.255269	0.0985804	0.354175	0.102396
		210864	-94609.5	134520	11811.3		0.246824	0.0632274	0.200939	0.127189
		313443	154563	53661.4	-13879		0.308476	0.212985	0.152342	0.111748
		255067	58099.1	105929	25909.4		0.273391	0.155009	0.183756	0.135662
		328188	-88394.7	757876	-959.385		0.317338	0.0669626	0.57559	0.119513
		373325	-124897	112323	-59766.4		0.344467	0.0450241	0.187598	0.0841689
		1.46402e+06	46410.9	184941	21285.9		1	0.147984	0.231243	0.132883
		410295	5941.59	68142.1	-18184.6		0.366687	0.123661	0.161045	0.10916
		157456	-14867.5	595905	22336.9		0.214724	0.111154	0.478242	0.133515
		355956	35191.8	220702	23516.7		0.334027	0.141241	0.252737	0.134224
		144351	154733	948398	-1274.75		0.206848	0.213088	0.690098	0.119324
		260746	27246.3	257180	-14114.6		0.276804	0.136465	0.274661	0.111607
		295811	131161	330540	15076.6		0.297879	0.198921	0.318752	0.129151
		677990	126672	223717	-6341.88		0.527577	0.196223	0.254549	0.116278
		544819	108680	723939	-8273.54		0.447538	0.185409	0.555194	0.115117
		139421	87235.9	639429	6135.63		0.203885	0.172521	0.504401	0.123777
		827391	27653.6	872356	-32814.4		0.617371	0.13671	0.644395	0.100368
		936200	196141	812709	-68442.7		0.682767	0.237975	0.608547	0.0789542
		791259	71460.3	328169	4213.6		0.595655	0.163039	0.317327	0.122622
		117136	5427.16	1.21113e+06	-224.404		0.190491	0.123352	0.848009	0.119955
		881153	-56753.1	555711	20327.5		0.649682	0.0859799	0.454085	0.132307
		995041	-28496	420829	-30063.6		0.718132	0.102963	0.373017	0.102021
		109701	-72077.4	1.08266e+06	-22383.1		0.186023	0.0767697	0.770793	0.106637
		88890.7	-38268.2	782637	-8465.99		0.173515	0.0970897	0.590472	0.115002
		1.14884e+06	-104130	232850	-3687.1		0.81057	0.0575054	0.260038	0.117874
		265536	-104775	680973	50243.2		0.279683	0.0571178	0.52937	0.150287
		98493	-48318.6	25378.1	47267.1		0.179286	0.0910492	0.135343	0.148498
		1.23635e+06	-79849.2	110492	54524.2		0.863163	0.0720986	0.186498	0.15286
		1.13178e+06	11666.3	69959.8	43154.3		0.800314	0.127102	0.162137	0.146027
		156904	-195902	18244.7	-46318.8		0.214393	0.00234851	0.131055	0.0922512
		281531	-42592.8	-90653.3	15590.4		0.289296	0.0944906	0.0656052	0.12946
		883834	41269.9	50358.9	54498.8		0.651294	0.144894	0.150357	0.152845
		1.21806e+06	-160982	-6568.05	29052.6		0.852169	0.0233358	0.116142	0.137551
		1.0362e+06	5363.07	-79572.4	-23506.6		0.742868	0.123313	0.072265	0.105962
		206369	-67944.5	-71834	31430.7		0.244122	0.0792537	0.0769159	0.13898
		76568.7	-109572	92708.2	70181		0.166109	0.0542349	0.17581	0.16227
		37413	-17103	-60406.5	90897.9		0.142576	0.109811	0.0837842	0.174722
		-86796.6	-88174	-11756.5	55184.9		0.0679231	0.0670953	0.113024	0.153257
		-2290.8	-47943.5	80168.6	7341.47		0.118713	0.0912747	0.168273	0.124502
		268183	112096	255696	5522.4		0.281274	0.187462	0.273769	0.123409
		183166	-28797.7	-41809.4	97742.7		0.230177	0.102782	0.0949614	0.178835
		138731	34279.1	-55528.6	-46675.3		0.20347	0.140692	0.0867159	0.0920369
		223879	-84061.2	23896.5	9076.79		0.254646	0.0695671	0.134452	0.125545
		149734	19642	98403.2	35116.9		0.210083	0.131895	0.179232	0.141196
		228898	-92978.6	233398	5836.59		0.257663	0.0642076	0.260367	0.123598
		179785	-119933	311402	-91544.6		0.228144	0.0480076	0.307249	0.0650694
		201442	-108110	-16985.8	13443.2		0.241161	0.055113	0.109881	0.128169
		163885	-127743	-6974.78	70557.3		0.218589	0.0433135	0.115898	0.162496
		263194	-88898.9	9147.35	107305		0.278276	0.0666596	0.125588	0.184582
		39722	-66646.4	606289	-106958		0.143964	0.0800338	0.484483	0.0558055
		176490	-97070.4	208882	-93116.3		0.226164	0.0617483	0.245633	0.0641248
		188157	-124132	498494	-20042.1		0.233176	0.0454837	0.419696	0.108044
		190499	-116075	276460	-85882		0.234584	0.050326	0.286249	0.0684728
		102963		26870.9	96980.5		0.181973		0.13624	0.178377
		264544			-111125		0.279087			0.0533014
		-7132			-92881		0.115803			0.0642662
		291100					0.295047
		43216					0.146064
		106211					0.183925
		532735					0.440276
		109952					0.186173
		488876					0.413916
		158735					0.215493
		65464.2					0.159435
		307426					0.30486
		301679					0.301406
		160306					0.216437
		68196.8					0.161078
		43445.1					0.146201
		72692.2					0.163779
		241384					0.265167
		52487.2					0.151636
		127868					0.196942
		-63399.5					0.0819853
		28940.6					0.137484
		4725.83					0.12293
