# Supplementary material for: Randomly incorporated genomic N6‐methyldeoxyadenosine delays zygotic transcription initiation in a cnidarian
Source: EMBO J. 2023 Jul 4;42(15):e112934. doi: 10.15252/embj.2022112934 (PMC10390872; doi:10.15252/embj.2022112934)
Supplement: Supplementary file 11 — Source Data for Figure 5 [file EMBJ-42-e112934-s012.zip]

Archive with 29 entries (17 files):
- Fig.5/A/
- Fig.5/A/5A RNA HPLC.xlsx
- Fig.5/B/
- Fig.5/B/Negative/
- Fig.5/B/Negative/BF.tif
- Fig.5/B/Negative/Hoescht.tif
- Fig.5/B/Treated/
- Fig.5/B/Treated/BF.tif
- Fig.5/B/Treated/Hoescht.tif
- Fig.5/C/
- Fig.5/C/ATPinj/
- Fig.5/C/ATPinj/R1/
- Fig.5/C/ATPinj/R1/MAX_C1-EdU_ATPinj_1.tif
- Fig.5/C/ATPinj/R1/MAX_C2_6mA_ATPinj_1.tif
- Fig.5/C/ATPinj/R2/
- Fig.5/C/ATPinj/R2/MAX_C1-EdU_ATPinj_2.tif
- Fig.5/C/ATPinj/R2/MAX_C2-6mA_ATPinj_2.tif
- Fig.5/C/m6Ainj/
- Fig.5/C/m6Ainj/R1/
- Fig.5/C/m6Ainj/R1/MAX_C1-EdU_m6Ainj_1.tif
- Fig.5/C/m6Ainj/R1/MAX_C2-6mA_m6Ainj_1.tif
- Fig.5/C/m6Ainj/R2/
- Fig.5/C/m6Ainj/R2/MAX_C1-EdU_m6Ainj_2.tif
- Fig.5/C/m6Ainj/R2/MAX_C2-6mA_m6Ainj_2.tif
- Fig.5/C/Uninjected/
- Fig.5/C/Uninjected/MAX_C1-uninj_1.tif
- Fig.5/C/Uninjected/MAX_C1-uninj_2.tif
- Fig.5/C/Uninjected/MAX_C2-uninj_1.tif
- Fig.5/C/Uninjected/MAX_C2-uninj_2.tif
