# Supplementary material for: Randomly incorporated genomic N6‐methyldeoxyadenosine delays zygotic transcription initiation in a cnidarian
Source: EMBO J. 2023 Jul 4;42(15):e112934. doi: 10.15252/embj.2022112934 (PMC10390872; doi:10.15252/embj.2022112934)
Supplement: Supplementary file 11 — Source Data for Figure 5 [file EMBJ-42-e112934-s012.zip › Fig.5/A/5A RNA HPLC.xlsx]

## Sheet: RawData
		A	m6A				A	m6A				A	m6A				A	m6A
	MRM	268-136	282-150			MRM	268-136	282-150			MRM	268-136	282-150			MRM	268-136	282-150
	RT	0.9	1.54			RT	0.9	1.54			RT	0.9	1.54			RT	0.9	1.54
sE1_2	Rep1	53127503	2168423			Rep1	78816117	2961398			Rep1	13351866	407859			Rep1	35407763	621822
	Rep2	51458344	2106630			Rep2	77748749	2618484			Rep2	13308371	429989			Rep2	32875594	557640
	Rep3	55131172	2223951			Rep3					Rep3	14454330	477026			Rep3	32298662	565074
	Mean	5.3239e+07	2.16633e+06	0.0390997		Mean	78282433	2789941	0.034413		Mean	1.37049e+07	438291	0.0309897		Mean	3.35273e+07	581512	0.0170487
sE1_3	Rep1	35025909	1415386			Rep1	25129778	456682			Rep1	39215452	612777			Rep1	9305747	120604
	Rep2	33564217	1419113			Rep2	23766917	434346			Rep2	39044567	625274			Rep2	9293473	141254
	Rep3	34233284	1352905			Rep3					Rep3	36911551	602028			Rep3	9428812	163106
	Mean	34274470	1.3958e+06	0.0391307		Mean	2.44483e+07	445514	0.0178965		Mean	3.83905e+07	613360	0.0157256		Mean	9.34268e+06	141655	0.0149357
sE1_4	Rep1	18507464	641015			Rep1	34674322	609392			Rep1	8203125	209370			Rep1	33786483	731639
	Rep2	18883276	694243			Rep2	37026833	662718			Rep2	8202900	207616			Rep2	34129090	678019
	Rep3	18885812	714893			Rep3	33949923	615090			Rep3	7455646	229751			Rep3	36643195	761056
	Mean	1.87589e+07	683384	0.0351494		Mean	35217026	629067	0.0175491		Mean	7.95389e+06	215579	0.0263884		Mean	3.48529e+07	723571	0.0203385
sE1_5	Rep1	16186095	639728			Rep1	17417706	525074			Rep1	4219960	120692			Rep1	42364230	1339638
	Rep2	16236315	625128			Rep2	17936436	505142			Rep2	4281836	120950			Rep2	39344010	1261500
	Rep3	16199240	616697			Rep3	17749611	531904			Rep3	4262515	125181			Rep3	41106164	1286879
	Mean	1.62072e+07	627184	0.0372561		Mean	17701251	520707	0.0285758		Mean	4.25477e+06	122274	0.0279354		Mean	4.09381e+07	1.29601e+06	0.0306862

## Sheet: 6mA
		2c	16c	64c		8 hpf
		0.0390997	0.034413	0.0309897		0.0170487
		0.0391307	0.0178965	0.0157256		0.0149357
		0.0351494	0.0175491	0.0263884		0.0203385
		0.0372561	0.0285758	0.0279354		0.0306862
	Average	0.037659	0.0246086	0.0252598		0.0207523
	STDEV	0.00188872	0.00830166	0.00663738		0.00698579
		1	2	3	4	5
	0.1	1.1	2.1	3.1	4.1	5.1
	0.1	0.9	1.9	2.9	3.9	4.9
		2c v 16c	16c v 64c	64c v 8 hpf
	T.TEST	0.0481087	0.906671	0.38571	0.0288837
		*	n.s	n.s	*
